# Supplementary material for: Exome-wide association study reveals largely distinct gene sets underlying specific resistance to dengue virus types 1 and 3 in Aedes aegypti
Source: PLoS Genet. 2020 May 28;16(5):e1008794. doi: 10.1371/journal.pgen.1008794 (PMC7282673; doi:10.1371/journal.pgen.1008794)
Supplement: S1 Table — (XLSX) [file pgen.1008794.s003.xlsx]

## Sheet: DENV-1 specific
Chromosome	Position	Allele1	Allele2	P value
1	61644053	A	C	1.31657e-06
1	291418816	G	C,A	2.98941e-06
1	79034453	T	A	4.00911e-06
1	291385267	C	A,T	6.0429e-06
1	216373609	T	C	6.055e-06
1	60541823	G	A	7.34691e-06
1	291137426	A	G	8.15274e-06
1	71902024	G	A	1.0428e-05
1	291715516	C	A	1.54485e-05
1	137382672	C	T	1.86325e-05
1	291658760	G	A	1.98712e-05
1	54552424	T	C	2.04839e-05
1	291715519	T	C	2.09676e-05
1	298347832	G	A	2.23332e-05
1	53100780	T	C	2.24764e-05
1	65687586	A	G	2.35016e-05
1	290876505	C	G,T	2.35093e-05
1	53100900	C	T	2.40244e-05
1	291274687	G	A	2.45291e-05
1	60704474	G	T,A	2.46519e-05
1	69084535	T	C	2.67791e-05
1	303302587	C	T	2.70628e-05
1	137050760	G	T	2.93335e-05
1	30473042	A	G	3.31488e-05
1	47437720	T	G	3.35865e-05
1	299068970	A	G	3.36318e-05
1	72564094	G	A	3.36807e-05
1	64407333	C	T	3.68979e-05
1	59575278	G	T	3.81944e-05
1	65351103	G	C	4.00512e-05
1	65349911	A	G	4.10302e-05
1	117263076	T	C	4.34783e-05
1	213220726	A	C	4.50092e-05
1	291132894	C	T	5.10005e-05
1	294911619	A	G	5.19413e-05
1	96589534	T	G	5.32189e-05
1	61644041	G	A	5.3698e-05
1	173033237	T	C	5.75739e-05
1	60574439	G	A	5.78827e-05
1	291132789	C	T	5.90249e-05
1	292378233	C	T	5.97197e-05
1	69084454	GAAC	AAAC,G	5.98078e-05
1	67637002	C	T	6.05292e-05
1	66667687	G	A	6.06923e-05
1	137025647	G	A	6.07478e-05
1	298953176	C	T	6.36347e-05
1	27325711	G	A	6.36605e-05
1	61919850	G	A	6.37994e-05
1	148363195	T	C	6.63229e-05
1	126282654	C	T	6.63249e-05
1	59512730	A	C	6.63652e-05
1	291261169	A	T	6.68706e-05
1	291715513	A	G	6.6921e-05
1	30473051	A	G	6.79164e-05
1	53272213	T	C	6.87936e-05
1	227298666	G	A	6.9279e-05
1	61919874	A	G	7.06169e-05
1	295293981	C	A	7.17948e-05
1	72564018	C	T	7.57925e-05
1	64295499	T	C	7.70622e-05
1	30489843	G	A	7.94349e-05
1	298329494	C	A	7.96754e-05
1	60704504	T	A	7.97239e-05
1	64407412	T	C	8.0919e-05
1	291385749	G	A	8.48821e-05
1	72521887	G	A	8.56919e-05
1	122574740	C	A	8.59862e-05
1	291658751	C	T	8.62225e-05
1	55122075	T	A	8.76945e-05
1	95071628	A	G	8.88895e-05
1	291384058	A	T	9.12371e-05
1	168406716	G	A	9.29563e-05
1	303302510	C	T	9.29656e-05
1	295293759	G	A	9.30202e-05
1	59374396	A	G	9.33328e-05
1	209213772	G	A	9.4942e-05
1	71270756	T	G	9.59309e-05
1	153766585	A	C	9.63329e-05
1	65687592	C	T	9.65477e-05
1	118564047	C	T	9.84601e-05
1	52825908	C	T	0.00010196
1	59374252	A	G	0.000102523
1	303387165	C	T	0.000105549
1	291134028	T	C	0.00010561
1	289815935	T	C	0.000106315
1	53272230	A	G	0.000107916
1	72564058	G	A	0.000108759
1	134403487	T	C	0.000109216
1	134403507	A	G	0.000110454
1	104607592	T	C	0.000111332
1	63404389	T	C	0.000111735
2	6779402	G	A	3.77676e-06
2	389340170	C	A	9.94769e-06
2	449699323	T	C	1.18309e-05
2	31219396	A	C	1.44904e-05
2	389340157	C	G	1.47888e-05
2	389340236	A	G	1.97118e-05
2	404669554	C	T	2.23413e-05
2	26988123	A	G	2.71682e-05
2	23396490	T	C	3.27e-05
2	458725335	T	C	3.60925e-05
2	144980352	G	A	3.62262e-05
2	458725325	A	G	3.63195e-05
2	448016868	T	C	4.19155e-05
2	26988119	G	T	4.48535e-05
2	446489938	G	A	4.56921e-05
2	474353647	G	T	4.90105e-05
2	454314899	T	A	5.04504e-05
2	32883184	C	T	5.73754e-05
2	446530088	C	T	5.8963e-05
2	100866837	G	A,T	5.93078e-05
2	100914330	T	G	6.23401e-05
2	444201416	A	T	6.81641e-05
2	444588484	A	T	7.09203e-05
2	26988147	C	A	7.83512e-05
2	445035421	T	C	8.2471e-05
2	3664656	G	A	9.2685e-05
2	36086238	G	A	9.33317e-05
2	360161348	T	A	9.35988e-05
2	360086116	C	T	9.41665e-05
2	389340498	C	A	9.4864e-05
2	29893907	T	C	9.73698e-05
2	96576261	G	C	0.000103698
2	448094620	A	G	0.000104074
2	45667264	A	G	0.000111621
3	30638042	C	T	1.65482e-05
3	395088363	C	T	2.29563e-05
3	389388037	T	C	3.10035e-05
3	61620563	C	T	3.12644e-05
3	395088385	C	T	3.67953e-05
3	31309408	C	T	4.72786e-05
3	32378234	G	T	5.03518e-05
3	114036381	T	C	5.08489e-05
3	293282948	C	A	5.31556e-05
3	380391769	T	C	6.29359e-05
3	33648232	G	A	6.37597e-05
3	57499480	G	C	7.05172e-05
3	28418736	C	T	7.05856e-05
3	30640040	G	A	7.1e-05
3	61572944	G	C	7.92697e-05
3	395925234	T	C	8.52351e-05
3	25225550	G	A	8.5592e-05
3	381169234	G	T	9.6003e-05
3	140180628	C	T	0.000102301
3	102847102	G	A	0.000104436
3	57499520	G	A	0.000112022

## Sheet: DENV-3 specific
Chromosome	Position	Allele1	Allele2	P value
1	61629610	C	G	3.042e-08
1	61628865	G	T	4.69245e-08
1	157945511	A	T	1.11738e-07
1	96383645	G	A	1.63923e-07
1	209216373	A	C	1.82668e-07
1	139826264	A	T	1.87491e-07
1	65231080	A	G	1.94992e-07
1	58799129	A	T	2.00724e-07
1	117201281	G	A	2.1825e-07
1	45758889	G	A	2.72915e-07
1	79223577	C	T	2.95275e-07
1	98112606	A	T	2.98842e-07
1	96383689	T	C	3.02797e-07
1	61611761	C	T	3.33464e-07
1	66762173	T	G	3.39221e-07
1	94037613	T	C	3.40375e-07
1	138756805	G	A	3.62961e-07
1	63403025	C	T	3.876e-07
1	137039161	C	T	3.95864e-07
1	111926431	C	T	4.32459e-07
1	103250597	G	A	4.67511e-07
1	73016284	T	G	4.83355e-07
1	93762588	T	A	4.94888e-07
1	144792559	A	G	6.01769e-07
1	98112599	G	A	6.56674e-07
1	83398355	G	T	7.16053e-07
1	118711723	G	A	7.1638e-07
1	65231053	G	A	7.68691e-07
1	56614459	G	A	7.99848e-07
1	59114553	C	T	8.07326e-07
1	83398340	T	C	8.08226e-07
1	94037336	T	C	8.18355e-07
1	61628066	A	C	8.21058e-07
1	73005145	C	T	8.31841e-07
1	96610425	G	A	8.5755e-07
1	75593609	G	T	8.90416e-07
1	61611758	T	C	9.3469e-07
1	73790144	T	C	1.01346e-06
1	56614610	C	G	1.02686e-06
1	89376483	A	T	1.02762e-06
1	66762143	C	A	1.04575e-06
1	58277094	T	C	1.04726e-06
1	60543663	C	T	1.10213e-06
1	64131889	G	A	1.10236e-06
1	138072986	C	T	1.14743e-06
1	209025792	T	C	1.16655e-06
1	157390478	G	A	1.17543e-06
1	98725632	T	A	1.181e-06
1	94037335	G	A	1.20102e-06
1	56614572	C	T	1.21416e-06
1	111924532	A	C	1.22846e-06
1	111760398	C	T	1.23133e-06
1	111926497	C	T	1.25716e-06
1	63629154	G	T	1.26853e-06
1	54567290	T	C	1.27256e-06
1	185762626	G	A	1.32207e-06
1	83435193	A	G	1.36737e-06
1	157390484	A	T	1.39475e-06
1	138756781	G	C	1.4071e-06
1	64320497	G	T	1.41823e-06
1	117201304	G	C	1.42754e-06
1	58799048	A	C	1.59899e-06
1	66748704	G	A,T	1.65985e-06
1	104212532	C	T	1.6819e-06
1	99003694	G	A	1.69269e-06
1	53270913	T	C	1.74394e-06
1	59530763	A	C	1.75247e-06
1	96610455	G	T	1.76041e-06
1	96383743	G	T	1.77412e-06
1	72219115	A	G	1.77536e-06
1	134384378	A	T	1.78532e-06
1	60542119	T	C	1.78629e-06
1	55083970	T	C	1.81351e-06
1	66748735	T	C	1.85631e-06
1	72464656	G	C	1.85786e-06
1	61628052	G	A	1.88182e-06
1	83398292	C	T	1.99002e-06
1	185277215	G	T	2.03791e-06
1	69415628	A	G	2.05593e-06
1	71272633	A	G	2.16233e-06
1	73769242	C	T	2.16912e-06
1	165839568	A	T	2.2095e-06
1	60704295	T	A	2.23627e-06
1	121790704	T	C	2.27594e-06
1	185277214	G	A	2.28287e-06
1	105196754	A	T	2.39614e-06
1	108422314	G	A	2.46747e-06
1	201254003	G	C	2.54782e-06
1	60219220	A	T	2.58447e-06
1	56749181	A	G	2.62714e-06
1	73769248	C	T	2.67368e-06
1	97550546	C	T	2.67496e-06
1	185277220	A	T	2.70522e-06
1	107752094	A	G	2.71772e-06
1	137039154	G	T	2.73516e-06
1	89376548	C	G	2.75522e-06
1	96100449	A	G	2.78864e-06
1	129566035	C	A	2.80042e-06
1	70556680	A	G	2.80224e-06
1	97769527	A	G	2.82693e-06
1	66748745	A	T	2.87361e-06
1	69084649	C	T	2.90638e-06
1	83398370	C	T	2.96859e-06
1	80449084	T	A	3.03523e-06
1	72521830	T	A	3.03994e-06
1	72521836	T	G	3.06455e-06
1	160777510	A	C	3.08642e-06
1	72219112	T	C	3.13806e-06
1	60123391	A	T	3.19508e-06
1	60123378	A	C	3.21435e-06
1	66620303	C	T	3.24026e-06
1	217129111	G	A	3.26131e-06
1	117262543	G	C	3.28917e-06
1	185271676	G	A	3.32131e-06
1	209893191	A	C	3.36302e-06
1	97732572	A	T	3.36496e-06
1	69109160	T	A	3.38364e-06
1	93986229	A	G	3.39957e-06
1	160249426	T	A	3.43453e-06
1	59512219	C	T	3.44005e-06
1	69415346	A	G	3.50218e-06
1	95169720	C	A	3.66004e-06
1	104212526	C	T	3.66231e-06
1	125409692	T	C	3.70812e-06
1	57288419	G	A	3.70822e-06
1	130637895	T	C	3.71816e-06
1	58342103	G	A	3.71984e-06
1	129529481	T	C	3.7332e-06
1	134403205	C	T	3.76242e-06
1	53334007	G	A	3.78124e-06
1	209216382	C	T	3.81084e-06
1	184380968	C	T	3.85546e-06
1	82001875	A	T	3.88916e-06
1	60191504	G	A	3.89023e-06
1	68186460	C	T	3.91128e-06
1	53317431	G	A	3.99989e-06
1	65366152	C	T	4.02802e-06
1	145772336	C	T	4.04002e-06
1	63466696	G	A	4.0519e-06
1	134403199	C	T	4.07221e-06
2	62193286	A	C	9.62262e-07
2	13759745	G	T	1.72579e-06

## Sheet: Shared
Chromosome	Position	Allele1	Allele2	DENV-1 p value	DENV-3 p value
1	64192857	C	T	5.17633e-06	7.4254e-10
1	64192941	G	A	4.60304e-05	2.46754e-08
1	100031838	C	A	0.000109743	1.14727e-07
1	61628644	T	C	6.20754e-05	5.31731e-07
1	72564073	C	T	1.19735e-05	1.16746e-06
