# Supplementary material for: Exome-wide association study reveals largely distinct gene sets underlying specific resistance to dengue virus types 1 and 3 in Aedes aegypti
Source: PLoS Genet. 2020 May 28;16(5):e1008794. doi: 10.1371/journal.pgen.1008794 (PMC7282673; doi:10.1371/journal.pgen.1008794)
Supplement: S2 Table — (XLSX) [file pgen.1008794.s004.xlsx]

## Sheet: DENV-1 specific
Gene	Chromosome	Position	P value	Log
AAEL027380	1	14247475	0.0336824	1.4726
AAEL015127	1	26213921	0.0256069	1.59164
AAEL020508	1	27302892	0.0346813	1.4599
AAEL010858	1	45835344	0.0330827	1.4804
AAEL005631	1	47360466	0.030254	1.51922
AAEL005626	1	47404463	0.0328371	1.48364
AAEL005639	1	47437443	0.0396236	1.40205
AAEL006825	1	52160662	0.0355965	1.44859
AAEL006818	1	53127847	0.043423	1.36228
AAEL008458	1	53418810	0.0405141	1.39239
AAEL008463	1	54309451	0.0348996	1.45718
AAEL024441	1	55063914	0.0333471	1.47694
AAEL009324	1	55128368	0.022149	1.65465
AAEL009325	1	55181350	0.0439779	1.35677
AAEL020151	1	56361860	0.0302211	1.51969
AAEL025906	1	57301760	0.0124227	1.90578
AAEL026227	1	57504772	0.0215502	1.66655
AAEL014009	1	57568787	0.0436338	1.36018
AAEL002072	1	58365247	0.024202	1.61615
AAEL002077	1	58393654	0.0370673	1.43101
AAEL013959	1	58435646	0.0219061	1.65943
AAEL009018	1	58798630	0.0109766	1.95953
AAEL012809	1	59373916	0.00496916	2.30372
AAEL028056	1	59743689	0.0242803	1.61475
AAEL014333	1	59869505	0.0272969	1.56389
AAEL027069	1	59885622	0.031956	1.49545
AAEL025658	1	60110470	0.0397286	1.4009
AAEL021548	1	60167384	0.0211721	1.67424
AAEL026253	1	60518107	0.00793151	2.10064
AAEL024053	1	60761925	0.0294473	1.53095
AAEL007388	1	60809841	0.0155046	1.80954
AAEL024913	1	61121094	0.028962	1.53817
AAEL013803	1	61387772	0.0343821	1.46367
AAEL008084	1	61635149	0.00862673	2.06415
AAEL008097	1	61901244	0.00620737	2.20709
AAEL008098	1	62489534	0.0227053	1.64387
AAEL007915	1	63612154	0.0304955	1.51576
AAEL008542	1	63839353	0.0343509	1.46406
AAEL008536	1	64050920	0.0386965	1.41233
AAEL023261	1	64079853	0.0424287	1.37234
AAEL008521	1	64294109	0.0384348	1.41528
AAEL004524	1	64391133	0.0138665	1.85803
AAEL026960	1	64955511	0.0062388	2.2049
AAEL027748	1	67677569	0.0182612	1.73847
AAEL019942	1	69101176	0.0059568	2.22499
AAEL003599	1	69157613	0.0168166	1.77426
AAEL019586	1	70056445	0.0241441	1.61719
AAEL012466	1	72500587	0.0254456	1.59439
AAEL023646	1	73742503	0.0343219	1.46443
AAEL011012	1	73834293	0.0259244	1.58629
AAEL011022	1	74076135	0.0277107	1.55735
AAEL008020	1	75518962	0.023741	1.6245
AAEL023365	1	79033181	0.0120826	1.91784
AAEL023379	1	80288887	0.0322494	1.49148
AAEL005438	1	80589803	0.039055	1.40832
AAEL008943	1	81036267	0.034756	1.45897
AAEL008957	1	81609432	0.00845513	2.07288
AAEL002948	1	85919099	0.0374307	1.42677
AAEL021126	1	88544590	0.0322638	1.49128
AAEL022080	1	89247931	0.0350404	1.45543
AAEL022196	1	90025362	0.0363177	1.43988
AAEL002529	1	90123504	0.0141189	1.8502
AAEL012715	1	93106576	0.00406175	2.39129
AAEL021384	1	99022351	0.0315614	1.50084
AAEL019967	1	99031815	0.0164236	1.78453
AAEL004231	1	104507795	0.0170794	1.76753
AAEL004243	1	104562277	0.0428361	1.36819
AAEL015451	1	107549742	0.0419581	1.37718
AAEL001457	1	111822053	0.0234767	1.62936
AAEL005774	1	122585045	0.0248912	1.60395
AAEL012463	1	123333993	0.00968207	2.01403
AAEL006169	1	126030009	0.00408447	2.38886
AAEL003039	1	129068763	0.0210206	1.67735
AAEL003046	1	129110007	0.0254509	1.5943
AAEL003036	1	130657621	0.0405416	1.3921
AAEL024655	1	135586676	0.0246513	1.60816
AAEL004053	1	135679663	0.0222792	1.6521
AAEL026169	1	137041722	0.00404445	2.39314
AAEL025030	1	137218210	0.0108848	1.96318
AAEL001628	1	138541533	0.0125559	1.90115
AAEL001626	1	138613084	0.0395118	1.40327
AAEL010931	1	139659885	0.0310777	1.50755
AAEL025404	1	140278727	0.0227365	1.64328
AAEL013405	1	143319648	0.043686	1.35966
AAEL013528	1	144001316	0.0290137	1.5374
AAEL014055	1	148199192	0.00416113	2.38079
AAEL011643	1	149542023	0.00569366	2.24461
AAEL005504	1	150452315	0.0172158	1.76407
AAEL014760	1	153001339	0.0202601	1.69336
AAEL021955	1	153682249	0.0409962	1.38726
AAEL008071	1	154320793	0.0375157	1.42579
AAEL013404	1	154906430	0.0414112	1.38288
AAEL013305	1	156367082	0.00407744	2.38961
AAEL020822	1	156392222	0.0163184	1.78732
AAEL006936	1	157516573	0.0289749	1.53798
AAEL006947	1	157675549	0.0115549	1.93723
AAEL022628	1	158301016	0.0378897	1.42148
AAEL004697	1	158875999	0.00287054	2.54204
AAEL004699	1	158960098	0.028177	1.5501
AAEL019613	1	159624936	0.0101261	1.99456
AAEL010050	1	159719497	0.00745344	2.12764
AAEL021853	1	160318533	0.00696452	2.15711
AAEL013766	1	162616995	0.0109438	1.96083
AAEL005162	1	168241183	0.0245868	1.6093
AAEL005163	1	168480655	0.0317193	1.49868
AAEL005169	1	168496220	0.00370865	2.43078
AAEL008415	1	172964355	0.0297387	1.52668
AAEL002410	1	174910120	0.0389951	1.40899
AAEL002430	1	176906462	0.0350495	1.45532
AAEL023784	1	181436743	0.0150582	1.82223
AAEL007642	1	187283921	0.0380277	1.4199
AAEL003194	1	192085833	0.0370678	1.431
AAEL010003	1	193263724	0.0124647	1.90432
AAEL017213	1	194025168	0.0441396	1.35517
AAEL022574	1	194478343	0.017935	1.7463
AAEL000111	1	197332350	0.0256899	1.59024
AAEL009317	1	199745358	0.035967	1.4441
AAEL009311	1	199915571	0.0390192	1.40872
AAEL005816	1	201289368	0.0194832	1.71034
AAEL005796	1	201302706	0.0427687	1.36887
AAEL010472	1	204019846	0.0158266	1.80061
AAEL010470	1	204065050	0.00917224	2.03752
AAEL012926	1	205811382	0.0300765	1.52177
AAEL018187	1	207081626	0.0273731	1.56268
AAEL009719	1	209798600	0.0432482	1.36403
AAEL009725	1	209909004	0.0239226	1.62119
AAEL021288	1	213115961	0.0443219	1.35338
AAEL022232	1	216488966	0.0120515	1.91896
AAEL005405	1	246419513	0.0172865	1.76229
AAEL005425	1	247335146	0.0358547	1.44545
AAEL019639	1	247385526	0.020245	1.69368
AAEL003756	1	248084373	0.0153982	1.81253
AAEL003770	1	248099564	0.0121148	1.91668
AAEL018306	1	248115799	0.0400612	1.39728
AAEL003766	1	249118235	0.00629205	2.20121
AAEL003919	1	250308339	0.0164498	1.78384
AAEL003913	1	250468699	0.0309032	1.51
AAEL003915	1	250556006	0.0312089	1.50572
AAEL028052	1	261466714	0.0317022	1.49891
AAEL007209	1	267312370	0.0278198	1.55565
AAEL020242	1	267343342	0.0401237	1.3966
AAEL007211	1	267924115	0.0268861	1.57047
AAEL010412	1	268447260	0.0178033	1.7495
AAEL010417	1	268471609	0.0429317	1.36722
AAEL015286	1	268639099	0.0335249	1.47463
AAEL010428	1	268672873	0.0353526	1.45158
AAEL017976	1	280177257	0.00845272	2.073
AAEL013085	1	281123755	0.0379619	1.42065
AAEL020631	1	281168905	0.00802642	2.09548
AAEL018255	1	281269428	0.0162026	1.79041
AAEL012578	1	285243437	0.0420632	1.3761
AAEL011982	1	285530970	0.0358158	1.44593
AAEL003233	1	290876189	0.0438791	1.35774
AAEL003262	1	291039926	0.00884905	2.0531
AAEL019685	1	291249131	0.011757	1.9297
AAEL005076	1	295287276	0.00604789	2.2184
AAEL005072	1	295366759	0.0200802	1.69723
AAEL005053	1	295474472	0.0115002	1.93929
AAEL024980	1	295668292	0.0194402	1.7113
AAEL005061	1	298060326	0.0031717	2.49871
AAEL005060	1	298110988	0.0304189	1.51686
AAEL005074	1	298323565	0.0132425	1.87803
AAEL015283	1	299038354	0.0359457	1.44435
AAEL001087	1	299068020	0.030223	1.51966
AAEL012347	1	303116590	0.0407719	1.38964
AAEL011481	2	4593915	0.0130167	1.8855
AAEL022593	2	6749154	0.0263199	1.57972
AAEL026163	2	7288960	0.0235854	1.62736
AAEL013557	2	29254988	0.0227218	1.64356
AAEL010102	2	36076819	0.0235818	1.62742
AAEL026338	2	37354847	0.0397588	1.40057
AAEL007956	2	41549844	0.0106488	1.9727
AAEL014830	2	57985939	0.0356053	1.44848
AAEL005882	2	66399651	0.0255379	1.59282
AAEL002486	2	77904195	0.00653519	2.18474
AAEL007738	2	100865662	0.0261293	1.58287
AAEL013996	2	102114578	0.0372638	1.42871
AAEL024829	2	102535876	0.0372091	1.42935
AAEL012317	2	102906001	0.0231331	1.63577
AAEL012310	2	102915774	0.0382845	1.41698
AAEL014292	2	108769240	0.0302115	1.51983
AAEL005212	2	113806119	0.0234869	1.62917
AAEL004839	2	115368885	0.0336284	1.47329
AAEL014451	2	118913325	0.035918	1.44469
AAEL010664	2	135853051	0.0361168	1.44229
AAEL012093	2	139682166	0.0244107	1.61242
AAEL012092	2	139729141	0.0305468	1.51503
AAEL023810	2	139976965	0.0115478	1.9375
AAEL012280	2	144962937	0.0330341	1.48104
AAEL004790	2	145632921	0.0359619	1.44416
AAEL013445	2	155418269	0.0293229	1.53279
AAEL009857	2	164647208	0.0286317	1.54315
AAEL027991	2	199326244	0.00251233	2.59992
AAEL018114	2	221374767	0.024549	1.60997
AAEL011436	2	225166407	0.0106124	1.97419
AAEL007366	2	233232110	0.0390538	1.40834
AAEL008842	2	241819213	0.0421225	1.37549
AAEL007692	2	250757935	0.042288	1.37378
AAEL007686	2	251232955	0.0139282	1.8561
AAEL020742	2	260162670	0.0181431	1.74129
AAEL008443	2	329206802	0.0136155	1.86597
AAEL013092	2	337807180	0.00641737	2.19264
AAEL010435	2	337930658	0.0213301	1.67101
AAEL020299	2	338519048	0.0328858	1.48299
AAEL023632	2	340963717	0.0156753	1.80479
AAEL027623	2	341907147	0.0421783	1.37491
AAEL025739	2	344486124	0.00123452	2.9085
AAEL020761	2	348436286	0.0289379	1.53853
AAEL014541	2	348522307	0.0316145	1.50011
AAEL013002	2	349117018	0.0385764	1.41368
AAEL007944	2	352180111	0.0306839	1.51309
AAEL010269	2	360085043	0.0206515	1.68505
AAEL007185	2	360156581	0.024786	1.60579
AAEL008595	2	362861183	0.0355131	1.44961
AAEL012901	2	366023869	0.0366655	1.43574
AAEL003259	2	366562297	0.00854066	2.06851
AAEL026088	2	366687792	0.00796879	2.09861
AAEL003246	2	366705510	0.0114348	1.94177
AAEL003244	2	367226432	0.0234251	1.63032
AAEL003210	2	367247420	0.0122733	1.91104
AAEL017495	2	388637187	0.01181	1.92775
AAEL006982	2	399076057	0.0427373	1.36919
AAEL014280	2	399810848	0.0138998	1.85699
AAEL010230	2	402958434	0.0278852	1.55463
AAEL010345	2	403761772	0.0419969	1.37678
AAEL001202	2	413378261	0.0391748	1.40699
AAEL001209	2	413387664	0.0289844	1.53784
AAEL001219	2	413476692	0.0101918	1.99175
AAEL006400	2	413898178	0.0445164	1.35148
AAEL006401	2	414359919	0.0153007	1.81529
AAEL006420	2	414682893	0.03702	1.43156
AAEL006423	2	415087200	0.0167196	1.77677
AAEL023112	2	429357978	0.0172558	1.76307
AAEL001707	2	442767904	0.0269439	1.56954
AAEL001725	2	443223374	0.0208215	1.68149
AAEL010491	2	446378501	0.0125312	1.90201
AAEL025053	2	447641251	0.0429257	1.36728
AAEL001306	2	448016444	0.0223076	1.65155
AAEL026057	2	448056064	0.0314212	1.50278
AAEL004493	2	453126470	0.033803	1.47104
AAEL000701	2	458725261	0.0239928	1.61992
AAEL010054	3	10715436	0.0168811	1.7726
AAEL000564	3	11908002	0.0405829	1.39166
AAEL001047	3	54481583	0.0362726	1.44042
AAEL001030	3	55933198	0.0423406	1.37324
AAEL019555	3	65559484	0.0229611	1.63901
AAEL003670	3	65699821	0.0129587	1.88744
AAEL014363	3	75230240	0.0177562	1.75065
AAEL003901	3	85043660	0.00299361	2.52381
AAEL003899	3	85352740	0.00593535	2.22655
AAEL011810	3	113387743	0.0360351	1.44327
AAEL011808	3	113468066	0.0128462	1.89123
AAEL012423	3	126205416	0.0184055	1.73505
AAEL008786	3	133161711	0.0132527	1.8777
AAEL025052	3	133939594	0.0126689	1.89726
AAEL014441	3	149471391	0.033205	1.4788
AAEL010798	3	156036262	0.011277	1.9478
AAEL005616	3	159769838	0.042799	1.36857
AAEL005611	3	159878210	0.0408017	1.38932
AAEL005596	3	159909887	0.0390681	1.40818
AAEL000478	3	162821063	0.0166412	1.77882
AAEL004028	3	166337719	0.0342628	1.46518
AAEL023509	3	167521981	0.0282926	1.54833
AAEL010954	3	168205477	0.0374343	1.42673
AAEL006799	3	169379010	0.0259234	1.58631
AAEL006787	3	169391522	0.0149318	1.82589
AAEL018124	3	169435889	0.0416141	1.38076
AAEL013898	3	170400762	0.0163835	1.78559
AAEL007019	3	171020117	0.0446548	1.35013
AAEL000418	3	185970009	0.0408609	1.38869
AAEL009271	3	199715515	0.0342197	1.46572
AAEL010074	3	209070551	0.0263097	1.57988
AAEL000196	3	215974803	0.00114408	2.94154
AAEL010201	3	223164762	0.00606499	2.21717
AAEL001517	3	260732126	0.0215869	1.66581
AAEL013056	3	310744023	0.00851989	2.06957
AAEL006862	3	369797178	0.0425814	1.37078
AAEL000937	3	377182273	0.0330091	1.48137
AAEL023532	3	380502847	0.0245459	1.61002
AAEL007251	3	389438274	0.0414664	1.3823
AAEL025968	3	396399256	0.0307988	1.51147
AAEL024568	3	396922427	0.0433988	1.36252
AAEL006335	3	397633456	0.0390714	1.40814
AAEL006351	3	397760682	0.040256	1.39517
AAEL019585	3	398187519	0.042531	1.37129
AAEL000387	3	398429793	0.0389813	1.40914
AAEL022923	NIGP01000635	34292	0.0208219	1.68148

## Sheet: DENV-3 specific
Gene	Chromosome	Position	P value	Log
AAEL010561	1	50959387	0.0358751	1.44521
AAEL009463	1	56604342	0.0245148	1.61057
AAEL001236	1	59706296	0.0222285	1.65309
AAEL017994	1	60242746	0.0403672	1.39397
AAEL013627	1	61611517	0.0272724	1.56428
AAEL008088	1	61930367	0.0396873	1.40135
AAEL008533	1	64182454	0.0245531	1.60989
AAEL022680	1	64446602	0.0193289	1.71379
AAEL015393	1	65737115	0.0252788	1.59724
AAEL009782	1	66788200	0.0370358	1.43138
AAEL009779	1	66976199	0.0154426	1.81128
AAEL003606	1	69189558	0.0185104	1.73258
AAEL007872	1	69954322	0.00200875	2.69708
AAEL014731	1	70037346	0.0105809	1.97548
AAEL019980	1	70755094	0.0382156	1.41776
AAEL007750	1	71677698	0.0118151	1.92756
AAEL007752	1	71857048	0.0407711	1.38965
AAEL007762	1	71881370	0.0118407	1.92662
AAEL013890	1	71900480	0.0408553	1.38875
AAEL021054	1	72206373	0.0127965	1.89291
AAEL019975	1	72416004	0.016312	1.78749
AAEL019976	1	72465654	0.0415086	1.38186
AAEL005606	1	73257418	0.0235438	1.62812
AAEL011013	1	73548994	0.0324929	1.48821
AAEL011021	1	73768473	0.00569101	2.24481
AAEL011017	1	73788829	0.0180294	1.74402
AAEL011023	1	74149372	0.0155801	1.80743
AAEL008021	1	74254867	0.0373969	1.42716
AAEL008015	1	75581511	0.0305092	1.51557
AAEL008963	1	81472814	0.0308047	1.51138
AAEL008948	1	81568316	0.0206063	1.686
AAEL008939	1	81621842	0.0373738	1.42743
AAEL022137	1	81638597	0.0161822	1.79096
AAEL008341	1	81996269	0.0155855	1.80728
AAEL006817	1	82967901	0.011138	1.95319
AAEL006822	1	83390823	0.0353459	1.45166
AAEL014274	1	83863369	0.0210873	1.67598
AAEL000609	1	84505711	0.0103204	1.9863
AAEL001351	1	84583432	0.0353176	1.45201
AAEL002934	1	85925449	0.034562	1.4614
AAEL002922	1	85989081	0.0370295	1.43145
AAEL021206	1	88422966	0.040433	1.39326
AAEL013883	1	88432482	0.0328914	1.48292
AAEL002534	1	89339923	0.0153196	1.81475
AAEL002538	1	89376185	0.00750637	2.12457
AAEL002525	1	90134612	0.0179908	1.74495
AAEL002531	1	90352013	0.0416198	1.3807
AAEL002510	1	90394257	0.0402874	1.39483
AAEL002501	1	90489723	0.0285158	1.54491
AAEL015326	1	91249965	0.0190134	1.72094
AAEL009871	1	91868244	0.00266728	2.57393
AAEL028144	1	92289545	0.0320514	1.49415
AAEL008410	1	93762213	0.0353346	1.4518
AAEL008306	1	96032452	0.0115087	1.93897
AAEL023258	1	96102828	0.0221946	1.65375
AAEL020390	1	96588231	0.021883	1.65989
AAEL009475	1	97701743	0.00353882	2.45114
AAEL027371	1	97787487	0.0177025	1.75196
AAEL009484	1	98328899	0.0227819	1.64241
AAEL026330	1	98412609	0.0330758	1.48049
AAEL017115	1	98503846	0.0228079	1.64192
AAEL009479	1	98576194	0.0267856	1.5721
AAEL002455	1	98707416	0.00942681	2.02564
AAEL002436	1	98885158	0.0223916	1.64992
AAEL002453	1	99003190	0.018627	1.72986
AAEL002454	1	99061148	0.0353827	1.45121
AAEL006377	1	100465240	0.0256117	1.59156
AAEL006372	1	100840814	0.0129401	1.88806
AAEL006384	1	100985220	0.0158147	1.80094
AAEL006378	1	101002146	0.0122155	1.91309
AAEL006383	1	101075237	0.0226605	1.64473
AAEL027429	1	101085555	0.0351752	1.45376
AAEL006381	1	101124643	0.0168607	1.77312
AAEL026274	1	101197773	0.027346	1.56311
AAEL006367	1	101449226	0.0318475	1.49693
AAEL022806	1	102067109	0.0383499	1.41624
AAEL002160	1	102271303	0.0355262	1.44945
AAEL018031	1	103126209	0.0218914	1.65973
AAEL013845	1	103528056	0.0370094	1.43169
AAEL004237	1	104599428	0.0166484	1.77863
AAEL004228	1	104616927	0.00824361	2.08388
AAEL004239	1	104637803	0.00710632	2.14836
AAEL004236	1	104655842	0.017612	1.75419
AAEL027507	1	107416157	0.030988	1.50881
AAEL015653	1	108230260	0.0408706	1.38859
AAEL002892	1	108419066	0.040913	1.38814
AAEL026043	1	108809705	0.0398356	1.39973
AAEL020163	1	110277871	0.0247997	1.60555
AAEL001447	1	111177649	0.0331956	1.47892
AAEL018235	1	111377015	0.037701	1.42365
AAEL024973	1	111433600	0.00669747	2.17409
AAEL001448	1	111749812	0.0135687	1.86746
AAEL020264	1	111918049	0.011662	1.93323
AAEL023309	1	112279255	0.0137877	1.86051
AAEL009155	1	112366367	0.0322235	1.49183
AAEL009150	1	112400183	0.0133329	1.87507
AAEL009156	1	112779343	0.0329957	1.48154
AAEL009157	1	112812596	0.0382403	1.41748
AAEL017149	1	113225237	0.0038151	2.41849
AAEL001228	1	113609606	0.0291396	1.53552
AAEL026835	1	114022837	0.0400399	1.39751
AAEL015052	1	115998278	0.0177125	1.75172
AAEL005837	1	116389317	0.0404584	1.39299
AAEL024430	1	118181414	0.0230129	1.63803
AAEL027589	1	119383994	0.00689524	2.16145
AAEL022397	1	121666532	0.00491496	2.30848
AAEL006294	1	121783302	0.0200748	1.69735
AAEL005790	1	121872294	0.0410165	1.38704
AAEL005772	1	122385671	0.00638436	2.19488
AAEL012453	1	123306942	0.0204729	1.68882
AAEL022542	1	124061950	0.0331253	1.47984
AAEL014335	1	125242552	0.0200694	1.69747
AAEL006157	1	125410100	0.0298631	1.52487
AAEL018112	1	125745893	0.037657	1.42415
AAEL006168	1	126386712	0.0254095	1.595
AAEL006167	1	126433584	0.0300304	1.52244
AAEL007029	1	128130150	0.0267387	1.57286
AAEL003026	1	129412052	0.0123589	1.90802
AAEL003045	1	129980436	0.0379307	1.42101
AAEL003041	1	131372437	0.0311078	1.50713
AAEL002740	1	132142011	0.0218566	1.66042
AAEL002754	1	133992089	0.0329628	1.48198
AAEL022931	1	134422514	0.00636107	2.19647
AAEL004057	1	135382575	0.0244447	1.61182
AAEL004048	1	136919775	0.0397311	1.40087
AAEL015598	1	137198311	0.0379263	1.42106
AAEL001622	1	138002567	0.0301855	1.5202
AAEL001601	1	138053795	0.0294555	1.53083
AAEL001607	1	138821411	0.0354502	1.45038
AAEL010939	1	140174950	0.0275811	1.55939
AAEL013812	1	140577564	0.00485959	2.3134
AAEL020940	1	140805549	0.0315094	1.50156
AAEL009517	1	141268519	0.0208251	1.68141
AAEL009513	1	141699925	0.0340549	1.46782
AAEL021432	1	142163173	0.0306818	1.51312
AAEL012140	1	142346016	0.031132	1.50679
AAEL013108	1	142583856	0.0214251	1.66908
AAEL013107	1	142770629	0.0406343	1.39111
AAEL013116	1	142885097	0.0336966	1.47241
AAEL013113	1	142897758	0.026869	1.57075
AAEL004544	1	144222049	0.0322129	1.49197
AAEL004579	1	144517525	0.0325102	1.48798
AAEL025769	1	144639389	0.00370559	2.43114
AAEL004580	1	144742853	0.0136365	1.8653
AAEL004582	1	144814430	0.0285033	1.54511
AAEL004576	1	145074329	0.036152	1.44187
AAEL004543	1	145100687	0.0402	1.39577
AAEL004581	1	145346819	0.00427422	2.36914
AAEL024447	1	146131140	0.0119646	1.9221
AAEL019473	1	146251099	0.0178192	1.74911
AAEL012613	1	146403790	0.0184357	1.73434
AAEL016967	1	146441552	0.0221074	1.65546
AAEL025078	1	146601775	0.0179976	1.74479
AAEL012247	1	146670802	0.0251185	1.60001
AAEL023265	1	147421291	0.0249298	1.60328
AAEL005508	1	150886346	0.00951325	2.02167
AAEL010048	1	159363373	0.000820394	3.08598
AAEL022413	1	167730089	0.0363794	1.43914
AAEL008749	1	168813229	0.0186217	1.72998
AAEL000123	1	170394142	0.0279867	1.55305
AAEL008450	1	171046902	0.0154728	1.81043
AAEL027890	1	171126726	0.012076	1.91808
AAEL008452	1	171511085	0.0197087	1.70534
AAEL002423	1	176658860	0.0218297	1.66095
AAEL002419	1	176754660	0.0396305	1.40197
AAEL002411	1	176815550	0.0245732	1.60954
AAEL002422	1	177140954	0.0181027	1.74226
AAEL010791	1	178618578	0.0197812	1.70375
AAEL005247	1	180416396	0.0304992	1.51571
AAEL005243	1	181901000	0.0341667	1.4664
AAEL006065	1	183181226	0.01278	1.89347
AAEL025199	1	183191709	0.0244754	1.61127
AAEL013916	1	183999256	0.0079807	2.09796
AAEL006064	1	184326494	0.0212236	1.67318
AAEL006069	1	184360545	0.0187882	1.72611
AAEL022229	1	187090990	0.0407464	1.38991
AAEL019767	1	188818511	0.0118874	1.92491
AAEL019768	1	188877549	0.000720098	3.14261
AAEL015465	1	188978005	0.00326211	2.4865
AAEL003631	1	188994098	0.0249258	1.60335
AAEL003629	1	189281753	0.00645799	2.1899
AAEL003634	1	189335543	0.0235498	1.62801
AAEL003645	1	189368760	0.0267122	1.57329
AAEL003180	1	190180827	0.0394616	1.40382
AAEL003183	1	190251663	0.0261522	1.58249
AAEL024958	1	192046799	0.0183711	1.73586
AAEL009999	1	193145757	0.0169127	1.77179
AAEL010015	1	193152998	0.0163729	1.78587
AAEL015644	1	193810018	0.0203517	1.6914
AAEL017329	1	193868865	0.0414215	1.38277
AAEL006859	1	193922217	0.0247956	1.60563
AAEL026858	1	194051335	0.00990696	2.00406
AAEL000122	1	194423079	0.0412544	1.38453
AAEL000140	1	194457887	0.030344	1.51793
AAEL000148	1	194462951	0.0366926	1.43542
AAEL000107	1	194506247	0.0262262	1.58126
AAEL000157	1	194519336	0.0411758	1.38536
AAEL000127	1	195275336	0.0179473	1.746
AAEL017375	1	197231672	0.0331802	1.47912
AAEL000146	1	197293688	0.0358108	1.44599
AAEL000113	1	197465891	0.0275471	1.55992
AAEL018141	1	198697739	0.0284394	1.54608
AAEL007508	1	199094367	0.0320875	1.49366
AAEL027166	1	199507107	0.011037	1.95715
AAEL009313	1	199820836	0.0252883	1.59708
AAEL009320	1	199838751	0.00854667	2.0682
AAEL005817	1	200231792	0.0392088	1.40662
AAEL023850	1	201253246	0.0224797	1.64821
AAEL019781	1	201639971	0.00950954	2.02184
AAEL005808	1	201666263	0.0257036	1.59001
AAEL026928	1	201726859	0.0316527	1.49959
AAEL024332	1	201961111	0.0276437	1.5584
AAEL013243	1	202146029	0.0192976	1.7145
AAEL013546	1	202713938	0.0344144	1.46326
AAEL012703	1	203028194	0.0154521	1.81101
AAEL003777	1	203067986	0.0371387	1.43017
AAEL003801	1	203194971	0.00842957	2.07419
AAEL019560	1	203815706	0.0399841	1.39811
AAEL010465	1	203972014	0.0243786	1.61299
AAEL013461	1	206397053	0.0343274	1.46436
AAEL009911	1	206625737	0.0406396	1.39105
AAEL023347	1	206664224	0.0313351	1.50397
AAEL003012	1	208417464	0.0386285	1.41309
AAEL020634	1	208457866	0.0289852	1.53782
AAEL023182	1	208614968	0.0140584	1.85207
AAEL026183	1	208898048	0.0169509	1.77081
AAEL003004	1	208921636	0.0289609	1.53819
AAEL012040	1	209025300	0.00552255	2.25786
AAEL009724	1	209892405	0.0019536	2.70916
AAEL001005	1	210061034	0.0415402	1.38153
AAEL000980	1	210587991	0.0235258	1.62846
AAEL012438	1	213284398	0.0344338	1.46301
AAEL024602	1	213666086	0.0152249	1.81745
AAEL007483	1	216289250	0.0135369	1.86848
AAEL007493	1	216347829	0.0282512	1.54896
AAEL007501	1	216350130	0.0288682	1.53958
AAEL024535	1	216962468	0.0344996	1.46219
AAEL013851	1	222143609	0.0365051	1.43765
AAEL002554	1	226701822	0.0373023	1.42826
AAEL002560	1	226836960	0.0128273	1.89186
AAEL003491	1	229155947	0.0156714	1.80489
AAEL003501	1	229228849	0.0275432	1.55998
AAEL003506	1	230148114	0.0224453	1.64888
AAEL005414	1	247110632	0.0196045	1.70764
AAEL003750	1	248483330	0.0149885	1.82424
AAEL003908	1	250617946	0.0408871	1.38841
AAEL002879	1	255264992	0.0376548	1.42418
AAEL019696	1	255693769	0.0199808	1.69939
AAEL012059	1	270390345	0.0327297	1.48506
AAEL001412	2	45674248	0.0383677	1.41603
AAEL006751	2	84767355	0.024598	1.6091
AAEL014371	2	156389313	0.0409489	1.38776
AAEL019527	2	161677689	0.0357117	1.44719
AAEL001766	2	165273670	0.0159719	1.79664
AAEL001775	2	166790025	0.0153401	1.81417
AAEL021375	2	171337781	0.0403255	1.39442
AAEL022261	2	177320795	0.0337636	1.47155
AAEL010382	2	182978356	0.0405448	1.39206
AAEL024717	2	191379637	0.0193429	1.71348
AAEL010084	2	200360386	0.0294887	1.53034
AAEL012161	2	203848448	0.0316514	1.49961
AAEL006275	2	221096044	0.0366511	1.43591
AAEL006270	2	221170789	0.0199881	1.69923
AAEL006282	2	221350839	0.0334197	1.476
AAEL000248	2	226974744	0.0232528	1.63353
AAEL000246	2	227077431	0.0307852	1.51166
AAEL000226	2	227176605	0.0316906	1.49907
AAEL014339	2	227857105	0.0239391	1.62089
AAEL026906	2	232418263	0.0203846	1.6907
AAEL021748	2	233130928	0.0115013	1.93925
AAEL007382	2	233265211	0.028233	1.54924
AAEL008673	2	238779698	0.0316424	1.49973
AAEL028234	2	242217427	0.0192313	1.71599
AAEL011371	2	266415635	0.0262814	1.58035
AAEL006669	2	326375260	0.0294607	1.53076
AAEL024714	2	356913706	0.0314921	1.5018
AAEL020149	2	384117321	0.0273622	1.56285
AAEL006424	2	415022984	0.0245364	1.61019
AAEL005786	3	114337297	0.0353527	1.45158
AAEL002716	3	124475545	0.0282985	1.54824
AAEL011480	3	142554337	0.0371826	1.42966
AAEL004040	3	166941858	0.0409391	1.38786
AAEL010945	3	168206281	0.0382219	1.41769
AAEL009680	3	209578913	0.0266382	1.5745
AAEL020695	3	214669582	0.0254415	1.59446
AAEL022452	3	227016917	0.0385044	1.41449
AAEL024566	3	236725953	0.0205548	1.68709
AAEL011229	3	238923884	0.0309929	1.50874
AAEL008743	3	281070299	0.0136663	1.86435
AAEL004341	3	367368362	0.0105715	1.97586

## Sheet: Shared
Gene	Chromosome	Position	DENV-1 p value	DENV-3 p value
AAEL010564	1	50070844	0.0349262	0.0108859
AAEL010563	1	50766179	0.0256935	0.0270128
AAEL006819	1	52846388	0.0159415	0.0332051
AAEL006826	1	53084688	0.00418889	0.00371668
AAEL008468	1	53209221	0.0243723	0.0300615
AAEL008467	1	53264818	0.00813818	0.0398133
AAEL008459	1	53349161	0.00685669	0.0125239
AAEL008465	1	53374639	0.02928	0.0389111
AAEL010854	1	54979541	0.0180716	0.0336394
AAEL014010	1	57611979	0.0104578	0.040867
AAEL026486	1	59111815	0.0135689	0.0336945
AAEL020095	1	59405066	0.0221519	0.0298009
AAEL025503	1	59556793	0.00650926	0.0256208
AAEL009645	1	60702928	0.00340385	0.0219529
AAEL013633	1	61740015	0.0109299	0.0269632
AAEL008090	1	62388725	0.0295625	0.0324884
AAEL022595	1	62455721	0.0312177	0.0187863
AAEL007892	1	63402714	0.0259586	0.0124204
AAEL008530	1	63933020	0.0131248	0.0327417
AAEL019840	1	64191564	0.0291938	0.00640598
AAEL008547	1	64215298	0.00754032	0.0214838
AAEL004528	1	64530565	0.0369942	0.0324976
AAEL003883	1	65686808	0.0315333	0.0230694
AAEL023125	1	66706679	0.0316453	0.0174366
AAEL009777	1	66991315	0.007216	0.0337809
AAEL027903	1	67658308	0.0350344	0.0254315
AAEL019943	1	69042084	0.0249868	0.0246159
AAEL010960	1	69140478	0.0169247	0.00386816
AAEL003581	1	69218288	0.00848959	0.00375293
AAEL019997	1	69392580	0.0262419	0.0415487
AAEL025966	1	71268976	0.0155327	0.0041988
AAEL015571	1	71294119	0.0203379	0.0160616
AAEL015180	1	71323638	0.0363493	0.0128656
AAEL025134	1	71687743	0.00536845	0.00789379
AAEL014251	1	72351336	0.0288889	0.00881904
AAEL025784	1	72769112	0.0341436	0.0128356
AAEL017566	1	73776887	0.0283584	0.0297416
AAEL011014	1	74148785	0.0227013	0.0325277
AAEL025214	1	74459415	0.0435607	0.01025
AAEL008014	1	75249863	0.0262281	0.0101501
AAEL012260	1	76435396	0.0179396	0.0165752
AAEL012258	1	76902000	0.00165069	0.0017166
AAEL005431	1	78808137	0.0301533	0.0167574
AAEL021556	1	79041398	0.0133565	0.0271007
AAEL006827	1	83348240	0.0330292	0.0130885
AAEL022775	1	94036357	0.00349743	0.000331543
AAEL011366	1	94997589	0.0260781	0.0115505
AAEL011365	1	95070428	0.0414883	0.00976803
AAEL026914	1	95304599	0.042025	0.0315438
AAEL012089	1	95398481	0.0344203	0.0371029
AAEL021276	1	97463106	0.0312849	0.00575077
AAEL009480	1	97542091	0.023321	0.00633907
AAEL009111	1	101138023	0.0359892	0.00376804
AAEL002413	1	101171946	0.0151328	0.0215634
AAEL006370	1	101462023	0.0147524	0.0062006
AAEL027036	1	105177888	0.00380153	0.000547995
AAEL022657	1	111658445	0.0289498	0.0181174
AAEL001451	1	111729098	0.0118148	0.0202898
AAEL017296	1	113739230	0.0251548	0.00399506
AAEL005838	1	117200966	0.0251723	0.00420833
AAEL004701	1	118563830	0.0150417	0.0279043
AAEL025650	1	118758806	0.0188281	0.0103845
AAEL014695	1	119347232	0.034817	0.00337564
AAEL012458	1	122788218	0.036098	0.0123367
AAEL012456	1	123426451	0.0180885	0.0228784
AAEL023014	1	123834823	0.00116176	0.0215334
AAEL006166	1	126079672	0.0220184	0.00583143
AAEL006161	1	126282162	0.00289909	0.0113219
AAEL007038	1	127900138	0.0251269	0.0396706
AAEL020007	1	129269074	0.0166339	0.0187666
AAEL027482	1	130371356	0.030869	0.00478775
AAEL010598	1	134382829	0.00208869	6e-05
AAEL004055	1	135623079	0.0348112	0.0349597
AAEL022486	1	135632985	0.0183414	0.00697688
AAEL004068	1	135973397	0.0126098	0.00796158
AAEL004050	1	137025082	0.00412875	0.000393496
AAEL004059	1	137363820	0.00854003	0.0217677
AAEL004081	1	137417551	0.00272098	0.00519504
AAEL001616	1	137423871	0.0080198	0.00835724
AAEL019987	1	137879267	0.0111551	0.00337239
AAEL001625	1	138045731	0.0330018	0.0247927
AAEL025607	1	138065305	0.0260841	0.0187913
AAEL001612	1	138739045	0.0126425	0.0153648
AAEL001597	1	138850587	0.0137591	0.018352
AAEL010932	1	139514348	0.0158041	0.00854243
AAEL020617	1	139860430	0.0116916	0.0194152
AAEL010941	1	140197184	0.0358442	0.00763888
AAEL013808	1	140402704	0.0363615	0.022188
AAEL010089	1	140639324	0.0340039	0.0319755
AAEL009515	1	140821341	0.00728179	0.00129561
AAEL009514	1	141689477	0.00752824	0.000727937
AAEL027982	1	142626591	0.00739849	0.00120505
AAEL013110	1	142792095	0.0413569	0.0124212
AAEL014038	1	142957455	0.0328632	0.0108324
AAEL014037	1	142971221	0.00346462	0.00192315
AAEL026668	1	142993723	0.00772409	0.00413158
AAEL015603	1	144551750	0.00958734	0.00370961
AAEL004575	1	144777241	0.00557302	0.00147073
AAEL004559	1	145207801	0.0254765	0.00250742
AAEL004707	1	145445790	0.0255293	0.000502678
AAEL004690	1	145749328	0.0277825	0.0121765
AAEL027356	1	145990925	0.0382208	0.0122077
AAEL012616	1	146049785	0.00995881	0.000437782
AAEL021113	1	146717550	0.00343122	0.00778025
AAEL009580	1	147187735	0.00666654	0.000338393
AAEL009585	1	147253663	0.0230479	0.0231394
AAEL011750	1	147347974	0.0106435	0.00603495
AAEL019670	1	147391183	0.00422991	0.000677769
AAEL011757	1	147610153	0.00381089	0.0263753
AAEL027336	1	147899806	0.00370458	0.00817939
AAEL020474	1	147933467	0.0128816	0.0068584
AAEL011752	1	148041415	1.57e-05	0.0254978
AAEL023977	1	148059628	0.0167149	0.0315076
AAEL014053	1	148332755	0.000221348	0.00939304
AAEL008425	1	148428950	0.00348133	0.0187858
AAEL008426	1	148508168	0.0028872	0.00808516
AAEL008424	1	148898390	0.00355522	0.0106696
AAEL008431	1	148973417	0.000757445	0.00432531
AAEL007822	1	149109633	0.00216217	0.0153231
AAEL007820	1	149138850	0.00505722	0.0315759
AAEL014820	1	149177812	0.0260437	0.00334658
AAEL014821	1	149226400	0.00630453	0.000606943
AAEL007824	1	149237815	0.00681895	0.0132631
AAEL014822	1	149243787	0.0192263	0.0103603
AAEL014823	1	149348820	0.00107026	0.00934218
AAEL011644	1	149699443	0.0114876	0.000823352
AAEL014523	1	150140028	0.00451326	0.0135162
AAEL014522	1	150221440	0.00120208	0.0088425
AAEL005500	1	150247084	0.00251139	0.0059632
AAEL005510	1	150373541	0.00737868	0.0249464
AAEL017437	1	150839469	0.00120207	0.0123208
AAEL008072	1	154244567	0.0317003	0.0240315
AAEL013662	1	155098328	0.00814205	0.00764824
AAEL018263	1	155172295	0.00524116	0.0339505
AAEL018226	1	155325793	0.00201071	0.0115193
AAEL011848	1	155884304	0.000468243	0.00407057
AAEL011850	1	155930118	0.00344885	0.0160471
AAEL013304	1	155990825	0.000424963	0.0225467
AAEL009167	1	156511464	0.000931574	0.00947117
AAEL006937	1	156708506	0.00379114	0.0191574
AAEL006957	1	156811499	0.000830251	0.00791099
AAEL018127	1	156841378	0.00173626	0.00810384
AAEL006950	1	157147676	8.07e-05	0.0117474
AAEL006948	1	157212720	0.00136243	0.0102571
AAEL006951	1	157310544	0.00735709	0.0315305
AAEL006956	1	157351698	0.00112442	0.0145467
AAEL006958	1	157379782	0.00155429	0.0034519
AAEL006949	1	157454353	0.01648	0.0178247
AAEL006944	1	157577802	0.00973858	0.0351868
AAEL006955	1	157967278	0.00138121	0.00639843
AAEL013828	1	158244452	0.000664016	0.0132547
AAEL013826	1	158379557	0.00253602	0.00914658
AAEL013825	1	158493110	2.26e-05	0.00616898
AAEL004689	1	158613519	0.0182662	0.0221381
AAEL004700	1	158806972	0.00237075	0.0321084
AAEL004686	1	159001151	0.000145587	0.0111483
AAEL014426	1	159026490	0.00348521	0.0123591
AAEL014425	1	159065466	0.000627639	0.00384749
AAEL014428	1	159149149	0.00958449	0.0112076
AAEL010052	1	159421648	0.0324495	0.000513495
AAEL017421	1	159465860	0.00870489	0.0059859
AAEL010053	1	159474364	0.00875894	0.0162509
AAEL010051	1	159568836	0.00269343	0.00352763
AAEL019612	1	159592005	0.000830237	0.00188869
AAEL010047	1	160091832	0.00010034	0.00133295
AAEL012209	1	160621121	0.00917508	0.00325215
AAEL012208	1	160650516	0.0304554	0.0126652
AAEL012211	1	160740206	0.00126998	0.000760414
AAEL012212	1	160759178	3.25e-05	0.00276373
AAEL012207	1	160909374	0.00864872	0.0053907
AAEL012206	1	160925490	0.00390441	0.0113984
AAEL015271	1	161083108	0.00934608	0.00970021
AAEL019672	1	161164971	0.0041119	0.0271986
AAEL020403	1	161535137	0.00101621	0.0107621
AAEL019619	1	161792846	0.000333483	0.000891255
AAEL003613	1	161976812	0.0142205	0.00827495
AAEL025569	1	162011814	0.00350609	0.00284206
AAEL026018	1	162128372	0.00559432	0.00658392
AAEL013018	1	163024143	0.00531603	0.00615514
AAEL009449	1	163105509	0.00478381	0.00440115
AAEL008010	1	163284177	0.00101627	0.00369909
AAEL008013	1	164498361	0.00131523	0.00592198
AAEL019917	1	165703041	0.0024998	0.00208956
AAEL006711	1	166930185	0.00186218	0.0215316
AAEL006708	1	167164241	0.000732861	0.000316753
AAEL006707	1	167415871	0.0011667	0.000845024
AAEL006713	1	167615146	0.0369515	0.0397993
AAEL006715	1	167635670	0.00246612	0.00207461
AAEL006712	1	167671064	0.00378526	0.0152355
AAEL019921	1	167964674	0.000481043	0.00472484
AAEL005160	1	168266851	0.000601069	0.00506138
AAEL023560	1	171177007	0.018627	0.0390623
AAEL027406	1	171319073	0.00428595	0.0168743
AAEL008419	1	172883507	0.0147333	0.0401636
AAEL002432	1	176736503	0.0105525	0.00351782
AAEL002425	1	177332794	0.0331917	0.00575362
AAEL002733	1	177483503	0.0251631	0.00194978
AAEL010789	1	178167591	0.0204911	0.0289364
AAEL010790	1	178588474	0.0409229	0.0156871
AAEL020459	1	180011733	0.00602821	0.00237764
AAEL006071	1	182726915	0.0240568	0.0227512
AAEL006073	1	184018577	0.0338209	0.0324073
AAEL006066	1	184165393	0.0047129	0.004707
AAEL027361	1	184718601	0.0174419	0.011524
AAEL019499	1	184772367	0.0191727	0.00612821
AAEL001088	1	185233443	0.0277762	0.00541494
AAEL007646	1	186848060	0.00533173	0.0080035
AAEL022578	1	188901545	0.0260916	0.00144412
AAEL003622	1	189580399	0.0223841	0.0142318
AAEL018296	1	190205474	0.0105015	0.0074755
AAEL003165	1	194086178	0.00999054	0.0039063
AAEL018111	1	194540882	0.0346072	0.0351808
AAEL000102	1	197343863	0.0183699	0.00458215
AAEL009385	1	197401924	0.00829981	0.000588276
AAEL007518	1	197743626	0.0270822	0.0329797
AAEL014567	1	199327001	0.0278368	0.00456372
AAEL014571	1	199365719	0.00918614	0.00369787
AAEL014568	1	199383144	0.0161092	0.00369305
AAEL013026	1	199396625	0.0296535	0.0292856
AAEL005798	1	200276697	0.0125865	0.0267518
AAEL005822	1	200384430	0.0266256	0.0206819
AAEL005793	1	201036504	0.00361729	0.0201553
AAEL005813	1	201205569	0.0370037	0.00627729
AAEL005802	1	201231805	0.0217586	0.0141916
AAEL026710	1	201334115	0.0266277	0.028676
AAEL005799	1	201555095	0.0221949	0.0145883
AAEL005792	1	201595574	0.0123221	0.0341165
AAEL005791	1	201861339	0.0313177	0.0305739
AAEL000384	1	202256734	0.0129082	0.0408386
AAEL013245	1	202312950	0.0103558	0.00743511
AAEL024720	1	203577581	0.0421972	0.0130515
AAEL003785	1	203730291	0.0131005	0.0182032
AAEL023675	1	204448277	0.00665107	0.019722
AAEL028229	1	208335970	0.0134875	0.0198933
AAEL015609	1	208575370	0.0302879	0.00747631
AAEL003008	1	208979836	0.0121892	0.00635576
AAEL028049	1	209004416	0.00965982	0.00452497
AAEL012038	1	209012128	0.00451134	0.00145394
AAEL012037	1	209041580	0.017535	0.00320105
AAEL012036	1	209062974	0.00702478	0.000672868
AAEL012041	1	209122601	0.0100577	0.000385624
AAEL012039	1	209212067	0.00340988	0.000191842
AAEL023391	1	209945519	0.0047788	0.0094071
AAEL001009	1	210106391	0.0445692	0.0203259
AAEL011260	1	215403242	0.00866744	0.0177933
AAEL004561	1	220609147	0.0284911	0.0199261
AAEL002541	1	228556187	0.0409924	0.0149571
AAEL003748	1	249121707	0.00709244	0.0122113
AAEL003911	1	250522497	0.0213839	0.0175737
AAEL025250	1	253202432	0.0141441	0.0413757
AAEL003505	2	216436417	0.014778	0.00997563
AAEL007314	2	222393077	0.013647	0.0306691
AAEL007313	2	222493059	0.0106713	0.0249086
AAEL012151	2	232336013	0.00851805	0.0110167
AAEL025922	2	232478003	0.0086913	0.00197239
AAEL012147	2	232543300	0.00310993	0.00197261
AAEL012144	2	232712832	0.0208852	0.00449458
AAEL013897	2	232820326	0.00328073	0.0108013
AAEL024709	2	232851662	0.00389564	0.00243478
AAEL021579	2	232974335	0.00330753	0.00137535
AAEL015100	2	233026045	0.00475737	0.00381494
AAEL014347	2	238531278	0.00533893	0.00834195
AAEL026937	3	105036240	0.0158991	0.0158105
