# Supplementary material for: Exome-wide association study reveals largely distinct gene sets underlying specific resistance to dengue virus types 1 and 3 in Aedes aegypti
Source: PLoS Genet. 2020 May 28;16(5):e1008794. doi: 10.1371/journal.pgen.1008794 (PMC7282673; doi:10.1371/journal.pgen.1008794)
Supplement: S1 File — (ZIP) [file pgen.1008794.s005.zip]

Archive with 5 entries (5 files):
- OID42851_AaegL3.3_cds_noMito_design_deliverables/OID42851_AaegL3.3_cds_noMito_capture_targets.bed
- OID42851_AaegL3.3_cds_noMito_design_deliverables/OID42851_AaegL3.3_cds_noMito_coverage_summary.txt
- OID42851_AaegL3.3_cds_noMito_design_deliverables/OID42851_AaegL3.3_cds_noMito_coverage.txt
- OID42851_AaegL3.3_cds_noMito_design_deliverables/OID42851_AaegL3.3_cds_noMito_predicted_no_coverage_regions.bed
- OID42851_AaegL3.3_cds_noMito_design_deliverables/OID42851_AaegL3.3_cds_noMito_primary_targets.bed
