# Supplementary material for: Exome-wide association study reveals largely distinct gene sets underlying specific resistance to dengue virus types 1 and 3 in Aedes aegypti
Source: PLoS Genet. 2020 May 28;16(5):e1008794. doi: 10.1371/journal.pgen.1008794 (PMC7282673; doi:10.1371/journal.pgen.1008794)
Supplement: S1 File — (ZIP) [file pgen.1008794.s005.zip › OID42851_AaegL3.3_cds_noMito_design_deliverables/OID42851_AaegL3.3_cds_noMito_capture_targets.bed]

supercont1.1	35493	35668	Parent=AAEL000064-RA
supercont1.1	35673	35918	Parent=AAEL000064-RA
supercont1.1	35958	36116	Parent=AAEL000064-RA
supercont1.1	52163	52871	Parent=AAEL000064-RA
supercont1.1	52943	53303	Parent=AAEL000064-RA
supercont1.1	68046	68222	Parent=AAEL000024-RA
supercont1.1	68226	68517	Parent=AAEL000024-RA
supercont1.1	78161	78901	Parent=AAEL000024-RA
supercont1.1	79186	79340	Parent=AAEL000024-RA
supercont1.1	79366	79577	Parent=AAEL000024-RA
supercont1.1	86366	86717	Parent=AAEL000029-RA
supercont1.1	86741	87555	Parent=AAEL000029-RA
supercont1.1	96306	96517	Parent=AAEL000029-RA
supercont1.1	97806	97947	Parent=AAEL000070-RA
supercont1.1	101006	101186	Parent=AAEL000070-RA
supercont1.1	101196	101417	Parent=AAEL000070-RA
supercont1.1	101426	103067	Parent=AAEL000070-RA
supercont1.1	228798	229438	Parent=AAEL000016-RA
supercont1.1	229963	230225	Parent=AAEL000016-RA
supercont1.1	249218	249640	Parent=AAEL000084-RA
supercont1.1	271393	271538	Parent=AAEL000084-RA
supercont1.1	289203	289585	Parent=AAEL000023-RA
supercont1.1	289598	290130	Parent=AAEL000023-RA
supercont1.1	365668	367006	Parent=AAEL000079-RA
supercont1.1	377318	378021	Parent=AAEL000079-RA
supercont1.1	378153	380216	Parent=AAEL000079-RA
supercont1.1	382658	384236	Parent=AAEL000079-RA
supercont1.1	389863	391018	Parent=AAEL000079-RA
supercont1.1	414288	414549	Parent=AAEL017328-RA
supercont1.1	453002	453252	Parent=AAEL000096-RA
supercont1.1	453272	453547	Parent=AAEL000096-RA
supercont1.1	454082	454220	Parent=AAEL000061-RA
supercont1.1	458365	458621	Parent=AAEL000061-RA
supercont1.1	529177	529355	Parent=AAEL000072-RA
supercont1.1	530712	531094	Parent=AAEL000072-RA
supercont1.1	531557	531698	Parent=AAEL000081-RA
supercont1.1	531712	532336	Parent=AAEL000081-RA
supercont1.1	532347	533155	Parent=AAEL000081-RA
supercont1.1	533407	533559	Parent=AAEL000081-RA
supercont1.1	533592	534623	Parent=AAEL000081-RA
supercont1.1	536827	537349	Parent=AAEL000081-RA
supercont1.1	560002	560210	Parent=AAEL000045-RA
supercont1.1	560217	560915	Parent=AAEL000045-RA
supercont1.1	565797	566855	Parent=AAEL000049-RA
supercont1.1	764460	764565	Parent=AAEL000056-RA
supercont1.1	764755	764828	Parent=AAEL000056-RA
supercont1.1	768020	768085	Parent=AAEL000056-RA
supercont1.1	851094	851491	Parent=AAEL000017-RA
supercont1.1	868244	868314	Parent=AAEL000017-RA
supercont1.1	891799	891934	Parent=AAEL000062-RA
supercont1.1	904734	905196	Parent=AAEL000062-RA
supercont1.1	905549	905935	Parent=AAEL000062-RA
supercont1.1	906174	906433	Parent=AAEL000062-RA
supercont1.1	922109	922548	Parent=AAEL000062-RA
supercont1.1	922574	924664	Parent=AAEL000062-RA
supercont1.1	937829	938178	Parent=AAEL000062-RA
supercont1.1	938194	938478	Parent=AAEL000062-RA
supercont1.1	939414	939800	Parent=AAEL000062-RA
supercont1.1	1037291	1037912	Parent=AAEL000093-RA
supercont1.1	1038011	1039308	Parent=AAEL000093-RA
supercont1.1	1052331	1052617	Parent=AAEL000093-RA
supercont1.1	1060940	1061197	Parent=AAEL000093-RA
supercont1.1	1080755	1080975	Parent=AAEL000093-RA
supercont1.1	1099025	1099575	Parent=AAEL000093-RA
supercont1.1	1130735	1130939	Parent=AAEL000100-RA
supercont1.1	1151430	1151584	Parent=AAEL000100-RA
supercont1.1	1151620	1151867	Parent=AAEL000002-RA
supercont1.1	1488051	1488758	Parent=AAEL000053-RA
supercont1.1	1489476	1490460	Parent=AAEL000053-RA
supercont1.1	1513882	1514095	Parent=AAEL000053-RA
supercont1.1	1529557	1529697	Parent=AAEL000013-RA
supercont1.1	1529712	1530025	Parent=AAEL000013-RA
supercont1.1	1543522	1543875	Parent=AAEL000013-RA
supercont1.1	1543902	1544434	Parent=AAEL000013-RA
supercont1.1	1594397	1594549	Parent=AAEL017335-RA
supercont1.1	1666603	1666805	Parent=AAEL017335-RA
supercont1.1	1679049	1679271	Parent=AAEL017335-RA
supercont1.1	1693249	1693594	Parent=AAEL017335-RA
supercont1.1	1752459	1752659	Parent=AAEL017335-RA
supercont1.1	1945148	1945281	Parent=AAEL000087-RA
supercont1.1	1945308	1945518	Parent=AAEL000087-RA
supercont1.1	1959898	1961183	Parent=AAEL000087-RA
supercont1.1	1961218	1961568	Parent=AAEL000087-RA
supercont1.1	1967331	1967874	Parent=AAEL000087-RA
supercont1.1	1972751	1973024	Parent=AAEL000087-RA
supercont1.1	1973026	1973471	Parent=AAEL000087-RA
supercont1.1	1992911	1993223	Parent=AAEL000087-RA
supercont1.1	1993241	1993626	Parent=AAEL000087-RA
supercont1.1	1996731	1997317	Parent=AAEL000087-RA
supercont1.1	2006121	2006271	Parent=AAEL000087-RA
supercont1.1	2031186	2031841	Parent=AAEL000099-RA
supercont1.1	2031856	2032132	Parent=AAEL000099-RA
supercont1.1	2034706	2034917	Parent=AAEL000099-RA
supercont1.1	2034931	2035071	Parent=AAEL000099-RA
supercont1.1	2094977	2095617	Parent=AAEL000028-RA
supercont1.1	2103812	2104132	Parent=AAEL000028-RA
supercont1.1	2112986	2113206	Parent=AAEL000028-RA
supercont1.1	2113226	2113369	Parent=AAEL000028-RA
supercont1.1	2126396	2126752	Parent=AAEL000059-RA
supercont1.1	2126771	2127116	Parent=AAEL000059-RA
supercont1.1	2127826	2128108	Parent=AAEL000059-RA
supercont1.1	2128616	2128830	Parent=AAEL000059-RA
supercont1.1	2130016	2130158	Parent=AAEL000059-RA
supercont1.1	2151633	2152094	Parent=AAEL018109-RA
supercont1.1	2152798	2153044	Parent=AAEL018109-RA
supercont1.1	2153058	2153366	Parent=AAEL018109-RA
supercont1.1	2166438	2167388	Parent=AAEL018109-RA
supercont1.1	2191268	2191614	Parent=AAEL000037-RA
supercont1.1	2191638	2191993	Parent=AAEL000037-RA
supercont1.1	2192303	2192573	Parent=AAEL000037-RA
supercont1.1	2192598	2192816	Parent=AAEL000037-RA
supercont1.1	2192818	2192958	Parent=AAEL000037-RA
supercont1.1	2206138	2206492	Parent=AAEL000086-RA
supercont1.1	2206493	2206846	Parent=AAEL000086-RA
supercont1.1	2206853	2207108	Parent=AAEL000086-RA
supercont1.1	2207198	2207611	Parent=AAEL000086-RA
supercont1.1	2229563	2230103	Parent=AAEL000074-RA
supercont1.1	2240838	2240985	Parent=AAEL000074-RA
supercont1.1	2241008	2241680	Parent=AAEL000074-RA
supercont1.1	2242183	2242530	Parent=AAEL000038-RA
supercont1.1	2242553	2242906	Parent=AAEL000038-RA
supercont1.1	2253123	2253273	Parent=AAEL000038-RA
supercont1.1	2253288	2253752	Parent=AAEL000038-RA
supercont1.1	2253753	2253893	Parent=AAEL000038-RA
supercont1.1	2275225	2275578	Parent=AAEL017325-RA
supercont1.1	2275600	2275744	Parent=AAEL017325-RA
supercont1.1	2276070	2276537	Parent=AAEL017325-RA
supercont1.1	2284890	2285035	Parent=AAEL017325-RA
supercont1.1	2297630	2298468	Parent=AAEL000048-RA
supercont1.1	2298470	2299082	Parent=AAEL000048-RA
supercont1.1	2321160	2321298	Parent=AAEL000043-RA
supercont1.1	2321315	2321620	Parent=AAEL000043-RA
supercont1.1	2321630	2322297	Parent=AAEL000043-RA
supercont1.1	2322310	2322510	Parent=AAEL000043-RA
supercont1.1	2323325	2323471	Parent=AAEL000043-RA
supercont1.1	2323495	2323628	Parent=AAEL000043-RA
supercont1.1	2334415	2335926	Parent=AAEL000082-RA
supercont1.1	2348615	2348754	Parent=AAEL000082-RA
supercont1.1	2348815	2349446	Parent=AAEL000075-RA
supercont1.1	2349975	2350476	Parent=AAEL000075-RA
supercont1.1	2350480	2350690	Parent=AAEL000075-RA
supercont1.1	2350710	2350846	Parent=AAEL000075-RA
supercont1.1	2350860	2351001	Parent=AAEL000075-RA
supercont1.1	2360735	2360888	Parent=AAEL000092-RA
supercont1.1	2360895	2361603	Parent=AAEL000092-RA
supercont1.1	2384232	2384405	Parent=AAEL000069-RA
supercont1.1	2384432	2384584	Parent=AAEL000069-RA
supercont1.1	2385597	2385812	Parent=AAEL000069-RA
supercont1.1	2395657	2395998	Parent=AAEL000069-RA
supercont1.1	2396007	2396210	Parent=AAEL000069-RA
supercont1.1	2396232	2396549	Parent=AAEL000069-RA
supercont1.1	2593672	2593822	Parent=AAEL000060-RA
supercont1.1	2593847	2594517	Parent=AAEL000060-RA
supercont1.1	2608522	2608867	Parent=AAEL000060-RA
supercont1.1	2608877	2609090	Parent=AAEL000060-RA
supercont1.1	2613047	2613181	Parent=AAEL000060-RA
supercont1.1	2613937	2614115	Parent=AAEL000060-RA
supercont1.1	2681566	2681739	Parent=AAEL000012-RA
supercont1.1	2681771	2682193	Parent=AAEL000012-RA
supercont1.1	2682196	2682406	Parent=AAEL000012-RA
supercont1.1	2682456	2683044	Parent=AAEL000012-RA
supercont1.1	2683051	2683228	Parent=AAEL000012-RA
supercont1.1	2704151	2705624	Parent=AAEL000033-RA
supercont1.1	2706041	2706360	Parent=AAEL000033-RA
supercont1.1	2706371	2706629	Parent=AAEL000033-RA
supercont1.1	2714487	2715111	Parent=AAEL000004-RA
supercont1.1	2715127	2716024	Parent=AAEL000004-RA
supercont1.1	2718122	2718302	Parent=AAEL000004-RA
supercont1.1	2723177	2724131	Parent=AAEL000091-RA
supercont1.1	2724142	2724277	Parent=AAEL000091-RA
supercont1.1	2726857	2727108	Parent=AAEL000026-RA
supercont1.1	2728032	2728354	Parent=AAEL000026-RA
supercont1.1	2728502	2728671	Parent=AAEL000097-RC
supercont1.1	2732727	2733812	Parent=AAEL000097-RC
supercont1.1	2743867	2744862	Parent=AAEL000077-RA
supercont1.1	2750237	2750479	Parent=AAEL000077-RA
supercont1.1	2766787	2766921	Parent=AAEL000068-RA,Parent=AAEL000068-RB
supercont1.1	2767237	2767338	Parent=AAEL000068-RA,Parent=AAEL000068-RB
supercont1.1	2767352	2767560	Parent=AAEL000068-RA,Parent=AAEL000068-RB
supercont1.1	2779582	2779726	Parent=AAEL000068-RA,Parent=AAEL000068-RB
supercont1.1	2782342	2783114	Parent=AAEL000046-RA
supercont1.1	2783127	2783253	Parent=AAEL000046-RA
supercont1.1	2796997	2797734	Parent=AAEL000020-RA
supercont1.1	2800432	2801513	Parent=AAEL000020-RA
supercont1.1	2802482	2802641	Parent=AAEL000020-RA
supercont1.1	2802722	2803760	Parent=AAEL000076-RA
supercont1.1	2813272	2813699	Parent=AAEL000034-RA
supercont1.1	2813717	2814616	Parent=AAEL000034-RA
supercont1.1	2816182	2816998	Parent=AAEL000034-RA
supercont1.1	2835022	2835250	Parent=AAEL000054-RA
supercont1.1	2842187	2842408	Parent=AAEL000054-RA
supercont1.1	2842442	2842624	Parent=AAEL000054-RA
supercont1.1	2845807	2846371	Parent=AAEL000054-RA
supercont1.1	2846372	2846937	Parent=AAEL000054-RA
supercont1.1	2847002	2847828	Parent=AAEL000054-RA
supercont1.1	2847982	2849778	Parent=AAEL000054-RA
supercont1.1	2849797	2850049	Parent=AAEL000054-RA
supercont1.1	2850142	2853763	Parent=AAEL000054-RA
supercont1.1	2853827	2855001	Parent=AAEL000054-RA
supercont1.1	2855027	2855311	Parent=AAEL000054-RA
supercont1.1	2864882	2865083	Parent=AAEL000054-RA
supercont1.1	2988554	2989190	Parent=AAEL000050-RA
supercont1.1	2999339	2999610	Parent=AAEL000085-RA
supercont1.1	3005534	3005820	Parent=AAEL000085-RA
supercont1.1	3005869	3006026	Parent=AAEL000085-RA
supercont1.1	3074269	3074510	Parent=AAEL000067-RA
supercont1.1	3074524	3074939	Parent=AAEL000067-RA
supercont1.1	3085265	3089394	Parent=AAEL000067-RA
supercont1.1	3098210	3098389	Parent=AAEL000067-RA
supercont1.1	3098640	3098785	Parent=AAEL000067-RA
supercont1.1	3143010	3143983	Parent=AAEL000094-RA
supercont1.1	3144280	3144693	Parent=AAEL000094-RA
supercont1.1	3144730	3145111	Parent=AAEL000094-RA
supercont1.1	3238246	3240139	Parent=AAEL000058-RA
supercont1.1	3291351	3292299	Parent=AAEL000098-RA
supercont1.1	3333481	3333760	Parent=AAEL000019-RA
supercont1.1	3466239	3466838	Parent=AAEL000036-RA
supercont1.1	3472742	3473161	Parent=AAEL000036-RA
supercont1.1	3522991	3524221	Parent=AAEL000021-RA
supercont1.1	3553001	3553136	Parent=AAEL000021-RA
supercont1.1	3603939	3604542	Parent=AAEL000057-RA
supercont1.1	3618639	3620144	Parent=AAEL000057-RA
supercont1.1	3620149	3620543	Parent=AAEL000057-RA
supercont1.1	3644534	3644989	Parent=AAEL000003-RA
supercont1.1	3655724	3656848	Parent=AAEL000003-RA
supercont1.1	3667489	3667724	Parent=AAEL000003-RA
supercont1.1	3667739	3668156	Parent=AAEL000003-RA
supercont1.1	3668264	3668833	Parent=AAEL000035-RA
supercont1.1	3682159	3683431	Parent=AAEL000063-RA
supercont1.1	3698869	3699644	Parent=AAEL000063-RA
supercont1.1	3699659	3699801	Parent=AAEL000063-RA
supercont1.1	3722814	3723707	Parent=AAEL000027-RA
supercont1.1	3723714	3724164	Parent=AAEL000027-RA
supercont1.1	3724174	3724784	Parent=AAEL000027-RA
supercont1.1	3746388	3746642	Parent=AAEL000095-RA
supercont1.1	3761973	3762424	Parent=AAEL000095-RA
supercont1.1	3762448	3763078	Parent=AAEL000095-RA
supercont1.1	3777318	3778292	Parent=AAEL000011-RA
supercont1.1	3778323	3779069	Parent=AAEL000011-RA
supercont1.1	3788808	3789400	Parent=AAEL018359-RA
supercont1.1	3789408	3789865	Parent=AAEL018359-RA
supercont1.1	3789873	3790915	Parent=AAEL018359-RA
supercont1.1	3799483	3800030	Parent=AAEL018358-RA
supercont1.1	3800048	3800521	Parent=AAEL018358-RA
supercont1.1	3800533	3801336	Parent=AAEL018358-RA
supercont1.1	3810843	3811396	Parent=AAEL000031-RA
supercont1.1	3811403	3811759	Parent=AAEL000031-RA
supercont1.1	3811803	3812326	Parent=AAEL000031-RA
supercont1.1	3812353	3812801	Parent=AAEL000031-RA
supercont1.1	3812818	3813021	Parent=AAEL000031-RA
supercont1.1	3813023	3813166	Parent=AAEL000031-RA
supercont1.1	3849294	3850233	Parent=AAEL000007-RA
supercont1.1	3865589	3866222	Parent=AAEL000007-RA
supercont1.1	3866249	3866494	Parent=AAEL000007-RA
supercont1.1	3895277	3895414	Parent=AAEL000041-RA
supercont1.1	3910182	3910728	Parent=AAEL000047-RA
supercont1.1	3911462	3911911	Parent=AAEL000047-RA
supercont1.1	3925732	3926600	Parent=AAEL000047-RA
supercont1.1	3938867	3939363	Parent=AAEL000041-RA
supercont1.1	3939412	3939668	Parent=AAEL000041-RA
supercont1.1	3943507	3944131	Parent=AAEL000041-RA
supercont1.1	3944137	3944425	Parent=AAEL000041-RA
supercont1.1	3954037	3954728	Parent=AAEL000089-RA
supercont1.1	3954742	3955293	Parent=AAEL000089-RA
supercont1.1	3961072	3961240	Parent=AAEL000089-RA
supercont1.1	3961242	3961411	Parent=AAEL000089-RA
supercont1.1	3961427	3961994	Parent=AAEL000089-RA
supercont1.1	3976632	3976706	Parent=AAEL000039-RA
supercont1.1	3980362	3980491	Parent=AAEL000039-RA
supercont1.1	3980527	3980869	Parent=AAEL000039-RA
supercont1.1	3980877	3981435	Parent=AAEL000039-RA
supercont1.1	3981442	3981901	Parent=AAEL000039-RA
supercont1.1	3981917	3982070	Parent=AAEL000039-RA
supercont1.1	3982087	3982477	Parent=AAEL000039-RA
supercont1.1	4007332	4007995	Parent=AAEL000066-RA
supercont1.1	4008002	4008170	Parent=AAEL000066-RA
supercont1.1	4008187	4008362	Parent=AAEL000066-RA
supercont1.1	4015297	4015858	Parent=AAEL000066-RA
supercont1.1	4015862	4016211	Parent=AAEL000066-RA
supercont1.1	4016212	4016500	Parent=AAEL000066-RA
supercont1.1	4048132	4048791	Parent=AAEL000018-RA
supercont1.1	4048817	4048987	Parent=AAEL000018-RA
supercont1.1	4049007	4049146	Parent=AAEL000018-RA
supercont1.1	4049177	4049734	Parent=AAEL000018-RA
supercont1.1	4050052	4050414	Parent=AAEL000018-RA
supercont1.1	4050422	4050722	Parent=AAEL000018-RA
supercont1.1	4056952	4057627	Parent=AAEL000071-RA
supercont1.1	4080597	4080736	Parent=AAEL018060-RA
supercont1.1	4080752	4081754	Parent=AAEL018060-RA
supercont1.1	4084917	4085376	Parent=AAEL018060-RA
supercont1.1	4085397	4085949	Parent=AAEL018060-RA
supercont1.1	4124617	4124747	Parent=AAEL000051-RA
supercont1.1	4139712	4140176	Parent=AAEL000051-RA
supercont1.1	4140407	4140555	Parent=AAEL000073-RA
supercont1.1	4140577	4140758	Parent=AAEL000073-RA
supercont1.1	4154062	4154297	Parent=AAEL000073-RA
supercont1.1	4154302	4154443	Parent=AAEL000073-RA
supercont1.1	4165677	4166409	Parent=AAEL000055-RA
supercont1.1	4168652	4168877	Parent=AAEL000055-RA
supercont1.1	4168892	4169202	Parent=AAEL000055-RA
supercont1.1	4169257	4169432	Parent=AAEL000055-RA
supercont1.1	4178772	4179762	Parent=AAEL000065-RA
supercont1.1	4184097	4184349	Parent=AAEL000065-RA
supercont1.1	4184352	4184878	Parent=AAEL000065-RA
supercont1.1	4196332	4196554	Parent=AAEL000065-RA
supercont1.1	4196572	4196934	Parent=AAEL000065-RA
supercont1.1	4197242	4197453	Parent=AAEL000005-RC
supercont1.1	4217102	4217624	Parent=AAEL000005-RB,Parent=AAEL000005-RC
supercont1.1	4220617	4220928	Parent=AAEL000005-RB,Parent=AAEL000005-RC
supercont1.1	4221067	4221415	Parent=AAEL000005-RB,Parent=AAEL000005-RC
supercont1.1	4236727	4237011	Parent=AAEL000010-RA,Parent=AAEL000010-RB
supercont1.1	4237442	4237621	Parent=AAEL000010-RA,Parent=AAEL000010-RB
supercont1.1	4249062	4249205	Parent=AAEL000032-RB,Parent=AAEL000032-RC,Parent=AAEL000032-RD
supercont1.1	4249552	4249808	Parent=AAEL000032-RB,Parent=AAEL000032-RC,Parent=AAEL000032-RD
supercont1.1	4258137	4259008	Parent=AAEL000032-RB,Parent=AAEL000032-RC,Parent=AAEL000032-RD
supercont1.1	4262852	4262982	Parent=AAEL000090-RA
supercont1.1	4271632	4271962	Parent=AAEL000090-RA
supercont1.1	4281437	4281837	Parent=AAEL000090-RA
supercont1.1	4281847	4282159	Parent=AAEL000090-RA
supercont1.1	4282812	4283015	Parent=AAEL000090-RA
supercont1.1	4290807	4291119	Parent=AAEL000001-RA
supercont1.1	4296622	4297463	Parent=AAEL000001-RA
supercont1.1	4297992	4298440	Parent=AAEL000001-RA
supercont1.1	4321627	4322995	Parent=AAEL000006-RA,Parent=AAEL000006-RC
supercont1.1	4323012	4323687	Parent=AAEL000006-RC
supercont1.1	4357308	4358688	Parent=AAEL000006-RA,Parent=AAEL000006-RB,Parent=AAEL000025-RA
supercont1.1	4358693	4359446	Parent=AAEL000006-RA,Parent=AAEL000006-RB,Parent=AAEL000025-RA
supercont1.1	4413588	4413718	Parent=AAEL000080-RA
supercont1.1	4413898	4415928	Parent=AAEL000080-RA
supercont1.1	4998142	4998321	Parent=AAEL000014-RA
supercont1.1	5012887	5013238	Parent=AAEL000014-RA
supercont1.1	5013272	5013447	Parent=AAEL000014-RA
supercont1.1	5013482	5013694	Parent=AAEL000014-RA
supercont1.1	5015987	5016162	Parent=AAEL000014-RA
supercont1.1	5029577	5029799	Parent=AAEL000014-RA
supercont1.1	5036826	5037281	Parent=AAEL000014-RA
supercont1.1	5037361	5037747	Parent=AAEL000014-RA
supercont1.1	5037766	5038052	Parent=AAEL000014-RA
supercont1.1	5039506	5039823	Parent=AAEL000014-RA
supercont1.1	5049946	5051636	Parent=AAEL000014-RA
supercont1.1	5068071	5068265	Parent=AAEL000014-RA
supercont1.1	5068761	5068908	Parent=AAEL000083-RA
supercont1.1	5072878	5073895	Parent=AAEL000083-RA
supercont1.1	5118903	5119036	Parent=AAEL000044-RB
supercont1.1	5119043	5119882	Parent=AAEL000044-RA,Parent=AAEL000044-RB
supercont1.1	5119953	5120446	Parent=AAEL000044-RA,Parent=AAEL000044-RB
supercont1.1	5259718	5259791	Parent=AAEL000009-RA
supercont1.1	5263653	5263728	Parent=AAEL000009-RA
supercont1.1	5264268	5264401	Parent=AAEL000009-RA
supercont1.1	5293116	5293462	Parent=AAEL000008-RA
supercont1.1	5293471	5293654	Parent=AAEL000008-RA
supercont1.1	5304276	5304934	Parent=AAEL000008-RA
supercont1.1	5304936	5305219	Parent=AAEL000008-RA
supercont1.1	5320746	5321492	Parent=AAEL000008-RA
supercont1.1	5339263	5339417	Parent=AAEL000088-RA
supercont1.1	5339423	5341207	Parent=AAEL000088-RA
supercont1.1	5359757	5360112	Parent=AAEL000088-RA
supercont1.1	5360357	5361200	Parent=AAEL000042-RA
supercont1.1	5361222	5361359	Parent=AAEL000042-RA
supercont1.1	5369927	5370692	Parent=AAEL000022-RA
supercont1.1	5406317	5406621	Parent=AAEL000015-RA
supercont1.1	5406627	5406830	Parent=AAEL000015-RA
supercont1.1	5417622	5417867	Parent=AAEL000015-RA
supercont1.1	5417872	5418571	Parent=AAEL000015-RA
supercont1.1	5418672	5418953	Parent=AAEL000015-RA
supercont1.1	5418962	5421945	Parent=AAEL000015-RA
supercont1.1	5421947	5422194	Parent=AAEL000015-RA
supercont1.1	5422697	5422868	Parent=AAEL000015-RA
supercont1.1	5448146	5448361	Parent=AAEL000015-RA
supercont1.1	5457006	5457382	Parent=AAEL000015-RA
supercont1.1	5465126	5465594	Parent=AAEL000015-RA
supercont1.1	5466101	5466255	Parent=AAEL000015-RA
supercont1.1	5580654	5581840	Parent=AAEL000078-RA
supercont1.2	32494	32658	Parent=AAEL000151-RA
supercont1.2	32669	33229	Parent=AAEL000151-RA
supercont1.2	41994	42422	Parent=AAEL000121-RA
supercont1.2	42664	43717	Parent=AAEL000121-RA
supercont1.2	58478	58659	Parent=AAEL000121-RA
supercont1.2	59103	59244	Parent=AAEL000121-RA
supercont1.2	77227	77366	Parent=AAEL000121-RA
supercont1.2	78097	78305	Parent=AAEL000121-RA
supercont1.2	78537	78770	Parent=AAEL000121-RA
supercont1.2	78832	78967	Parent=AAEL000121-RA
supercont1.2	78997	79131	Parent=AAEL000121-RA
supercont1.2	94257	94411	Parent=AAEL000121-RA
supercont1.2	94422	94557	Parent=AAEL000121-RA
supercont1.2	95487	95623	Parent=AAEL000121-RA
supercont1.2	95882	96015	Parent=AAEL000121-RA
supercont1.2	106932	107102	Parent=AAEL000121-RA
supercont1.2	107122	108359	Parent=AAEL000121-RA
supercont1.2	121372	121507	Parent=AAEL000121-RA
supercont1.2	121602	121747	Parent=AAEL000121-RA
supercont1.2	121772	121953	Parent=AAEL000121-RA
supercont1.2	132602	133263	Parent=AAEL000117-RA
supercont1.2	154012	154193	Parent=AAEL000112-RA
supercont1.2	154212	154769	Parent=AAEL000112-RA
supercont1.2	193195	193448	Parent=AAEL000128-RA
supercont1.2	193485	194017	Parent=AAEL000128-RA
supercont1.2	194390	194812	Parent=AAEL000128-RA
supercont1.2	194830	195080	Parent=AAEL000128-RA
supercont1.2	207200	208576	Parent=AAEL000128-RA
supercont1.2	208595	208783	Parent=AAEL000128-RA
supercont1.2	224650	224839	Parent=AAEL000128-RA
supercont1.2	234980	235657	Parent=AAEL000152-RA
supercont1.2	235765	236464	Parent=AAEL000126-RA
supercont1.2	267605	268243	Parent=AAEL000126-RA
supercont1.2	314882	315150	Parent=AAEL000126-RA
supercont1.2	347161	348629	Parent=AAEL000130-RA
supercont1.2	618500	619137	Parent=AAEL000104-RA
supercont1.2	624290	624541	Parent=AAEL000104-RA
supercont1.2	624555	625611	Parent=AAEL000104-RA
supercont1.2	651500	651846	Parent=AAEL000139-RA
supercont1.2	651880	652209	Parent=AAEL000139-RA
supercont1.2	652650	652918	Parent=AAEL000139-RA
supercont1.2	673080	673478	Parent=AAEL000124-RA
supercont1.2	673620	673936	Parent=AAEL000124-RA
supercont1.2	673940	674098	Parent=AAEL000124-RA
supercont1.2	721442	721519	Parent=AAEL000133-RA
supercont1.2	722532	722773	Parent=AAEL000133-RA
supercont1.2	785673	786132	Parent=AAEL000120-RA
supercont1.2	786133	786771	Parent=AAEL000120-RA
supercont1.2	821637	821922	Parent=AAEL000103-RA
supercont1.2	821947	822106	Parent=AAEL000103-RA
supercont1.2	822132	822278	Parent=AAEL000103-RA
supercont1.2	831626	831805	Parent=AAEL000103-RA
supercont1.2	841416	841668	Parent=AAEL000103-RA
supercont1.2	841876	842029	Parent=AAEL000103-RA
supercont1.2	1087261	1087994	Parent=AAEL000144-RA
supercont1.2	1156941	1157092	Parent=AAEL000137-RA
supercont1.2	1157116	1157438	Parent=AAEL000137-RA
supercont1.2	1188808	1189158	Parent=AAEL000137-RA
supercont1.2	1208563	1208801	Parent=AAEL000137-RA
supercont1.2	1220871	1221077	Parent=AAEL000137-RA
supercont1.2	1221576	1221729	Parent=AAEL000137-RA
supercont1.2	1221876	1222228	Parent=AAEL000137-RA
supercont1.2	1223701	1224038	Parent=AAEL000137-RA
supercont1.2	1330184	1330432	Parent=AAEL000123-RA
supercont1.2	1330459	1330680	Parent=AAEL000123-RA
supercont1.2	1330779	1331028	Parent=AAEL000123-RA
supercont1.2	1344629	1344782	Parent=AAEL000123-RA
supercont1.2	1427332	1428564	Parent=AAEL000114-RA
supercont1.2	1449952	1450100	Parent=AAEL000156-RA
supercont1.2	1472662	1472861	Parent=AAEL000156-RA
supercont1.2	1472877	1473057	Parent=AAEL000156-RA
supercont1.2	2340177	2340784	Parent=AAEL000113-RA
supercont1.2	2340802	2341231	Parent=AAEL000113-RA
supercont1.2	2341347	2343800	Parent=AAEL000153-RA
supercont1.2	2343802	2344526	Parent=AAEL000153-RA
supercont1.2	2345102	2345255	Parent=AAEL000153-RA
supercont1.2	2361677	2361825	Parent=AAEL000153-RA
supercont1.2	2438567	2438711	Parent=AAEL000102-RA,Parent=AAEL000102-RB
supercont1.2	2458672	2459275	Parent=AAEL000102-RB
supercont1.2	2459297	2459644	Parent=AAEL000102-RB
supercont1.2	2464457	2465055	Parent=AAEL000102-RA
supercont1.2	2465077	2465394	Parent=AAEL000102-RA
supercont1.2	2474986	2475539	Parent=AAEL000111-RA
supercont1.2	2475541	2475940	Parent=AAEL000111-RA
supercont1.2	2492121	2493109	Parent=AAEL000105-RA
supercont1.2	2500586	2501578	Parent=AAEL000143-RA
supercont1.2	2517746	2518127	Parent=AAEL000146-RA
supercont1.2	2518146	2518707	Parent=AAEL000146-RA
supercont1.2	2528968	2529355	Parent=AAEL000150-RA
supercont1.2	2529373	2529931	Parent=AAEL000150-RA
supercont1.2	2603081	2603644	Parent=AAEL017375-RA
supercont1.2	2603686	2604014	Parent=AAEL017375-RA
supercont1.2	2605346	2605425	Parent=AAEL017375-RA
supercont1.2	2605476	2605588	Parent=AAEL017375-RA
supercont1.2	3901543	3901688	Parent=AAEL000145-RA
supercont1.2	3903538	3903745	Parent=AAEL000145-RA
supercont1.2	3952183	3952397	Parent=AAEL000145-RA
supercont1.2	3954238	3954454	Parent=AAEL000145-RA
supercont1.2	4103970	4104141	Parent=AAEL000129-RA
supercont1.2	4104850	4105516	Parent=AAEL000129-RA
supercont1.2	4105535	4105735	Parent=AAEL000129-RA
supercont1.2	4105740	4106150	Parent=AAEL000129-RA
supercont1.2	4106155	4106290	Parent=AAEL000129-RA
supercont1.2	4106305	4106587	Parent=AAEL000129-RA
supercont1.2	4106595	4106773	Parent=AAEL000129-RA
supercont1.2	4106795	4106969	Parent=AAEL000129-RA
supercont1.2	4118295	4118615	Parent=AAEL000129-RA
supercont1.2	4203156	4203296	Parent=AAEL017463-RA
supercont1.2	4203306	4204278	Parent=AAEL017463-RA
supercont1.2	4204306	4204580	Parent=AAEL017463-RA
supercont1.2	4358954	4359023	Parent=AAEL000155-RA
supercont1.2	4364274	4365189	Parent=AAEL000155-RA
supercont1.2	4365289	4365862	Parent=AAEL000155-RA
supercont1.2	4758401	4758576	Parent=AAEL000127-RA
supercont1.2	4758596	4758843	Parent=AAEL000127-RA
supercont1.2	4758906	4760245	Parent=AAEL000127-RA
supercont1.2	4857400	4858407	Parent=AAEL000101-RA
supercont1.2	4858415	4859182	Parent=AAEL000101-RA
supercont1.2	4897205	4898005	Parent=AAEL017443-RA
supercont1.2	4904980	4905161	Parent=AAEL017443-RA
supercont1.2	4905190	4905435	Parent=AAEL017443-RA
supercont1.2	4905445	4906772	Parent=AAEL017443-RA
supercont1.2	4944433	4944919	Parent=AAEL017533-RA
supercont1.2	4945033	4946204	Parent=AAEL000132-RA
supercont1.2	4947253	4947330	Parent=AAEL000132-RA
supercont1.2	4970183	4970987	Parent=AAEL000119-RA
supercont1.2	4971003	4971739	Parent=AAEL000119-RA
supercont1.2	4971883	4972095	Parent=AAEL000119-RA
supercont1.2	5009003	5009134	Parent=AAEL000106-RA
supercont1.2	5009148	5009233	Parent=AAEL000106-RA
supercont1.2	5009238	5009380	Parent=AAEL000106-RA
supercont1.2	5009388	5009522	Parent=AAEL000106-RA
supercont1.2	5018453	5019097	Parent=AAEL000106-RA
supercont1.2	5019168	5019247	Parent=AAEL000106-RA
supercont1.2	5023913	5024804	Parent=AAEL000115-RA,Parent=AAEL000115-RB
supercont1.2	5041239	5041463	Parent=AAEL000149-RA
supercont1.2	5041884	5042170	Parent=AAEL000149-RA
supercont1.2	5042184	5042353	Parent=AAEL000149-RA
supercont1.2	5075356	5075538	Parent=AAEL000154-RA
supercont1.2	5075551	5075762	Parent=AAEL000154-RA
supercont1.2	5076231	5076515	Parent=AAEL000108-RA
supercont1.2	5076516	5077994	Parent=AAEL000108-RA
supercont1.2	5083181	5084543	Parent=AAEL000154-RA
supercont1.2	5084551	5084868	Parent=AAEL000154-RA
supercont1.2	5084891	5085945	Parent=AAEL000154-RA
supercont1.2	5089846	5089921	Parent=AAEL000141-RA
supercont1.2	5094756	5095528	Parent=AAEL000141-RA
supercont1.2	5095931	5096135	Parent=AAEL000118-RA
supercont1.2	5097806	5100048	Parent=AAEL000118-RA
supercont1.2	5102491	5104577	Parent=AAEL000116-RA
supercont1.2	5109861	5109998	Parent=AAEL000147-RA
supercont1.2	5110021	5110418	Parent=AAEL000147-RA
supercont1.2	5122276	5122410	Parent=AAEL000109-RA
supercont1.2	5146151	5146355	Parent=AAEL000109-RA
supercont1.2	5150581	5150759	Parent=AAEL000109-RA
supercont1.2	5150856	5151165	Parent=AAEL000109-RA
supercont1.2	5152551	5152927	Parent=AAEL000109-RA
supercont1.2	5155226	5155845	Parent=AAEL000109-RA
supercont1.2	5160951	5162766	Parent=AAEL000109-RA
supercont1.2	5213872	5214043	Parent=AAEL018110-RA
supercont1.2	5239059	5239586	Parent=AAEL018110-RA
supercont1.2	5239589	5239876	Parent=AAEL018110-RA
supercont1.2	5519051	5519231	Parent=AAEL000138-RA
supercont1.2	5523381	5523571	Parent=AAEL000138-RA
supercont1.2	5523621	5523794	Parent=AAEL000138-RA
supercont1.2	5538896	5540334	Parent=AAEL000136-RA
supercont1.2	5540336	5540787	Parent=AAEL000136-RA
supercont1.2	5548146	5548855	Parent=AAEL018111-RA
supercont1.2	5557811	5558438	Parent=AAEL018111-RA
supercont1.2	5563801	5564155	Parent=AAEL018111-RA
supercont1.2	5572218	5572617	Parent=AAEL000157-RA
supercont1.2	5581798	5583088	Parent=AAEL000157-RA
supercont1.2	5590318	5590777	Parent=AAEL000157-RA
supercont1.2	5590783	5591200	Parent=AAEL000157-RA
supercont1.2	5600023	5600448	Parent=AAEL000125-RA
supercont1.2	5600453	5600871	Parent=AAEL000125-RA
supercont1.2	5609285	5611004	Parent=AAEL000107-RA
supercont1.2	5613695	5614047	Parent=AAEL000107-RA
supercont1.2	5615930	5616107	Parent=AAEL000134-RA
supercont1.2	5616125	5617938	Parent=AAEL000134-RA
supercont1.2	5622830	5623073	Parent=AAEL000134-RA
supercont1.2	5659992	5660410	Parent=AAEL000148-RA
supercont1.2	5660657	5661295	Parent=AAEL000148-RA
supercont1.2	5663712	5663849	Parent=AAEL000148-RA
supercont1.2	5663992	5664492	Parent=AAEL000140-RA
supercont1.2	5669465	5671041	Parent=AAEL000140-RA
supercont1.2	5689910	5690081	Parent=AAEL000122-RA
supercont1.2	5697395	5699091	Parent=AAEL000122-RA
supercont1.3	733213	733389	Parent=AAEL000181-RA
supercont1.3	733548	734519	Parent=AAEL000181-RA
supercont1.3	734703	734979	Parent=AAEL000181-RA
supercont1.3	754228	754887	Parent=AAEL000181-RA
supercont1.3	754893	755062	Parent=AAEL000181-RA
supercont1.3	765293	765716	Parent=AAEL000181-RA
supercont1.3	765728	766109	Parent=AAEL000181-RA
supercont1.3	766688	766817	Parent=AAEL000181-RA
supercont1.3	766833	767504	Parent=AAEL000181-RA
supercont1.3	773570	773787	Parent=AAEL000181-RA
supercont1.3	773810	774020	Parent=AAEL000181-RA
supercont1.3	774145	774287	Parent=AAEL000181-RA
supercont1.3	775295	775755	Parent=AAEL000181-RA
supercont1.3	775865	776423	Parent=AAEL000181-RA
supercont1.3	783635	784006	Parent=AAEL000181-RA
supercont1.3	784220	784395	Parent=AAEL000213-RA
supercont1.3	807206	807448	Parent=AAEL000213-RA
supercont1.3	807611	808178	Parent=AAEL000213-RA
supercont1.3	818281	818527	Parent=AAEL000213-RA
supercont1.3	818946	819161	Parent=AAEL000164-RA
supercont1.3	819301	819868	Parent=AAEL000164-RA
supercont1.3	822331	822580	Parent=AAEL000164-RA
supercont1.3	822591	822838	Parent=AAEL000164-RA
supercont1.3	1073546	1074076	Parent=AAEL000166-RA
supercont1.3	1084191	1084397	Parent=AAEL000166-RA
supercont1.3	1095976	1096217	Parent=AAEL000188-RA
supercont1.3	1105109	1105297	Parent=AAEL000188-RA
supercont1.3	1115990	1116133	Parent=AAEL000188-RA
supercont1.3	1116155	1116550	Parent=AAEL000188-RA
supercont1.3	1116560	1116706	Parent=AAEL000188-RA
supercont1.3	1137181	1137533	Parent=AAEL000216-RA
supercont1.3	1138706	1138986	Parent=AAEL000216-RA
supercont1.3	1139036	1139408	Parent=AAEL000216-RA
supercont1.3	1147906	1148461	Parent=AAEL000161-RA
supercont1.3	1157796	1157979	Parent=AAEL000161-RA
supercont1.3	1158161	1158992	Parent=AAEL000161-RA
supercont1.3	1159011	1159216	Parent=AAEL000161-RA
supercont1.3	1159221	1159402	Parent=AAEL000161-RA
supercont1.3	1159431	1159664	Parent=AAEL000161-RA
supercont1.3	1172486	1172834	Parent=AAEL000161-RA
supercont1.3	1172851	1173662	Parent=AAEL000161-RA
supercont1.3	1174146	1174359	Parent=AAEL000161-RA
supercont1.3	1218036	1218177	Parent=AAEL000163-RA
supercont1.3	1218186	1218882	Parent=AAEL000163-RA
supercont1.3	1223411	1223558	Parent=AAEL000214-RA
supercont1.3	1223566	1223855	Parent=AAEL000214-RA
supercont1.3	1223856	1224067	Parent=AAEL000214-RA
supercont1.3	1226681	1228049	Parent=AAEL000214-RA
supercont1.3	1246026	1246232	Parent=AAEL017073-RA
supercont1.3	1255011	1255185	Parent=AAEL000217-RA
supercont1.3	1255211	1255395	Parent=AAEL000217-RA
supercont1.3	1263436	1263945	Parent=AAEL000217-RA
supercont1.3	1266511	1266687	Parent=AAEL000217-RA
supercont1.3	1266696	1266867	Parent=AAEL000217-RA
supercont1.3	1266871	1267090	Parent=AAEL000217-RA
supercont1.3	1267096	1267341	Parent=AAEL000217-RA
supercont1.3	1267366	1267581	Parent=AAEL000217-RA
supercont1.3	1268421	1269048	Parent=AAEL000217-RA
supercont1.3	1269071	1269274	Parent=AAEL000217-RA
supercont1.3	1269296	1269636	Parent=AAEL000217-RA
supercont1.3	1284871	1285367	Parent=AAEL000217-RA
supercont1.3	1314718	1314927	Parent=AAEL000159-RA
supercont1.3	1315078	1315395	Parent=AAEL000159-RA
supercont1.3	1315408	1315620	Parent=AAEL000159-RA
supercont1.3	1330899	1331272	Parent=AAEL000159-RA
supercont1.3	1332669	1332965	Parent=AAEL000183-RA
supercont1.3	1360600	1360741	Parent=AAEL000175-RA
supercont1.3	1367110	1369192	Parent=AAEL000175-RA
supercont1.3	1418760	1418893	Parent=AAEL000176-RA
supercont1.3	1431944	1432081	Parent=AAEL000176-RA
supercont1.3	1432089	1432231	Parent=AAEL000176-RA
supercont1.3	1432239	1432981	Parent=AAEL000176-RA
supercont1.3	1443069	1444022	Parent=AAEL000176-RA
supercont1.3	1653639	1653774	Parent=AAEL000162-RA
supercont1.3	1653794	1653935	Parent=AAEL000162-RA
supercont1.3	1653959	1654102	Parent=AAEL000162-RA
supercont1.3	1654134	1654273	Parent=AAEL000162-RA
supercont1.3	1654294	1654446	Parent=AAEL000162-RA
supercont1.3	1654464	1654619	Parent=AAEL000162-RA
supercont1.3	1663219	1663384	Parent=AAEL000162-RA
supercont1.3	1663409	1663592	Parent=AAEL000162-RA
supercont1.3	1663879	1664028	Parent=AAEL000162-RA
supercont1.3	1664089	1664260	Parent=AAEL000162-RA
supercont1.3	1665134	1665300	Parent=AAEL000162-RA
supercont1.3	1696464	1696614	Parent=AAEL000162-RA
supercont1.3	1696649	1696864	Parent=AAEL000162-RA
supercont1.3	1717464	1717710	Parent=AAEL000195-RB
supercont1.3	1717734	1718321	Parent=AAEL000195-RB
supercont1.3	1718989	1719969	Parent=AAEL000195-RB
supercont1.3	1720029	1720183	Parent=AAEL000195-RB
supercont1.3	1740224	1740398	Parent=AAEL000195-RB
supercont1.3	1740429	1740617	Parent=AAEL000195-RB
supercont1.3	1740649	1741002	Parent=AAEL000195-RB
supercont1.3	1747664	1748016	Parent=AAEL000195-RB
supercont1.3	1748039	1748214	Parent=AAEL000195-RB
supercont1.3	1769902	1770036	Parent=AAEL000170-RA
supercont1.3	1770047	1770221	Parent=AAEL000170-RA,Parent=AAEL000170-RB
supercont1.3	1770242	1770385	Parent=AAEL000170-RA,Parent=AAEL000170-RB
supercont1.3	1780802	1780936	Parent=AAEL000170-RA,Parent=AAEL000170-RB
supercont1.3	1780957	1781127	Parent=AAEL000170-RA,Parent=AAEL000170-RB
supercont1.3	1781137	1781604	Parent=AAEL000170-RA,Parent=AAEL000170-RB
supercont1.3	1781712	1782124	Parent=AAEL000170-RA,Parent=AAEL000170-RB
supercont1.3	1782637	1782911	Parent=AAEL000170-RA,Parent=AAEL000170-RB
supercont1.3	1782917	1783098	Parent=AAEL000170-RA,Parent=AAEL000170-RB
supercont1.3	1786747	1787032	Parent=AAEL000201-RA
supercont1.3	1788477	1788878	Parent=AAEL000201-RA
supercont1.3	1788902	1789141	Parent=AAEL000201-RA
supercont1.3	1804347	1805268	Parent=AAEL000201-RA
supercont1.3	1817589	1818283	Parent=AAEL000201-RA
supercont1.3	1825119	1825364	Parent=AAEL000201-RA
supercont1.3	1825369	1826084	Parent=AAEL000201-RA
supercont1.3	1847199	1847545	Parent=AAEL000201-RA
supercont1.3	1847549	1847892	Parent=AAEL000173-RA
supercont1.3	1848449	1848732	Parent=AAEL000173-RA
supercont1.3	1848929	1849029	Parent=AAEL000179-RA
supercont1.3	1849214	1849357	Parent=AAEL000179-RA
supercont1.3	1857454	1857697	Parent=AAEL000179-RA
supercont1.3	1857704	1857914	Parent=AAEL000179-RA
supercont1.3	1885759	1885901	Parent=AAEL000211-RA
supercont1.3	1885904	1886285	Parent=AAEL000211-RA
supercont1.3	1902699	1902948	Parent=AAEL000193-RA
supercont1.3	1912854	1913087	Parent=AAEL000193-RA
supercont1.3	1913109	1913525	Parent=AAEL000193-RA
supercont1.3	1930189	1931098	Parent=AAEL000193-RA
supercont1.3	1954216	1954357	Parent=AAEL000193-RA
supercont1.3	1992190	1992361	Parent=AAEL000208-RA
supercont1.3	1992405	1992639	Parent=AAEL000208-RA
supercont1.3	1992645	1993068	Parent=AAEL000208-RA
supercont1.3	2022388	2022558	Parent=AAEL000199-RA
supercont1.3	2022563	2022917	Parent=AAEL000199-RA
supercont1.3	2033213	2034677	Parent=AAEL000199-RA
supercont1.3	2034798	2034967	Parent=AAEL000199-RA
supercont1.3	2034978	2035111	Parent=AAEL000199-RA
supercont1.3	2041758	2041974	Parent=AAEL000180-RA
supercont1.3	2041988	2042435	Parent=AAEL000180-RA
supercont1.3	2042453	2042597	Parent=AAEL000182-RA
supercont1.3	2042608	2042774	Parent=AAEL000182-RA
supercont1.3	2051368	2051846	Parent=AAEL000215-RA
supercont1.3	2054758	2054959	Parent=AAEL000215-RA
supercont1.3	2054968	2055135	Parent=AAEL000215-RA
supercont1.3	2112439	2113056	Parent=AAEL000206-RA
supercont1.3	2117634	2117739	Parent=AAEL000206-RA
supercont1.3	2434328	2435207	Parent=AAEL018223-RA
supercont1.3	2435218	2435495	Parent=AAEL018223-RA
supercont1.3	2472518	2472650	Parent=AAEL018223-RA
supercont1.3	2485293	2485426	Parent=AAEL018223-RA
supercont1.3	2485463	2485683	Parent=AAEL018223-RA
supercont1.3	2575908	2576051	Parent=AAEL018223-RA
supercont1.3	2703383	2703612	Parent=AAEL018223-RA
supercont1.3	2703623	2703789	Parent=AAEL018223-RA
supercont1.3	2831016	2831616	Parent=AAEL018223-RA
supercont1.3	3456441	3458658	Parent=AAEL000187-RA
supercont1.3	3459566	3460561	Parent=AAEL000187-RA
supercont1.3	3464956	3465416	Parent=AAEL000187-RA
supercont1.3	3465461	3465597	Parent=AAEL000187-RA
supercont1.3	3465666	3465941	Parent=AAEL000187-RA
supercont1.3	3481921	3482088	Parent=AAEL000187-RA
supercont1.3	3482111	3482286	Parent=AAEL000187-RA
supercont1.3	3483466	3483606	Parent=AAEL000187-RA
supercont1.3	3497786	3497924	Parent=AAEL000187-RA
supercont1.3	3507411	3507928	Parent=AAEL000174-RA
supercont1.3	3507951	3508160	Parent=AAEL000174-RA
supercont1.3	3522648	3522817	Parent=AAEL000174-RA
supercont1.3	3540798	3541219	Parent=AAEL000194-RA,Parent=AAEL000194-RB
supercont1.3	3541243	3541522	Parent=AAEL000194-RA,Parent=AAEL000194-RB
supercont1.3	3541548	3542035	Parent=AAEL000194-RA,Parent=AAEL000194-RB
supercont1.3	3554528	3557581	Parent=AAEL000194-RA,Parent=AAEL000194-RB
supercont1.3	3557588	3557870	Parent=AAEL000194-RA,Parent=AAEL000194-RB
supercont1.3	3559523	3560048	Parent=AAEL000194-RA,Parent=AAEL000194-RB
supercont1.3	3566318	3566496	Parent=AAEL018000-RA
supercont1.3	3566518	3567946	Parent=AAEL018000-RA
supercont1.3	3569638	3569842	Parent=AAEL000194-RA,Parent=AAEL000194-RB
supercont1.3	3569858	3570004	Parent=AAEL000194-RA,Parent=AAEL000194-RB
supercont1.3	3571303	3571556	Parent=AAEL000194-RA,Parent=AAEL000194-RB
supercont1.3	3571573	3572380	Parent=AAEL000194-RA,Parent=AAEL000194-RB
supercont1.3	3578458	3578735	Parent=AAEL000194-RA,Parent=AAEL000194-RB
supercont1.3	3578748	3578876	Parent=AAEL000194-RA,Parent=AAEL000194-RB
supercont1.3	3599438	3600380	Parent=AAEL018035-RA,Parent=AAEL018035-RB,Parent=AAEL018035-RC
supercont1.3	3602003	3602768	Parent=AAEL018035-RA,Parent=AAEL018035-RB,Parent=AAEL018035-RC
supercont1.3	3609323	3609888	Parent=AAEL018035-RA,Parent=AAEL018035-RB,Parent=AAEL018035-RC
supercont1.3	3609953	3610085	Parent=AAEL018035-RA,Parent=AAEL018035-RB,Parent=AAEL018035-RC
supercont1.3	3610113	3610359	Parent=AAEL018035-RA,Parent=AAEL018035-RB,Parent=AAEL018035-RC
supercont1.3	3610373	3610617	Parent=AAEL018035-RA,Parent=AAEL018035-RB,Parent=AAEL018035-RC
supercont1.3	3627673	3627927	Parent=AAEL018001-RA
supercont1.3	3651658	3651816	Parent=AAEL018001-RA
supercont1.3	3663738	3663816	Parent=AAEL000190-RA
supercont1.3	3665333	3665560	Parent=AAEL000190-RA
supercont1.3	3666098	3666752	Parent=AAEL000190-RA
supercont1.3	3676193	3676402	Parent=AAEL000203-RA
supercont1.3	3681232	3681888	Parent=AAEL000203-RA
supercont1.3	3743408	3743827	Parent=AAEL018036-RC
supercont1.3	3749553	3749728	Parent=AAEL018036-RC
supercont1.3	3758988	3759247	Parent=AAEL018036-RC
supercont1.3	3881456	3881736	Parent=AAEL018036-RC
supercont1.3	4059718	4060237	Parent=AAEL000192-RA
supercont1.3	4287366	4287433	Parent=AAEL000209-RA
supercont1.3	4287981	4288262	Parent=AAEL000209-RA
supercont1.3	4483654	4483800	Parent=AAEL000165-RA,Parent=AAEL000165-RB
supercont1.3	4483804	4483993	Parent=AAEL000165-RA,Parent=AAEL000165-RB
supercont1.3	4493639	4493808	Parent=AAEL000165-RB
supercont1.3	4498659	4498835	Parent=AAEL000200-RA
supercont1.3	4498844	4499022	Parent=AAEL000200-RA
supercont1.3	4499034	4499185	Parent=AAEL000200-RA
supercont1.3	4525454	4525640	Parent=AAEL000165-RA
supercont1.3	4541729	4546472	Parent=AAEL000172-RA
supercont1.3	4546489	4546716	Parent=AAEL000172-RA
supercont1.3	4546914	4547055	Parent=AAEL000172-RA
supercont1.3	4631894	4634633	Parent=AAEL000167-RA,Parent=AAEL018224-RA
supercont1.3	4634669	4635594	Parent=AAEL018224-RA
supercont1.3	4645211	4651265	Parent=AAEL018224-RA
supercont1.3	4651266	4651408	Parent=AAEL018224-RA
supercont1.3	4651541	4651741	Parent=AAEL018224-RA
supercont1.3	4712665	4712918	Parent=AAEL000178-RA
supercont1.3	4712940	4713075	Parent=AAEL000178-RA
supercont1.3	4713090	4713263	Parent=AAEL000178-RA
supercont1.3	4723809	4724296	Parent=AAEL000178-RA
supercont1.3	4745989	4746325	Parent=AAEL000184-RA
supercont1.3	4746329	4746521	Parent=AAEL000184-RA
supercont1.3	4746534	4746922	Parent=AAEL000184-RA
supercont1.3	4752814	4752975	Parent=AAEL000184-RA
supercont1.3	4753604	4753889	Parent=AAEL018225-RA
supercont1.3	4753924	4754311	Parent=AAEL018225-RA
supercont1.3	4759334	4759505	Parent=AAEL018225-RA
supercont1.3	4759534	4761030	Parent=AAEL018225-RA
supercont1.3	4762219	4762538	Parent=AAEL018225-RA
supercont1.3	4762559	4763233	Parent=AAEL018225-RA
supercont1.3	4763249	4763662	Parent=AAEL018225-RA
supercont1.3	4763679	4763823	Parent=AAEL018225-RA
supercont1.3	4785940	4786188	Parent=AAEL018225-RA
supercont1.3	4787515	4787756	Parent=AAEL018225-RA
supercont1.3	4788005	4788254	Parent=AAEL018225-RA
supercont1.3	4800862	4801003	Parent=AAEL018225-RA
supercont1.3	4813172	4813304	Parent=AAEL018225-RA
supercont1.3	4834110	4834427	Parent=AAEL000191-RA
supercont1.3	4849195	4849682	Parent=AAEL000191-RA
supercont1.3	4849720	4849998	Parent=AAEL000191-RA
supercont1.3	4850155	4850301	Parent=AAEL000191-RA
supercont1.3	4850325	4850496	Parent=AAEL000191-RA
supercont1.3	4856840	4857154	Parent=AAEL000196-RA
supercont1.3	4864910	4865853	Parent=AAEL000196-RA
supercont1.3	4866150	4866307	Parent=AAEL000196-RA
supercont1.3	4866330	4866492	Parent=AAEL000196-RA
supercont1.3	4873555	4874748	Parent=AAEL000185-RA
supercont1.3	4883745	4883998	Parent=AAEL000185-RA
supercont1.3	4885045	4885194	Parent=AAEL000160-RA
supercont1.3	4885205	4885337	Parent=AAEL000160-RA
supercont1.3	4900484	4900628	Parent=AAEL000160-RA
supercont1.3	4921984	4922210	Parent=AAEL000204-RA
supercont1.3	4922964	4923137	Parent=AAEL000204-RA
supercont1.3	4923154	4923430	Parent=AAEL000204-RA,Parent=AAEL000204-RB
supercont1.3	4945049	4945605	Parent=AAEL000204-RA,Parent=AAEL000204-RB
supercont1.3	4946629	4946838	Parent=AAEL000204-RA,Parent=AAEL000204-RB
supercont1.3	5102071	5102522	Parent=AAEL000210-RA
supercont1.3	5107976	5108503	Parent=AAEL000210-RA
supercont1.3	5115218	5115402	Parent=AAEL000186-RA
supercont1.3	5115413	5115906	Parent=AAEL000186-RA
supercont1.4	421132	421349	Parent=AAEL000224-RA
supercont1.4	421527	422082	Parent=AAEL000224-RA
supercont1.4	422112	422277	Parent=AAEL000224-RA
supercont1.4	442203	442409	Parent=AAEL000224-RA
supercont1.4	580887	581279	Parent=AAEL000238-RA
supercont1.4	592882	593124	Parent=AAEL000238-RA
supercont1.4	631621	632227	Parent=AAEL000238-RA
supercont1.4	632481	632717	Parent=AAEL000238-RA
supercont1.4	632726	632935	Parent=AAEL000238-RA
supercont1.4	640671	640884	Parent=AAEL000238-RA
supercont1.4	640901	641250	Parent=AAEL000238-RA
supercont1.4	885571	885846	Parent=AAEL000253-RA
supercont1.4	885871	886071	Parent=AAEL000253-RA
supercont1.4	886121	886324	Parent=AAEL000253-RA
supercont1.4	912501	912734	Parent=AAEL000225-RA
supercont1.4	912756	912960	Parent=AAEL000225-RA
supercont1.4	913011	913178	Parent=AAEL000225-RA
supercont1.4	913181	913346	Parent=AAEL000225-RA
supercont1.4	913376	913616	Parent=AAEL000225-RA
supercont1.4	913771	913987	Parent=AAEL000225-RA
supercont1.4	914031	914203	Parent=AAEL000225-RA
supercont1.4	1116487	1117003	Parent=AAEL000252-RA
supercont1.4	1117037	1117187	Parent=AAEL000252-RA
supercont1.4	1272457	1273162	Parent=AAEL000243-RA
supercont1.4	1273402	1275881	Parent=AAEL000243-RA
supercont1.4	1585824	1586252	Parent=AAEL000218-RA
supercont1.4	2317225	2317433	Parent=AAEL000229-RA
supercont1.4	2318185	2318436	Parent=AAEL000229-RA
supercont1.4	2795188	2795361	Parent=AAEL000239-RA
supercont1.4	2795398	2796305	Parent=AAEL000239-RA
supercont1.4	2796313	2797136	Parent=AAEL000239-RA
supercont1.4	2797143	2797384	Parent=AAEL000239-RA
supercont1.4	2797403	2799069	Parent=AAEL000239-RA
supercont1.4	2799153	2801961	Parent=AAEL000239-RA;Parent=AAEL000239-RA;Parent=AAEL000251-RA;Parent=AAEL000251-RA
supercont1.4	2831133	2831954	Parent=AAEL000244-RA
supercont1.4	2849623	2850113	Parent=AAEL000244-RA
supercont1.4	2850158	2851048	Parent=AAEL000219-RA
supercont1.4	2851148	2851288	Parent=AAEL000219-RA
supercont1.4	2867673	2867820	Parent=AAEL000231-RA
supercont1.4	2867833	2868324	Parent=AAEL000231-RA
supercont1.4	2881243	2882995	Parent=AAEL000231-RA
supercont1.4	2883043	2883330	Parent=AAEL000247-RA
supercont1.4	2895973	2896947	Parent=AAEL000247-RA
supercont1.4	2897273	2897527	Parent=AAEL000249-RA
supercont1.4	2905588	2906403	Parent=AAEL000249-RA
supercont1.4	2906808	2906964	Parent=AAEL000249-RA
supercont1.4	3139676	3140133	Parent=AAEL000237-RA
supercont1.4	3140136	3140518	Parent=AAEL000237-RA
supercont1.4	3140531	3140617	Parent=AAEL000237-RA
supercont1.4	3171076	3171361	Parent=AAEL000237-RA
supercont1.4	3588737	3588916	Parent=AAEL000242-RA
supercont1.4	3598647	3598862	Parent=AAEL000242-RA
supercont1.4	3599597	3599739	Parent=AAEL000242-RA
supercont1.4	3620222	3620459	Parent=AAEL000242-RA
supercont1.4	3620487	3620664	Parent=AAEL000242-RA
supercont1.4	3620667	3620884	Parent=AAEL000242-RA
supercont1.4	3620902	3621108	Parent=AAEL000242-RA
supercont1.4	3643702	3643883	Parent=AAEL000242-RA
supercont1.4	3645647	3645893	Parent=AAEL000242-RA
supercont1.4	3660886	3661096	Parent=AAEL000242-RA
supercont1.4	3717486	3717637	Parent=AAEL016988-RA
supercont1.4	3723181	3723311	Parent=AAEL016988-RA
supercont1.4	3723351	3723695	Parent=AAEL016988-RA
supercont1.4	3723696	3723896	Parent=AAEL016988-RA
supercont1.4	3736146	3736284	Parent=AAEL016988-RA
supercont1.4	3736711	3736853	Parent=AAEL016988-RA
supercont1.4	3736866	3737579	Parent=AAEL016988-RA
supercont1.4	3737596	3737774	Parent=AAEL016988-RA
supercont1.4	3748061	3748730	Parent=AAEL016988-RA
supercont1.4	3755316	3756062	Parent=AAEL016988-RA
supercont1.4	3765801	3765938	Parent=AAEL016988-RA
supercont1.4	3806551	3806658	Parent=AAEL000233-RA,Parent=AAEL000233-RB
supercont1.4	3806671	3806772	Parent=AAEL000233-RA,Parent=AAEL000233-RB
supercont1.4	3817576	3817777	Parent=AAEL000233-RB
supercont1.4	3817901	3818059	Parent=AAEL000233-RA,Parent=AAEL000233-RB
supercont1.4	3828666	3828943	Parent=AAEL000241-RA
supercont1.4	3829136	3830148	Parent=AAEL000241-RA
supercont1.4	3845476	3847264	Parent=AAEL000223-RA
supercont1.4	3847276	3847523	Parent=AAEL000223-RA
supercont1.4	3869364	3869556	Parent=AAEL000233-RA,Parent=AAEL000233-RB
supercont1.4	3882174	3882321	Parent=AAEL000233-RA,Parent=AAEL000233-RB
supercont1.4	3897444	3897985	Parent=AAEL000230-RA
supercont1.4	3897989	3898271	Parent=AAEL000230-RA
supercont1.4	3942124	3942277	Parent=AAEL000254-RA
supercont1.4	3942614	3942841	Parent=AAEL000254-RA
supercont1.4	3972209	3972457	Parent=AAEL000254-RA
supercont1.4	3972504	3972746	Parent=AAEL000254-RA
supercont1.4	3980364	3980512	Parent=AAEL000254-RA
supercont1.4	4047079	4048109	Parent=AAEL000232-RA,Parent=AAEL000236-RA
supercont1.4	4184169	4184500	Parent=AAEL000250-RA
supercont1.4	4184504	4184639	Parent=AAEL000250-RA
supercont1.4	4184664	4184799	Parent=AAEL000250-RA
supercont1.4	4184814	4184959	Parent=AAEL000250-RA
supercont1.4	4185399	4185538	Parent=AAEL000250-RA
supercont1.4	4185549	4185956	Parent=AAEL000250-RA
supercont1.4	4507195	4507341	Parent=AAEL000222-RA
supercont1.4	4511137	4511276	Parent=AAEL000222-RA
supercont1.4	4511282	4511433	Parent=AAEL000222-RA
supercont1.4	4511442	4511678	Parent=AAEL000222-RA
supercont1.4	4511682	4511859	Parent=AAEL000222-RA
supercont1.4	4528907	4529330	Parent=AAEL000248-RA
supercont1.4	4529352	4529636	Parent=AAEL000248-RA
supercont1.4	4534752	4535031	Parent=AAEL000248-RA
supercont1.4	4537837	4538254	Parent=AAEL000248-RA
supercont1.4	4538277	4538841	Parent=AAEL000248-RA
supercont1.4	4540247	4540524	Parent=AAEL000248-RA
supercont1.4	4566767	4566970	Parent=AAEL000221-RA
supercont1.4	4575142	4575285	Parent=AAEL000221-RA
supercont1.4	4575342	4575524	Parent=AAEL000221-RA
supercont1.4	4599185	4601114	Parent=AAEL000246-RA
supercont1.4	4608137	4614792	Parent=AAEL000246-RA
supercont1.4	4614802	4615080	Parent=AAEL000246-RA
supercont1.4	4615107	4615668	Parent=AAEL000246-RA
supercont1.4	4615687	4616104	Parent=AAEL000246-RA
supercont1.4	4627452	4627554	Parent=AAEL000246-RA
supercont1.4	4628462	4629258	Parent=AAEL000246-RA
supercont1.4	4650747	4651575	Parent=AAEL000226-RA
supercont1.4	4655562	4655704	Parent=AAEL000226-RA
supercont1.4	4673097	4674293	Parent=AAEL000235-RA
supercont1.4	4700657	4700903	Parent=AAEL000235-RA
supercont1.4	4701302	4701572	Parent=AAEL000234-RA
supercont1.4	4712612	4713376	Parent=AAEL000234-RA
supercont1.4	4718852	4719099	Parent=AAEL000234-RA
supercont1.4	4720262	4720579	Parent=AAEL000234-RA
supercont1.4	4734404	4734625	Parent=AAEL000234-RA
supercont1.4	4741289	4741453	Parent=AAEL000234-RA
supercont1.4	4757224	4757639	Parent=AAEL000256-RA
supercont1.4	4772364	4772529	Parent=AAEL000256-RA
supercont1.4	4773739	4774151	Parent=AAEL000256-RA
supercont1.4	4774159	4774420	Parent=AAEL000256-RA
supercont1.4	4781444	4781647	Parent=AAEL000256-RA
supercont1.4	4808509	4808814	Parent=AAEL000256-RA
supercont1.4	4823369	4823511	Parent=AAEL000256-RA
supercont1.4	4904797	4905775	Parent=AAEL000227-RA
supercont1.4	4905797	4906147	Parent=AAEL000227-RA
supercont1.4	4919357	4919773	Parent=AAEL000227-RA
supercont1.4	4935574	4935854	Parent=AAEL000227-RA
supercont1.4	4951019	4951159	Parent=AAEL018274-RA
supercont1.4	4970595	4970730	Parent=AAEL018274-RA
supercont1.4	4976680	4977477	Parent=AAEL018274-RA
supercont1.4	4979250	4979666	Parent=AAEL018274-RA
supercont1.4	5009365	5009500	Parent=AAEL018274-RA
supercont1.4	5009830	5010049	Parent=AAEL018274-RA
supercont1.4	5010060	5010259	Parent=AAEL018274-RA
supercont1.4	5010295	5010608	Parent=AAEL018274-RA
supercont1.4	5029470	5030416	Parent=AAEL018274-RA
supercont1.4	5031615	5031751	Parent=AAEL018274-RA
supercont1.4	5032000	5032244	Parent=AAEL018274-RA
supercont1.4	5043160	5043308	Parent=AAEL018274-RA
supercont1.4	5043330	5043776	Parent=AAEL018274-RA
supercont1.4	5045490	5045626	Parent=AAEL018274-RA
supercont1.4	5048305	5048611	Parent=AAEL018274-RA
supercont1.4	5048615	5048743	Parent=AAEL018274-RA
supercont1.4	5067235	5067384	Parent=AAEL018274-RA
supercont1.4	5090133	5090273	Parent=AAEL000245-RA
supercont1.4	5094238	5094380	Parent=AAEL000245-RA
supercont1.4	5094408	5094658	Parent=AAEL000245-RA
supercont1.4	5118463	5119154	Parent=AAEL000255-RA
supercont1.4	5129258	5129605	Parent=AAEL000255-RA
supercont1.4	5142288	5142662	Parent=AAEL000240-RA
supercont1.4	5150848	5151543	Parent=AAEL000240-RA
supercont1.4	5168733	5168870	Parent=AAEL000240-RA
supercont1.5	86707	87278	Parent=AAEL000300-RA
supercont1.5	87742	88258	Parent=AAEL000300-RA
supercont1.5	120376	120620	Parent=AAEL000291-RA
supercont1.5	128006	128258	Parent=AAEL000291-RA
supercont1.5	142686	142819	Parent=AAEL000291-RA
supercont1.5	186647	186871	Parent=AAEL000301-RA
supercont1.5	186887	188751	Parent=AAEL000301-RA
supercont1.5	188782	188953	Parent=AAEL000301-RA
supercont1.5	204357	204780	Parent=AAEL000279-RA
supercont1.5	204787	205136	Parent=AAEL000279-RA
supercont1.5	249392	249848	Parent=AAEL000263-RA
supercont1.5	258967	259182	Parent=AAEL000263-RA
supercont1.5	259202	261238	Parent=AAEL000263-RA
supercont1.5	261252	262710	Parent=AAEL000263-RA
supercont1.5	262727	263567	Parent=AAEL000263-RA
supercont1.5	880935	881438	Parent=AAEL000264-RA
supercont1.5	881440	881711	Parent=AAEL000264-RA
supercont1.5	881750	882347	Parent=AAEL000264-RA
supercont1.5	882370	883278	Parent=AAEL000264-RA
supercont1.5	883375	884105	Parent=AAEL000264-RA
supercont1.5	890520	891463	Parent=AAEL000264-RA
supercont1.5	983234	985939	Parent=AAEL018284-RA
supercont1.5	1005238	1008177	Parent=AAEL018284-RA
supercont1.5	1015803	1017244	Parent=AAEL018284-RA
supercont1.5	1019673	1019847	Parent=AAEL018284-RA
supercont1.5	1019848	1020453	Parent=AAEL018284-RA
supercont1.5	1026353	1027525	Parent=AAEL000292-RA
supercont1.5	1028048	1028376	Parent=AAEL000292-RA
supercont1.5	1028383	1028655	Parent=AAEL000292-RA
supercont1.5	1037363	1037636	Parent=AAEL000261-RA
supercont1.5	1044988	1046169	Parent=AAEL000261-RA
supercont1.5	1063293	1063464	Parent=AAEL000258-RA,Parent=AAEL000258-RB
supercont1.5	1063478	1063958	Parent=AAEL000258-RA,Parent=AAEL000258-RB
supercont1.5	1079223	1079648	Parent=AAEL000258-RA,Parent=AAEL000258-RB
supercont1.5	1092403	1092648	Parent=AAEL000287-RA
supercont1.5	1092653	1093354	Parent=AAEL000287-RA
supercont1.5	1099133	1099642	Parent=AAEL000287-RA
supercont1.5	1099783	1099984	Parent=AAEL000299-RA
supercont1.5	1109878	1111039	Parent=AAEL000299-RA
supercont1.5	1111053	1111306	Parent=AAEL000299-RA
supercont1.5	1118808	1119814	Parent=AAEL000290-RA
supercont1.5	1120233	1120484	Parent=AAEL000290-RA
supercont1.5	1294538	1294669	Parent=AAEL000285-RA
supercont1.5	1329654	1330343	Parent=AAEL000285-RA
supercont1.5	1331084	1331431	Parent=AAEL000285-RA
supercont1.5	1331454	1331674	Parent=AAEL000285-RA
supercont1.5	1342614	1342754	Parent=AAEL000274-RA
supercont1.5	1363484	1363945	Parent=AAEL000274-RA
supercont1.5	1364084	1364673	Parent=AAEL000259-RA
supercont1.5	1393864	1395304	Parent=AAEL000260-RA
supercont1.5	1406749	1406889	Parent=AAEL000260-RA
supercont1.5	1412519	1412653	Parent=AAEL000289-RA
supercont1.5	1413154	1414164	Parent=AAEL000289-RA
supercont1.5	1433149	1433536	Parent=AAEL000289-RA
supercont1.5	1434344	1434757	Parent=AAEL000298-RA
supercont1.5	1445834	1446283	Parent=AAEL000298-RA
supercont1.5	1446309	1447109	Parent=AAEL000298-RA
supercont1.5	1460259	1460499	Parent=AAEL000298-RA
supercont1.5	1460829	1461034	Parent=AAEL000298-RA
supercont1.5	1461069	1461206	Parent=AAEL000298-RA
supercont1.5	1484614	1485008	Parent=AAEL000273-RA
supercont1.5	1485159	1485936	Parent=AAEL000273-RA
supercont1.5	1495461	1495895	Parent=AAEL000273-RA
supercont1.5	1496846	1496980	Parent=AAEL000273-RA
supercont1.5	1497636	1497807	Parent=AAEL000273-RA
supercont1.5	1551148	1551321	Parent=AAEL000273-RA
supercont1.5	1581948	1582974	Parent=AAEL000273-RA,Parent=AAEL000275-RA
supercont1.5	1594603	1594755	Parent=AAEL000275-RA
supercont1.5	1728329	1728823	Parent=AAEL000294-RA
supercont1.5	1728844	1729201	Parent=AAEL000294-RA
supercont1.5	1746134	1746346	Parent=AAEL000294-RA
supercont1.5	1746359	1746765	Parent=AAEL000294-RA
supercont1.5	1746934	1747425	Parent=AAEL000265-RA
supercont1.5	1756544	1756685	Parent=AAEL000265-RA
supercont1.5	1756694	1756829	Parent=AAEL000265-RA
supercont1.5	1756834	1756967	Parent=AAEL000265-RA
supercont1.5	1757384	1757608	Parent=AAEL000270-RA
supercont1.5	1760339	1761214	Parent=AAEL000270-RA
supercont1.5	1766739	1766872	Parent=AAEL000272-RA
supercont1.5	1767309	1767762	Parent=AAEL000272-RA
supercont1.5	1767934	1768145	Parent=AAEL000297-RA
supercont1.5	1775984	1776139	Parent=AAEL000297-RA
supercont1.5	1776149	1776318	Parent=AAEL000297-RA
supercont1.5	1776349	1776527	Parent=AAEL000297-RA
supercont1.5	1783299	1783470	Parent=AAEL000276-RA
supercont1.5	1802024	1803739	Parent=AAEL000276-RA
supercont1.5	1816014	1816534	Parent=AAEL000276-RA
supercont1.5	1821184	1822348	Parent=AAEL000276-RA
supercont1.5	1837669	1838007	Parent=AAEL000276-RA
supercont1.5	1838274	1838979	Parent=AAEL000276-RA
supercont1.5	1854079	1854227	Parent=AAEL000276-RA
supercont1.5	1854229	1854411	Parent=AAEL000276-RA
supercont1.5	2057750	2057899	Parent=AAEL000278-RA
supercont1.5	2057925	2058207	Parent=AAEL000278-RA
supercont1.5	2062255	2062614	Parent=AAEL000278-RA
supercont1.5	2062640	2063090	Parent=AAEL000278-RA
supercont1.5	2069175	2069429	Parent=AAEL000278-RA
supercont1.5	2208128	2208614	Parent=AAEL000268-RA
supercont1.5	2213178	2213485	Parent=AAEL000268-RA
supercont1.5	2213503	2213715	Parent=AAEL000268-RA
supercont1.5	2236888	2237040	Parent=AAEL000268-RA
supercont1.5	2237248	2237389	Parent=AAEL000268-RA
supercont1.5	2485342	2485519	Parent=AAEL000277-RA
supercont1.5	2491932	2492155	Parent=AAEL000277-RA
supercont1.5	2524104	2524239	Parent=AAEL000277-RA
supercont1.5	3104686	3104827	Parent=AAEL000283-RA
supercont1.5	3110406	3110832	Parent=AAEL000283-RA
supercont1.5	3388204	3388693	Parent=AAEL000280-RA
supercont1.5	3388704	3388941	Parent=AAEL000280-RA
supercont1.5	3665921	3666133	Parent=AAEL000269-RA
supercont1.5	3668139	3668500	Parent=AAEL000269-RA
supercont1.5	3677314	3677982	Parent=AAEL000282-RA
supercont1.5	3680659	3681014	Parent=AAEL000282-RA
supercont1.5	3690149	3690366	Parent=AAEL000257-RA,Parent=AAEL000257-RB
supercont1.5	3698114	3699304	Parent=AAEL000257-RA,Parent=AAEL000257-RB
supercont1.5	3713718	3713856	Parent=AAEL018011-RA
supercont1.5	3714383	3714561	Parent=AAEL018011-RA
supercont1.5	3714778	3714909	Parent=AAEL018011-RA
supercont1.5	3714938	3715224	Parent=AAEL018011-RA
supercont1.5	3715238	3715395	Parent=AAEL018011-RA
supercont1.5	3722823	3722960	Parent=AAEL018011-RA
supercont1.5	3889748	3889929	Parent=AAEL000266-RA
supercont1.5	3895978	3896298	Parent=AAEL000266-RA
supercont1.5	3916191	3916831	Parent=AAEL000266-RA
supercont1.5	4009290	4009423	Parent=AAEL000262-RA
supercont1.5	4014335	4014471	Parent=AAEL000262-RA
supercont1.5	4014545	4015067	Parent=AAEL000262-RA
supercont1.5	4034895	4035031	Parent=AAEL000262-RA
supercont1.5	4035080	4035224	Parent=AAEL000262-RA
supercont1.5	4035225	4035461	Parent=AAEL000262-RA
supercont1.5	4035495	4035699	Parent=AAEL000262-RA
supercont1.5	4035705	4035871	Parent=AAEL000262-RA
supercont1.5	4035880	4036053	Parent=AAEL000262-RA
supercont1.5	4036055	4036237	Parent=AAEL000262-RA
supercont1.5	4036250	4036428	Parent=AAEL000262-RA
supercont1.5	4036445	4036619	Parent=AAEL000262-RA
supercont1.5	4046140	4046398	Parent=AAEL000262-RA
supercont1.5	4046405	4046615	Parent=AAEL000262-RA
supercont1.5	4046620	4046784	Parent=AAEL000262-RA
supercont1.5	4065690	4065863	Parent=AAEL000281-RA
supercont1.5	4084570	4084724	Parent=AAEL000281-RA
supercont1.5	4085735	4085982	Parent=AAEL000281-RA
supercont1.5	4606119	4606407	Parent=AAEL000288-RA
supercont1.5	4608439	4608621	Parent=AAEL000288-RA
supercont1.5	4618244	4618479	Parent=AAEL000288-RA
supercont1.5	4626350	4626489	Parent=AAEL000288-RA
supercont1.5	4646225	4646749	Parent=AAEL000284-RA
supercont1.5	4646760	4647002	Parent=AAEL000284-RA
supercont1.5	4654710	4654861	Parent=AAEL000293-RA
supercont1.5	4673314	4673493	Parent=AAEL000293-RA
supercont1.5	4673504	4674705	Parent=AAEL000293-RA
supercont1.5	4680814	4681766	Parent=AAEL000293-RA
supercont1.5	4681789	4681925	Parent=AAEL000293-RA
supercont1.5	4682334	4682577	Parent=AAEL000293-RA
supercont1.5	4683004	4683173	Parent=AAEL000293-RA
supercont1.5	4691354	4691532	Parent=AAEL000293-RA
supercont1.5	4707498	4707749	Parent=AAEL000267-RA,Parent=AAEL000267-RB;Parent=AAEL000267-RB
supercont1.5	4711098	4711583	Parent=AAEL000267-RA,Parent=AAEL000267-RB
supercont1.5	4718390	4718693	Parent=AAEL000271-RB
supercont1.5	4723945	4724463	Parent=AAEL000271-RB
supercont1.5	4724485	4724934	Parent=AAEL000271-RB
supercont1.5	4970055	4970586	Parent=AAEL000286-RA
supercont1.5	4979134	4979385	Parent=AAEL000286-RA
supercont1.6	8915	9056	Parent=AAEL018292-RA
supercont1.6	22275	22704	Parent=AAEL018292-RA
supercont1.6	23205	23445	Parent=AAEL018292-RA
supercont1.6	42410	42627	Parent=AAEL018292-RA
supercont1.6	136341	136601	Parent=AAEL018292-RA
supercont1.6	145111	145336	Parent=AAEL018292-RA
supercont1.6	171872	172092	Parent=AAEL018292-RA
supercont1.6	194692	197391	Parent=AAEL018292-RA
supercont1.6	232427	232534	Parent=AAEL000342-RA
supercont1.6	232942	235643	Parent=AAEL000342-RA
supercont1.6	254212	254643	Parent=AAEL017492-RA
supercont1.6	254742	254821	Parent=AAEL017492-RA
supercont1.6	254852	254922	Parent=AAEL017492-RA
supercont1.6	258177	259016	Parent=AAEL017492-RA
supercont1.6	263102	263733	Parent=AAEL017492-RA
supercont1.6	265312	266368	Parent=AAEL000322-RA
supercont1.6	276287	277381	Parent=AAEL000322-RA
supercont1.6	321522	322040	Parent=AAEL000379-RA
supercont1.6	335937	336314	Parent=AAEL000356-RA
supercont1.6	336317	336460	Parent=AAEL000356-RA
supercont1.6	363467	363789	Parent=AAEL000375-RA
supercont1.6	363802	363980	Parent=AAEL000375-RA
supercont1.6	364102	364529	Parent=AAEL000302-RA
supercont1.6	374352	374626	Parent=AAEL000361-RA
supercont1.6	374627	374766	Parent=AAEL000361-RA
supercont1.6	381367	381757	Parent=AAEL000333-RA
supercont1.6	387542	387779	Parent=AAEL000317-RA
supercont1.6	387782	387938	Parent=AAEL000317-RA
supercont1.6	394382	394562	Parent=AAEL000369-RA
supercont1.6	394567	394822	Parent=AAEL000369-RA
supercont1.6	402087	402496	Parent=AAEL000363-RA
supercont1.6	418757	419176	Parent=AAEL000353-RA
supercont1.6	542741	542961	Parent=AAEL000374-RA
supercont1.6	543016	543121	Parent=AAEL000374-RA
supercont1.6	563487	563738	Parent=AAEL000323-RA
supercont1.6	563747	563890	Parent=AAEL000323-RA
supercont1.6	621564	621890	Parent=AAEL000360-RA
supercont1.6	621899	622067	Parent=AAEL000360-RA
supercont1.6	622084	622703	Parent=AAEL000360-RA
supercont1.6	628929	629066	Parent=AAEL000360-RA
supercont1.6	629094	629651	Parent=AAEL000348-RA
supercont1.6	677238	677654	Parent=AAEL000314-RA
supercont1.6	677953	678238	Parent=AAEL000314-RA
supercont1.6	691983	692171	Parent=AAEL000343-RA
supercont1.6	697958	698093	Parent=AAEL000343-RB
supercont1.6	698393	699375	Parent=AAEL000343-RA,Parent=AAEL000343-RB
supercont1.6	703963	705322	Parent=AAEL000343-RA,Parent=AAEL000343-RB
supercont1.6	707253	708241	Parent=AAEL000343-RA,Parent=AAEL000343-RB
supercont1.6	729588	729806	Parent=AAEL000343-RA,Parent=AAEL000343-RB
supercont1.6	729823	730081	Parent=AAEL000343-RA,Parent=AAEL000343-RB
supercont1.6	772223	772359	Parent=AAEL000330-RA
supercont1.6	772393	772540	Parent=AAEL000330-RA
supercont1.6	772668	772909	Parent=AAEL000330-RA
supercont1.6	778753	779245	Parent=AAEL000362-RA
supercont1.6	783953	784417	Parent=AAEL000362-RA
supercont1.6	784713	784991	Parent=AAEL000362-RA
supercont1.6	790013	790325	Parent=AAEL000362-RA
supercont1.6	790608	790995	Parent=AAEL000362-RA
supercont1.6	806084	806334	Parent=AAEL000362-RA
supercont1.6	806409	806620	Parent=AAEL000362-RA
supercont1.6	806804	806979	Parent=AAEL000362-RA
supercont1.6	807174	807311	Parent=AAEL000362-RA
supercont1.6	825984	826129	Parent=AAEL000378-RA
supercont1.6	828339	828550	Parent=AAEL000378-RA
supercont1.6	839144	839388	Parent=AAEL000378-RA
supercont1.6	839399	839966	Parent=AAEL000378-RA
supercont1.6	840074	840481	Parent=AAEL000378-RA
supercont1.6	855724	856162	Parent=AAEL000327-RA
supercont1.6	856169	856495	Parent=AAEL000327-RA
supercont1.6	869353	869615	Parent=AAEL000327-RA
supercont1.6	869683	869892	Parent=AAEL000327-RA
supercont1.6	901284	901603	Parent=AAEL000327-RA
supercont1.6	904554	904656	Parent=AAEL000327-RA
supercont1.6	911684	912050	Parent=AAEL000351-RA
supercont1.6	913174	913306	Parent=AAEL000351-RA
supercont1.6	1018973	1019304	Parent=AAEL000372-RA
supercont1.6	1019358	1019846	Parent=AAEL000372-RA
supercont1.6	1019848	1020019	Parent=AAEL000372-RA
supercont1.6	1020098	1020245	Parent=AAEL000372-RA
supercont1.6	1033963	1034466	Parent=AAEL000321-RA
supercont1.6	1034473	1034710	Parent=AAEL000321-RA
supercont1.6	1034728	1034934	Parent=AAEL000321-RA
supercont1.6	1034953	1035762	Parent=AAEL000321-RA
supercont1.6	1035773	1036026	Parent=AAEL000321-RA
supercont1.6	1064626	1064966	Parent=AAEL000321-RA
supercont1.6	1133219	1133368	Parent=AAEL000364-RA
supercont1.6	1133394	1133637	Parent=AAEL000364-RA
supercont1.6	1133664	1133798	Parent=AAEL000364-RA
supercont1.6	1142397	1142500	Parent=AAEL000364-RA
supercont1.6	1161538	1161885	Parent=AAEL000303-RA
supercont1.6	1169501	1170222	Parent=AAEL000313-RA
supercont1.6	1184131	1184552	Parent=AAEL000313-RA
supercont1.6	1184571	1184753	Parent=AAEL000313-RA
supercont1.6	1224173	1225187	Parent=AAEL000310-RA
supercont1.6	1225193	1225368	Parent=AAEL000310-RA
supercont1.6	1225378	1225745	Parent=AAEL000310-RA
supercont1.6	1261222	1261463	Parent=AAEL000332-RA
supercont1.6	1261762	1262132	Parent=AAEL000332-RA
supercont1.6	1263167	1263469	Parent=AAEL000332-RA
supercont1.6	1307792	1307930	Parent=AAEL000334-RA
supercont1.6	1327951	1328193	Parent=AAEL000334-RA
supercont1.6	1328221	1328462	Parent=AAEL000334-RA
supercont1.6	1328491	1329024	Parent=AAEL000334-RA
supercont1.6	1329031	1329134	Parent=AAEL000334-RA
supercont1.6	1329141	1330432	Parent=AAEL000334-RA
supercont1.6	1330441	1330785	Parent=AAEL000334-RA
supercont1.6	1330911	1331151	Parent=AAEL000307-RA
supercont1.6	1331176	1331949	Parent=AAEL000307-RA
supercont1.6	1332261	1332395	Parent=AAEL000307-RA
supercont1.6	1332516	1333546	Parent=AAEL000307-RA
supercont1.6	1333581	1334489	Parent=AAEL000307-RA
supercont1.6	1334501	1334632	Parent=AAEL000307-RA
supercont1.6	1334661	1336267	Parent=AAEL000307-RA
supercont1.6	1336281	1336691	Parent=AAEL000307-RA
supercont1.6	1336696	1337039	Parent=AAEL000307-RA
supercont1.6	1337056	1337606	Parent=AAEL000307-RA
supercont1.6	1337636	1341372	Parent=AAEL000307-RA
supercont1.6	1341381	1341829	Parent=AAEL000307-RA
supercont1.6	1341846	1343009	Parent=AAEL000307-RA
supercont1.6	1343116	1343640	Parent=AAEL000307-RA
supercont1.6	1343661	1344077	Parent=AAEL000307-RA
supercont1.6	1344091	1344338	Parent=AAEL000307-RA
supercont1.6	1344376	1344617	Parent=AAEL000307-RA
supercont1.6	1356381	1356519	Parent=AAEL000352-RA
supercont1.6	1356551	1356627	Parent=AAEL000352-RA
supercont1.6	1358021	1358859	Parent=AAEL000380-RA
supercont1.6	1374136	1375119	Parent=AAEL000331-RA
supercont1.6	1388491	1388879	Parent=AAEL000329-RA
supercont1.6	1388881	1389524	Parent=AAEL000329-RA
supercont1.6	1405636	1406163	Parent=AAEL000373-RA
supercont1.6	1406176	1406358	Parent=AAEL000373-RA
supercont1.6	1436679	1437108	Parent=AAEL000308-RA
supercont1.6	1438684	1438864	Parent=AAEL000308-RA
supercont1.6	1439064	1439438	Parent=AAEL000306-RA
supercont1.6	1441374	1441584	Parent=AAEL000306-RA
supercont1.6	1443049	1444269	Parent=AAEL000382-RA
supercont1.6	1444274	1444470	Parent=AAEL000382-RA
supercont1.6	1446204	1447287	Parent=AAEL000382-RA
supercont1.6	1948285	1948446	Parent=AAEL000341-RA
supercont1.6	1951310	1951474	Parent=AAEL000341-RA
supercont1.6	1965755	1966138	Parent=AAEL000341-RA
supercont1.6	1966320	1966499	Parent=AAEL000341-RA
supercont1.6	1973540	1974138	Parent=AAEL000341-RA
supercont1.6	1974140	1974420	Parent=AAEL000341-RA
supercont1.6	2024444	2024580	Parent=AAEL018293-RA
supercont1.6	2032379	2033248	Parent=AAEL018293-RA
supercont1.6	2151286	2152897	Parent=AAEL018293-RA
supercont1.6	2184681	2184920	Parent=AAEL000354-RA
supercont1.6	2186556	2187144	Parent=AAEL000354-RA
supercont1.6	2187161	2187508	Parent=AAEL000354-RA
supercont1.6	2223180	2223359	Parent=AAEL000328-RA
supercont1.6	2223370	2223731	Parent=AAEL000328-RA
supercont1.6	2228410	2229333	Parent=AAEL000328-RA
supercont1.6	2250695	2250841	Parent=AAEL000328-RA
supercont1.6	2324550	2324905	Parent=AAEL000309-RA,Parent=AAEL000309-RB
supercont1.6	2324930	2325167	Parent=AAEL000309-RA,Parent=AAEL000309-RB
supercont1.6	2325190	2325404	Parent=AAEL000309-RA,Parent=AAEL000309-RB
supercont1.6	2325405	2325754	Parent=AAEL000309-RA,Parent=AAEL000309-RB
supercont1.6	2326125	2327111	Parent=AAEL000309-RA,Parent=AAEL000309-RB
supercont1.6	2335280	2335423	Parent=AAEL000309-RA,Parent=AAEL000309-RB
supercont1.6	2363755	2365755	Parent=AAEL000305-RA
supercont1.6	2372075	2372978	Parent=AAEL000337-RA
supercont1.6	2381180	2381307	Parent=AAEL000337-RA
supercont1.6	2381320	2381568	Parent=AAEL000337-RA
supercont1.6	2381985	2382121	Parent=AAEL000315-RA
supercont1.6	2382135	2383574	Parent=AAEL000315-RA
supercont1.6	2405154	2405997	Parent=AAEL000315-RA
supercont1.6	2406349	2406832	Parent=AAEL000315-RA
supercont1.6	2412009	2412220	Parent=AAEL000315-RA
supercont1.6	2412264	2412681	Parent=AAEL000359-RA
supercont1.6	2412694	2413007	Parent=AAEL000359-RA
supercont1.6	2425364	2425537	Parent=AAEL000324-RA
supercont1.6	2434699	2434846	Parent=AAEL000324-RA
supercont1.6	2434854	2435940	Parent=AAEL000324-RA
supercont1.6	2435959	2436379	Parent=AAEL000324-RA
supercont1.6	2437724	2437874	Parent=AAEL000324-RA
supercont1.6	3005733	3006441	Parent=AAEL000312-RA
supercont1.6	3021603	3021875	Parent=AAEL000312-RA
supercont1.6	3040713	3040894	Parent=AAEL000316-RA
supercont1.6	3040923	3041428	Parent=AAEL000316-RA
supercont1.6	3052743	3053722	Parent=AAEL000344-RA
supercont1.6	3058988	3059978	Parent=AAEL000377-RA
supercont1.6	3084675	3084879	Parent=AAEL000311-RA
supercont1.6	3084890	3086465	Parent=AAEL000311-RA
supercont1.6	3086485	3086673	Parent=AAEL000311-RA
supercont1.6	3086860	3086992	Parent=AAEL000311-RA
supercont1.6	3087140	3087390	Parent=AAEL000319-RA
supercont1.6	3087440	3088172	Parent=AAEL000319-RA
supercont1.6	3110450	3111390	Parent=AAEL000318-RA
supercont1.6	3114165	3115101	Parent=AAEL000350-RA
supercont1.6	3119050	3119714	Parent=AAEL000358-RA
supercont1.6	3130865	3131020	Parent=AAEL000311-RA
supercont1.6	3155040	3155223	Parent=AAEL000304-RA,Parent=AAEL000304-RB,Parent=AAEL000304-RC,Parent=AAEL000304-RD,Parent=AAEL000304-RE
supercont1.6	3155565	3155895	Parent=AAEL000304-RA,Parent=AAEL000304-RB,Parent=AAEL000304-RC,Parent=AAEL000304-RD,Parent=AAEL000304-RE
supercont1.6	3161960	3162222	Parent=AAEL000304-RE
supercont1.6	3168745	3169203	Parent=AAEL000304-RA,Parent=AAEL000304-RB,Parent=AAEL000304-RC,Parent=AAEL000304-RD,Parent=AAEL000304-RE
supercont1.6	3209474	3211192	Parent=AAEL000335-RA
supercont1.6	3222929	3223130	Parent=AAEL017203-RA
supercont1.6	3223904	3224320	Parent=AAEL000370-RA
supercont1.6	3224339	3224588	Parent=AAEL000370-RA
supercont1.6	3233044	3233560	Parent=AAEL000370-RA
supercont1.6	3233579	3234563	Parent=AAEL000370-RA
supercont1.6	3234564	3234744	Parent=AAEL000370-RA
supercont1.6	3279188	3279494	Parent=AAEL000339-RA
supercont1.6	3305808	3306088	Parent=AAEL000339-RA
supercont1.6	3306223	3306681	Parent=AAEL000339-RA
supercont1.6	3347232	3347377	Parent=AAEL000339-RA
supercont1.6	3362097	3362450	Parent=AAEL000339-RA
supercont1.6	3362502	3362743	Parent=AAEL000339-RA
supercont1.6	3364287	3364425	Parent=AAEL000339-RA
supercont1.6	3364672	3364814	Parent=AAEL000345-RA
supercont1.6	3368702	3368828	Parent=AAEL000345-RA
supercont1.6	3369862	3370028	Parent=AAEL000345-RA
supercont1.6	3372022	3372166	Parent=AAEL000345-RA
supercont1.6	3431016	3431441	Parent=AAEL000345-RA
supercont1.6	3431451	3433545	Parent=AAEL000345-RA
supercont1.6	3443196	3443798	Parent=AAEL000345-RA
supercont1.6	3557188	3558118	Parent=AAEL000346-RB,Parent=AAEL000367-RA
supercont1.6	3558698	3558914	Parent=AAEL000346-RB
supercont1.6	3957204	3958105	Parent=AAEL000326-RA
supercont1.6	3958489	3958713	Parent=AAEL000326-RA
supercont1.6	3958739	3959400	Parent=AAEL000326-RA
supercont1.6	3965692	3966106	Parent=AAEL000357-RA
supercont1.6	3966112	3966417	Parent=AAEL000357-RA
supercont1.6	3966427	3966600	Parent=AAEL000357-RA
supercont1.6	3974477	3975196	Parent=AAEL000357-RA
supercont1.6	3975222	3975440	Parent=AAEL000357-RA
supercont1.6	3997707	3998096	Parent=AAEL000325-RA
supercont1.6	3998587	3998895	Parent=AAEL000325-RA
supercont1.6	3998897	3999066	Parent=AAEL000325-RA
supercont1.6	4013047	4013753	Parent=AAEL000325-RA
supercont1.6	4013912	4014117	Parent=AAEL000325-RA
supercont1.6	4030567	4031197	Parent=AAEL000320-RA
supercont1.6	4031222	4031426	Parent=AAEL000320-RA
supercont1.6	4031772	4031943	Parent=AAEL000320-RA
supercont1.6	4031947	4032269	Parent=AAEL000320-RA
supercont1.6	4041247	4041668	Parent=AAEL000320-RA
supercont1.6	4043182	4043876	Parent=AAEL017215-RA
supercont1.6	4050677	4051340	Parent=AAEL017215-RA
supercont1.6	4051357	4051734	Parent=AAEL017215-RA
supercont1.6	4061912	4062163	Parent=AAEL017136-RA
supercont1.6	4062167	4062626	Parent=AAEL017136-RA
supercont1.6	4062642	4062887	Parent=AAEL017136-RA
supercont1.6	4075277	4075451	Parent=AAEL017136-RA
supercont1.6	4075467	4075774	Parent=AAEL017136-RA
supercont1.6	4075777	4076162	Parent=AAEL017136-RA
supercont1.6	4121607	4122030	Parent=AAEL000338-RA
supercont1.6	4163932	4164249	Parent=AAEL000338-RA
supercont1.6	4164262	4164427	Parent=AAEL000338-RA
supercont1.6	4164437	4165143	Parent=AAEL000338-RA
supercont1.6	4165157	4165377	Parent=AAEL000338-RA
supercont1.6	4205783	4205925	Parent=AAEL000347-RA
supercont1.6	4205953	4207357	Parent=AAEL000347-RA
supercont1.6	4219508	4220247	Parent=AAEL000336-RA
supercont1.6	4275583	4276693	Parent=AAEL000336-RA
supercont1.6	4541744	4542523	Parent=AAEL000340-RA
supercont1.6	4562444	4562613	Parent=AAEL000340-RA
supercont1.6	4562639	4563300	Parent=AAEL000340-RA
supercont1.6	4678746	4679285	Parent=AAEL000371-RA
supercont1.6	4679681	4680090	Parent=AAEL000371-RA
supercont1.6	4827037	4827566	Parent=AAEL000366-RA
supercont1.6	5027626	5027984	Parent=AAEL000381-RA
supercont1.6	5036195	5036341	Parent=AAEL000381-RA
supercont1.6	5059315	5059481	Parent=AAEL000381-RA
supercont1.6	5059825	5060030	Parent=AAEL000381-RA
supercont1.6	5074555	5074688	Parent=AAEL000381-RA
supercont1.7	31977	32936	Parent=AAEL000384-RA
supercont1.7	32957	33175	Parent=AAEL000384-RA
supercont1.7	187163	188109	Parent=AAEL000389-RA
supercont1.7	188123	188320	Parent=AAEL000389-RA
supercont1.7	212423	212578	Parent=AAEL000389-RA
supercont1.7	213168	213881	Parent=AAEL000389-RA
supercont1.7	224918	225450	Parent=AAEL000389-RA
supercont1.7	225473	225717	Parent=AAEL000389-RA
supercont1.7	427485	427661	Parent=AAEL000387-RA
supercont1.7	427775	428900	Parent=AAEL000387-RA
supercont1.7	1231964	1232422	Parent=AAEL017539-RA
supercont1.7	1232439	1233555	Parent=AAEL017539-RA
supercont1.7	1900308	1900621	Parent=AAEL000405-RA
supercont1.7	1902188	1902565	Parent=AAEL000405-RA
supercont1.7	1902613	1902729	Parent=AAEL000405-RA
supercont1.7	1905333	1905654	Parent=AAEL000405-RA
supercont1.7	1916118	1916406	Parent=AAEL000405-RA
supercont1.7	1916423	1916662	Parent=AAEL000405-RA
supercont1.7	1917458	1917919	Parent=AAEL000405-RA
supercont1.7	1917968	1918150	Parent=AAEL000405-RA
supercont1.7	1922588	1922838	Parent=AAEL000405-RA
supercont1.7	1944551	1949454	Parent=AAEL000405-RA
supercont1.7	1949456	1950265	Parent=AAEL000405-RA
supercont1.7	1973881	1974096	Parent=AAEL000390-RA
supercont1.7	1975796	1977262	Parent=AAEL000390-RA
supercont1.7	1982406	1983528	Parent=AAEL000396-RA
supercont1.7	1983531	1984835	Parent=AAEL000396-RA
supercont1.7	2003131	2003934	Parent=AAEL000394-RA
supercont1.7	2017396	2017589	Parent=AAEL000397-RA
supercont1.7	2017591	2017876	Parent=AAEL000397-RA
supercont1.7	2018136	2018877	Parent=AAEL000397-RA
supercont1.7	2025296	2025402	Parent=AAEL000397-RA
supercont1.7	2040931	2042327	Parent=AAEL000386-RA
supercont1.7	2050241	2050739	Parent=AAEL000386-RA
supercont1.7	2050746	2050992	Parent=AAEL000386-RA
supercont1.7	2050996	2053687	Parent=AAEL000386-RA
supercont1.7	2064931	2065627	Parent=AAEL000386-RA
supercont1.7	2065651	2066564	Parent=AAEL000406-RA
supercont1.7	2066576	2067065	Parent=AAEL000406-RA
supercont1.7	2067096	2067262	Parent=AAEL000406-RA
supercont1.7	2067276	2067418	Parent=AAEL000406-RA
supercont1.7	2073786	2074039	Parent=AAEL000386-RA
supercont1.7	2074056	2074333	Parent=AAEL000386-RA
supercont1.7	2074356	2074593	Parent=AAEL000386-RA
supercont1.7	2396461	2396997	Parent=AAEL000402-RA
supercont1.7	2397006	2397401	Parent=AAEL000402-RA
supercont1.7	2397571	2397776	Parent=AAEL000402-RA
supercont1.7	2404996	2405134	Parent=AAEL000402-RA
supercont1.7	2405186	2405654	Parent=AAEL000402-RA
supercont1.7	2664661	2665014	Parent=AAEL000385-RA,Parent=AAEL000385-RB
supercont1.7	2665071	2665605	Parent=AAEL000385-RA,Parent=AAEL000385-RB
supercont1.7	2665626	2666148	Parent=AAEL000385-RA,Parent=AAEL000385-RB
supercont1.7	3240433	3241075	Parent=AAEL000393-RA;Parent=AAEL000400-RA
supercont1.7	3252558	3252925	Parent=AAEL000393-RA
supercont1.7	3402587	3402773	Parent=AAEL000398-RA
supercont1.7	3418997	3419321	Parent=AAEL000398-RA
supercont1.7	3427317	3427498	Parent=AAEL000398-RA
supercont1.7	3428132	3428556	Parent=AAEL000398-RA
supercont1.7	3440122	3440447	Parent=AAEL000398-RA
supercont1.7	3452292	3452468	Parent=AAEL000398-RA
supercont1.7	3452502	3452852	Parent=AAEL000398-RA
supercont1.7	3496226	3496505	Parent=AAEL000398-RA
supercont1.7	3523891	3524102	Parent=AAEL000398-RA
supercont1.7	3552901	3553080	Parent=AAEL000398-RA
supercont1.7	3569326	3569531	Parent=AAEL000398-RA
supercont1.7	3606736	3606944	Parent=AAEL000398-RA
supercont1.7	3659624	3659871	Parent=AAEL000398-RA
supercont1.7	3700503	3700674	Parent=AAEL000398-RA
supercont1.7	3753709	3753960	Parent=AAEL000398-RA
supercont1.7	3772099	3772291	Parent=AAEL000398-RA
supercont1.7	3795894	3796024	Parent=AAEL000398-RA
supercont1.7	4371377	4371516	Parent=AAEL000392-RA,Parent=AAEL000392-RB
supercont1.7	4371527	4373276	Parent=AAEL000392-RA,Parent=AAEL000392-RB;Parent=AAEL000392-RB
supercont1.7	4387019	4388809	Parent=AAEL000388-RA
supercont1.7	4405959	4407287	Parent=AAEL000388-RA
supercont1.7	4407514	4408114	Parent=AAEL000388-RA
supercont1.7	4416145	4416320	Parent=AAEL000388-RA
supercont1.7	4601103	4601268	Parent=AAEL000403-RA
supercont1.7	4601728	4602116	Parent=AAEL000403-RA
supercont1.7	4620608	4620778	Parent=AAEL000403-RA
supercont1.7	4625218	4625350	Parent=AAEL000403-RA
supercont1.7	4625438	4626528	Parent=AAEL000403-RA
supercont1.7	4632478	4633347	Parent=AAEL000403-RA
supercont1.7	4639858	4639996	Parent=AAEL000399-RA
supercont1.7	4640083	4640657	Parent=AAEL000399-RA
supercont1.7	4640893	4641925	Parent=AAEL000399-RA
supercont1.7	4646798	4646975	Parent=AAEL000404-RA
supercont1.7	4646993	4647172	Parent=AAEL000404-RA
supercont1.7	4647333	4647923	Parent=AAEL000404-RA
supercont1.7	4661748	4662440	Parent=AAEL000404-RA
supercont1.7	4662943	4663086	Parent=AAEL000404-RA
supercont1.7	4663108	4663277	Parent=AAEL000404-RA
supercont1.7	4663283	4664063	Parent=AAEL000404-RA
supercont1.7	4668996	4670053	Parent=AAEL000383-RA
supercont1.7	4672196	4672440	Parent=AAEL000383-RA
supercont1.7	4673266	4673657	Parent=AAEL000401-RA
supercont1.7	4679844	4679984	Parent=AAEL000395-RB
supercont1.7	4706359	4707378	Parent=AAEL000391-RA
supercont1.7	4707389	4707728	Parent=AAEL000391-RA
supercont1.7	4755974	4756122	Parent=AAEL000395-RA
supercont1.7	4853635	4854063	Parent=AAEL000395-RA,Parent=AAEL000395-RB
supercont1.7	4855240	4855484	Parent=AAEL000395-RA,Parent=AAEL000395-RB
supercont1.7	4855500	4855705	Parent=AAEL000395-RA,Parent=AAEL000395-RB
supercont1.7	4870770	4871004	Parent=AAEL000395-RA,Parent=AAEL000395-RB
supercont1.7	4871010	4871292	Parent=AAEL000395-RA,Parent=AAEL000395-RB
supercont1.7	4871300	4871590	Parent=AAEL000395-RA,Parent=AAEL000395-RB
supercont1.8	17420	17585	Parent=AAEL000439-RA
supercont1.8	17605	18478	Parent=AAEL000439-RA
supercont1.8	43020	43507	Parent=AAEL000439-RA
supercont1.8	43525	43765	Parent=AAEL000439-RA
supercont1.8	43775	44218	Parent=AAEL000439-RA
supercont1.8	54290	54525	Parent=AAEL000439-RA
supercont1.8	80420	81442	Parent=AAEL000432-RA
supercont1.8	93360	93787	Parent=AAEL000433-RA
supercont1.8	95620	95832	Parent=AAEL000433-RA
supercont1.8	95845	96448	Parent=AAEL000433-RA
supercont1.8	97295	97617	Parent=AAEL000433-RA
supercont1.8	97775	97978	Parent=AAEL000433-RA
supercont1.8	98005	98284	Parent=AAEL000433-RA
supercont1.8	132975	133190	Parent=AAEL000433-RA
supercont1.8	140410	140547	Parent=AAEL000433-RA
supercont1.8	144265	144400	Parent=AAEL000433-RA
supercont1.8	250749	250893	Parent=AAEL000444-RA
supercont1.8	250894	252500	Parent=AAEL000444-RA
supercont1.8	257469	258233	Parent=AAEL000444-RA
supercont1.8	258264	258961	Parent=AAEL000444-RA
supercont1.8	266079	267577	Parent=AAEL000444-RA
supercont1.8	287636	287906	Parent=AAEL000444-RA
supercont1.8	316719	324673	Parent=AAEL000416-RA
supercont1.8	324864	325211	Parent=AAEL000416-RA
supercont1.8	325449	325831	Parent=AAEL000416-RA
supercont1.8	329764	330252	Parent=AAEL000416-RA
supercont1.8	330254	330647	Parent=AAEL000416-RA
supercont1.8	330664	331271	Parent=AAEL000416-RA
supercont1.8	331319	331558	Parent=AAEL000416-RA
supercont1.8	331559	331707	Parent=AAEL000416-RA
supercont1.8	361584	361830	Parent=AAEL000416-RA
supercont1.8	361859	363815	Parent=AAEL000416-RA
supercont1.8	367594	367738	Parent=AAEL000416-RA
supercont1.8	367754	368172	Parent=AAEL000416-RA
supercont1.8	372279	372513	Parent=AAEL000416-RA
supercont1.8	379829	380439	Parent=AAEL000451-RA
supercont1.8	388964	389572	Parent=AAEL000451-RA
supercont1.8	389579	389858	Parent=AAEL000451-RA
supercont1.8	394909	395464	Parent=AAEL000436-RA
supercont1.8	407129	407894	Parent=AAEL000436-RA
supercont1.8	413704	413912	Parent=AAEL000410-RA
supercont1.8	413919	414209	Parent=AAEL000410-RA
supercont1.8	414499	414674	Parent=AAEL000410-RA
supercont1.8	414704	414893	Parent=AAEL000410-RA
supercont1.8	429394	429860	Parent=AAEL000453-RA
supercont1.8	461229	461481	Parent=AAEL000472-RA
supercont1.8	463184	463374	Parent=AAEL000472-RA
supercont1.8	472644	472856	Parent=AAEL000456-RA
supercont1.8	472879	473131	Parent=AAEL000456-RA
supercont1.8	493154	493295	Parent=AAEL000459-RA
supercont1.8	493319	493522	Parent=AAEL000459-RA
supercont1.8	494974	495180	Parent=AAEL000459-RA
supercont1.8	496574	497453	Parent=AAEL000459-RA
supercont1.8	506719	506821	Parent=AAEL000470-RA
supercont1.8	506894	507256	Parent=AAEL000470-RA
supercont1.8	524694	525248	Parent=AAEL000463-RA
supercont1.8	540469	540622	Parent=AAEL000440-RA
supercont1.8	540624	541400	Parent=AAEL000440-RA
supercont1.8	566129	567871	Parent=AAEL000440-RA
supercont1.8	594544	594760	Parent=AAEL000440-RA
supercont1.8	594779	595031	Parent=AAEL000440-RA
supercont1.8	595164	595485	Parent=AAEL000457-RA
supercont1.8	596144	596279	Parent=AAEL000457-RA
supercont1.8	604974	605232	Parent=AAEL000457-RA
supercont1.8	637644	637925	Parent=AAEL018313-RA
supercont1.8	644619	646630	Parent=AAEL018313-RA
supercont1.8	655354	655534	Parent=AAEL018313-RA
supercont1.8	656759	657050	Parent=AAEL018313-RA
supercont1.8	661083	661341	Parent=AAEL018313-RA
supercont1.8	661838	661976	Parent=AAEL018313-RA
supercont1.8	662038	662222	Parent=AAEL018313-RA
supercont1.8	662298	662788	Parent=AAEL018313-RA
supercont1.8	662808	663036	Parent=AAEL018313-RA
supercont1.8	674983	676793	Parent=AAEL018313-RA
supercont1.8	677223	677651	Parent=AAEL018313-RA
supercont1.8	683113	683327	Parent=AAEL018313-RA
supercont1.8	810544	811135	Parent=AAEL018313-RA
supercont1.8	812024	812427	Parent=AAEL018313-RA
supercont1.8	895133	895569	Parent=AAEL000442-RA
supercont1.8	895703	896232	Parent=AAEL000442-RA
supercont1.8	896268	896411	Parent=AAEL000442-RA
supercont1.8	908543	909069	Parent=AAEL000442-RA
supercont1.8	909198	909451	Parent=AAEL017491-RA
supercont1.8	922508	922645	Parent=AAEL000429-RA
supercont1.8	922668	923820	Parent=AAEL000429-RA
supercont1.8	924368	924989	Parent=AAEL000429-RA
supercont1.8	925573	925684	Parent=AAEL000411-RA
supercont1.8	937693	939058	Parent=AAEL000408-RA;Parent=AAEL000411-RA
supercont1.8	939083	939248	Parent=AAEL000408-RA
supercont1.8	939273	939534	Parent=AAEL000408-RA
supercont1.8	967003	967555	Parent=AAEL000469-RA
supercont1.8	980213	980631	Parent=AAEL000469-RA
supercont1.8	993822	994004	Parent=AAEL000473-RA
supercont1.8	994022	994231	Parent=AAEL000473-RA
supercont1.8	994287	994607	Parent=AAEL000473-RA
supercont1.8	994612	994755	Parent=AAEL000473-RA
supercont1.8	994802	994912	Parent=AAEL000473-RA
supercont1.8	994967	995064	Parent=AAEL000473-RA
supercont1.8	995067	995164	Parent=AAEL000473-RA
supercont1.8	995362	995504	Parent=AAEL000473-RA
supercont1.8	995527	995671	Parent=AAEL000473-RA
supercont1.8	995792	995865	Parent=AAEL000473-RA
supercont1.8	995922	996100	Parent=AAEL000473-RA
supercont1.8	996207	996284	Parent=AAEL000473-RA
supercont1.8	1017372	1017454	Parent=AAEL000469-RA
supercont1.8	1017482	1017658	Parent=AAEL000469-RA
supercont1.8	1018022	1018514	Parent=AAEL000469-RA
supercont1.8	1042287	1042437	Parent=AAEL000469-RA
supercont1.8	1052617	1052827	Parent=AAEL000425-RA
supercont1.8	1053932	1054902	Parent=AAEL000425-RA
supercont1.8	1056602	1057768	Parent=AAEL000425-RA
supercont1.8	1060752	1061555	Parent=AAEL000431-RA
supercont1.8	1061607	1061825	Parent=AAEL000431-RA
supercont1.8	1086898	1087666	Parent=AAEL000412-RA
supercont1.8	1087698	1087949	Parent=AAEL000412-RA
supercont1.8	1089713	1090237	Parent=AAEL000452-RA
supercont1.8	1106728	1107713	Parent=AAEL000452-RA
supercont1.8	1123268	1123584	Parent=AAEL000452-RA
supercont1.8	1123608	1124158	Parent=AAEL000452-RA
supercont1.8	1124173	1124331	Parent=AAEL000452-RA
supercont1.8	1129443	1129579	Parent=AAEL000452-RA
supercont1.8	1152783	1153076	Parent=AAEL000438-RA
supercont1.8	1159688	1159825	Parent=AAEL000438-RA
supercont1.8	1159998	1160379	Parent=AAEL000438-RA
supercont1.8	1161578	1162038	Parent=AAEL000438-RA
supercont1.8	1162048	1162290	Parent=AAEL000438-RA
supercont1.8	1347323	1347397	Parent=AAEL000449-RA
supercont1.8	1347558	1347688	Parent=AAEL000449-RA
supercont1.8	1668211	1668521	Parent=AAEL000414-RA
supercont1.8	1676271	1676447	Parent=AAEL000414-RA
supercont1.8	1696356	1696708	Parent=AAEL000414-RA
supercont1.8	1756925	1757753	Parent=AAEL000465-RA
supercont1.8	1764360	1764967	Parent=AAEL000435-RA
supercont1.8	1767775	1768047	Parent=AAEL000435-RA
supercont1.8	1778230	1778384	Parent=AAEL000424-RA
supercont1.8	1778615	1778798	Parent=AAEL000424-RA
supercont1.8	1845300	1845719	Parent=AAEL000424-RA
supercont1.8	1845750	1846160	Parent=AAEL000424-RA
supercont1.8	1846180	1846390	Parent=AAEL000424-RA
supercont1.8	1853805	1854265	Parent=AAEL000424-RA
supercont1.8	1855405	1855906	Parent=AAEL000468-RA
supercont1.8	1886522	1886803	Parent=AAEL000458-RA,Parent=AAEL000458-RB
supercont1.8	2004025	2004167	Parent=AAEL000417-RA
supercont1.8	2018055	2018235	Parent=AAEL000417-RA
supercont1.8	2037031	2037628	Parent=AAEL000417-RA
supercont1.8	2037641	2038333	Parent=AAEL000417-RA
supercont1.8	2044021	2044309	Parent=AAEL000417-RA
supercont1.8	2044316	2044534	Parent=AAEL000417-RA
supercont1.8	2044571	2044851	Parent=AAEL000417-RA
supercont1.8	2044856	2045141	Parent=AAEL000417-RA
supercont1.8	2050431	2050647	Parent=AAEL000417-RA
supercont1.8	2179411	2179724	Parent=AAEL000471-RA
supercont1.8	2192026	2193435	Parent=AAEL000471-RA
supercont1.8	2193451	2193690	Parent=AAEL000471-RA
supercont1.8	2199556	2199741	Parent=AAEL000471-RA
supercont1.8	2199746	2199950	Parent=AAEL000471-RA
supercont1.8	2205946	2206127	Parent=AAEL000474-RA
supercont1.8	2206196	2206521	Parent=AAEL000474-RA
supercont1.8	2216091	2216367	Parent=AAEL000474-RA
supercont1.8	2216371	2216579	Parent=AAEL000474-RA
supercont1.8	2216591	2217203	Parent=AAEL000474-RA
supercont1.8	2217211	2217521	Parent=AAEL000474-RA
supercont1.8	2223986	2224126	Parent=AAEL000474-RA
supercont1.8	2224136	2224284	Parent=AAEL000474-RA
supercont1.8	2224296	2224542	Parent=AAEL000474-RA
supercont1.8	2224556	2224843	Parent=AAEL000474-RA
supercont1.8	2239296	2239518	Parent=AAEL000427-RA
supercont1.8	2263351	2264035	Parent=AAEL000427-RA
supercont1.8	2281211	2281499	Parent=AAEL000427-RA
supercont1.8	2281616	2281786	Parent=AAEL000427-RA
supercont1.8	2281796	2281982	Parent=AAEL000427-RA
supercont1.8	2288386	2288746	Parent=AAEL000427-RA
supercont1.8	2307661	2307920	Parent=AAEL000445-RA,Parent=AAEL000445-RB
supercont1.8	2308081	2308252	Parent=AAEL000445-RA,Parent=AAEL000445-RB
supercont1.8	2334846	2335027	Parent=AAEL000445-RA,Parent=AAEL000445-RB
supercont1.8	2411796	2412137	Parent=AAEL000460-RA
supercont1.8	2412151	2412400	Parent=AAEL000460-RA
supercont1.8	2412401	2412583	Parent=AAEL000460-RA
supercont1.8	2415976	2416584	Parent=AAEL000460-RA
supercont1.8	2416586	2416757	Parent=AAEL000460-RA
supercont1.8	2417271	2417481	Parent=AAEL000460-RA
supercont1.8	2441791	2442145	Parent=AAEL000448-RA,Parent=AAEL000448-RB
supercont1.8	2452616	2453148	Parent=AAEL000448-RA,Parent=AAEL000448-RB
supercont1.8	2453886	2454086	Parent=AAEL000448-RA,Parent=AAEL000448-RB
supercont1.8	2454526	2455254	Parent=AAEL000448-RA,Parent=AAEL000448-RB
supercont1.8	2458681	2458937	Parent=AAEL000448-RA,Parent=AAEL000448-RB
supercont1.8	2458941	2459151	Parent=AAEL000448-RA,Parent=AAEL000448-RB
supercont1.8	2460681	2461979	Parent=AAEL000422-RA
supercont1.8	2470346	2470649	Parent=AAEL000407-RA
supercont1.8	2470666	2470810	Parent=AAEL000407-RA
supercont1.8	2476651	2476864	Parent=AAEL000450-RA
supercont1.8	2491021	2491227	Parent=AAEL000450-RA
supercont1.8	2491236	2492213	Parent=AAEL000450-RA
supercont1.8	2492226	2492619	Parent=AAEL000450-RA
supercont1.8	2497646	2498688	Parent=AAEL000450-RA
supercont1.8	2518706	2518880	Parent=AAEL000450-RA
supercont1.8	2518886	2519096	Parent=AAEL000450-RA
supercont1.8	2523696	2523847	Parent=AAEL000418-RA
supercont1.8	2523861	2523996	Parent=AAEL000418-RA
supercont1.8	2544586	2544716	Parent=AAEL000418-RA
supercont1.8	2544721	2544995	Parent=AAEL000418-RA
supercont1.8	2547116	2547254	Parent=AAEL000421-RA
supercont1.8	2565826	2566320	Parent=AAEL000421-RA
supercont1.8	2577766	2578531	Parent=AAEL000421-RA
supercont1.8	2703926	2704071	Parent=AAEL000461-RA,Parent=AAEL000461-RB,Parent=AAEL000461-RC
supercont1.8	2714161	2714335	Parent=AAEL000461-RA,Parent=AAEL000461-RC
supercont1.8	2754241	2754501	Parent=AAEL000461-RA,Parent=AAEL000461-RB,Parent=AAEL000461-RC
supercont1.8	2764361	2764488	Parent=AAEL000461-RA,Parent=AAEL000461-RB,Parent=AAEL000461-RC
supercont1.8	2764541	2764967	Parent=AAEL000461-RA,Parent=AAEL000461-RB,Parent=AAEL000461-RC
supercont1.8	2765186	2765574	Parent=AAEL000461-RA,Parent=AAEL000461-RB,Parent=AAEL000461-RC
supercont1.8	2765591	2765847	Parent=AAEL000461-RA,Parent=AAEL000461-RB,Parent=AAEL000461-RC
supercont1.8	2775071	2775247	Parent=AAEL000461-RC
supercont1.8	2789206	2789601	Parent=AAEL000454-RA,Parent=AAEL000454-RB
supercont1.8	2802086	2802895	Parent=AAEL000454-RA,Parent=AAEL000454-RB
supercont1.8	2803096	2803261	Parent=AAEL000454-RA
supercont1.8	2803386	2803541	Parent=AAEL000454-RA,Parent=AAEL000454-RB
supercont1.8	2818840	2820314	Parent=AAEL000413-RA
supercont1.8	2838250	2838728	Parent=AAEL000413-RA
supercont1.8	2862885	2863411	Parent=AAEL000462-RA
supercont1.8	2863420	2864864	Parent=AAEL000462-RA
supercont1.8	2911865	2913261	Parent=AAEL018099-RA
supercont1.8	2913265	2913369	Parent=AAEL018099-RA
supercont1.8	2917030	2917339	Parent=AAEL018099-RA
supercont1.8	2961135	2962544	Parent=AAEL018100-RA
supercont1.8	2962550	2963035	Parent=AAEL018100-RA
supercont1.8	3028506	3030044	Parent=AAEL018101-RA
supercont1.8	3065710	3065926	Parent=AAEL000419-RA
supercont1.8	3065945	3066533	Parent=AAEL000419-RA
supercont1.8	3226272	3226364	Parent=AAEL000426-RA
supercont1.8	3242007	3242865	Parent=AAEL000426-RA
supercont1.8	3242952	3243618	Parent=AAEL000426-RA
supercont1.8	3321512	3321657	Parent=AAEL000464-RA
supercont1.8	3323092	3323275	Parent=AAEL000464-RA
supercont1.8	3323287	3324863	Parent=AAEL000464-RA
supercont1.8	3348288	3348627	Parent=AAEL000455-RA
supercont1.8	3364303	3364438	Parent=AAEL000455-RA
supercont1.8	3364483	3364667	Parent=AAEL000455-RA
supercont1.8	3367368	3368032	Parent=AAEL000441-RA
supercont1.8	3380138	3380372	Parent=AAEL000441-RA
supercont1.8	3404833	3404968	Parent=AAEL000428-RA
supercont1.8	3410708	3410911	Parent=AAEL000428-RA
supercont1.8	3410933	3411110	Parent=AAEL000428-RA
supercont1.8	3428973	3429864	Parent=AAEL000428-RA
supercont1.8	3429878	3430092	Parent=AAEL000428-RA
supercont1.8	3460758	3461287	Parent=AAEL000420-RA
supercont1.8	3461298	3461694	Parent=AAEL000420-RA
supercont1.8	3465578	3465728	Parent=AAEL000420-RA
supercont1.8	3484212	3484702	Parent=AAEL000466-RA
supercont1.8	3484717	3484962	Parent=AAEL000466-RA
supercont1.8	3485787	3486035	Parent=AAEL000466-RA
supercont1.8	3497137	3497488	Parent=AAEL000466-RA
supercont1.8	3497532	3497752	Parent=AAEL000466-RA
supercont1.8	3504862	3505114	Parent=AAEL000466-RA
supercont1.8	3515392	3515527	Parent=AAEL000466-RA
supercont1.8	3522147	3522364	Parent=AAEL000466-RA
supercont1.8	3522402	3522646	Parent=AAEL000466-RA
supercont1.8	3523312	3523521	Parent=AAEL000466-RA
supercont1.8	3523847	3523991	Parent=AAEL000466-RA
supercont1.8	3543797	3544006	Parent=AAEL000466-RA
supercont1.8	3544712	3544859	Parent=AAEL000466-RA
supercont1.8	3550072	3550250	Parent=AAEL000466-RA
supercont1.8	3572642	3572915	Parent=AAEL000466-RA
supercont1.8	3572942	3573120	Parent=AAEL000466-RA
supercont1.8	3586952	3587102	Parent=AAEL000466-RA
supercont1.8	3686968	3687278	Parent=AAEL000415-RA
supercont1.8	3694553	3694809	Parent=AAEL000415-RA
supercont1.8	3699138	3699378	Parent=AAEL000415-RA
supercont1.8	3699388	3699808	Parent=AAEL000415-RA
supercont1.8	3699833	3700636	Parent=AAEL000415-RA
supercont1.8	3711388	3711805	Parent=AAEL000434-RA
supercont1.8	3711823	3712066	Parent=AAEL000434-RA
supercont1.8	3728648	3729168	Parent=AAEL000434-RA
supercont1.8	3729193	3729640	Parent=AAEL000434-RA
supercont1.8	3729923	3730072	Parent=AAEL000434-RA
supercont1.8	3730083	3730675	Parent=AAEL000434-RA
supercont1.8	3749053	3751403	Parent=AAEL018314-RA
supercont1.8	3753123	3753338	Parent=AAEL018314-RA
supercont1.8	3754813	3755378	Parent=AAEL018314-RA
supercont1.8	3767038	3767314	Parent=AAEL018314-RA
supercont1.8	3783923	3784084	Parent=AAEL018314-RA
supercont1.8	3784213	3784846	Parent=AAEL018314-RA
supercont1.8	3785298	3787310	Parent=AAEL018314-RA
supercont1.8	4270262	4270416	Parent=AAEL000467-RA
supercont1.8	4270417	4270946	Parent=AAEL000467-RA
supercont1.8	4531185	4532230	Parent=AAEL000447-RA
supercont1.8	4549748	4549923	Parent=AAEL000443-RA
supercont1.8	4549933	4550108	Parent=AAEL000443-RA
supercont1.8	4550148	4550341	Parent=AAEL000443-RA
supercont1.8	4550373	4550668	Parent=AAEL000443-RA
supercont1.8	4559379	4559534	Parent=AAEL000443-RA
supercont1.8	4559679	4559827	Parent=AAEL000443-RA
supercont1.8	4559849	4560235	Parent=AAEL000443-RA
supercont1.8	4562554	4562687	Parent=AAEL017169-RA
supercont1.8	4562704	4564030	Parent=AAEL017169-RA
supercont1.8	4564954	4565176	Parent=AAEL000443-RA
supercont1.8	4741067	4741335	Parent=AAEL000437-RA
supercont1.8	4750532	4750735	Parent=AAEL000437-RA
supercont1.8	4750777	4750958	Parent=AAEL000437-RA
supercont1.8	4760882	4761023	Parent=AAEL000437-RA
supercont1.9	71843	72011	Parent=AAEL000514-RA
supercont1.9	72108	72178	Parent=AAEL000514-RA
supercont1.9	72378	72452	Parent=AAEL000514-RA
supercont1.9	86523	86616	Parent=AAEL000514-RA
supercont1.9	177049	177424	Parent=AAEL017501-RA
supercont1.9	651479	651688	Parent=AAEL000522-RA
supercont1.9	651779	652186	Parent=AAEL000522-RA
supercont1.9	653674	654485	Parent=AAEL000522-RA
supercont1.9	730709	731053	Parent=AAEL017090-RA
supercont1.9	751800	752091	Parent=AAEL000516-RA
supercont1.9	779320	779487	Parent=AAEL000516-RA
supercont1.9	779505	779684	Parent=AAEL000516-RA
supercont1.9	779690	780079	Parent=AAEL000516-RA
supercont1.9	785805	786085	Parent=AAEL000516-RA
supercont1.9	786585	786873	Parent=AAEL000516-RA
supercont1.9	791705	791833	Parent=AAEL000520-RA
supercont1.9	791855	792384	Parent=AAEL000520-RA
supercont1.9	792410	792717	Parent=AAEL000520-RA
supercont1.9	800400	801824	Parent=AAEL000505-RA
supercont1.9	802215	803391	Parent=AAEL000515-RA
supercont1.9	803415	803653	Parent=AAEL000515-RA
supercont1.9	925423	925769	Parent=AAEL000498-RA
supercont1.9	926238	926485	Parent=AAEL000498-RA
supercont1.9	937048	937219	Parent=AAEL000498-RA
supercont1.9	989820	990030	Parent=AAEL000498-RA
supercont1.9	1054705	1055096	Parent=AAEL000498-RA
supercont1.9	1064875	1064944	Parent=AAEL000498-RA
supercont1.9	1512426	1513236	Parent=AAEL000499-RA
supercont1.9	1579309	1579385	Parent=AAEL000480-RA
supercont1.9	1579549	1579616	Parent=AAEL000480-RA
supercont1.9	1713857	1714067	Parent=AAEL017467-RA
supercont1.9	1714087	1715680	Parent=AAEL017467-RA
supercont1.9	1722592	1723091	Parent=AAEL017467-RA
supercont1.9	1729462	1730659	Parent=AAEL017467-RA
supercont1.9	1744337	1744551	Parent=AAEL000507-RA
supercont1.9	1744577	1744820	Parent=AAEL000507-RA
supercont1.9	1744832	1745069	Parent=AAEL000507-RA
supercont1.9	1745082	1746175	Parent=AAEL000507-RA
supercont1.9	1755022	1755369	Parent=AAEL000507-RA
supercont1.9	1759402	1759610	Parent=AAEL000496-RA
supercont1.9	1759617	1759871	Parent=AAEL000496-RA,Parent=AAEL000496-RB
supercont1.9	1759877	1760114	Parent=AAEL000496-RA,Parent=AAEL000496-RB
supercont1.9	1760152	1761245	Parent=AAEL000496-RA,Parent=AAEL000496-RB
supercont1.9	1765482	1766102	Parent=AAEL000496-RA,Parent=AAEL000496-RB
supercont1.9	1851353	1851661	Parent=AAEL000510-RA
supercont1.9	1851673	1853571	Parent=AAEL000510-RA
supercont1.9	1854053	1854225	Parent=AAEL000510-RA
supercont1.9	1859428	1859806	Parent=AAEL000510-RA
supercont1.9	1860963	1861166	Parent=AAEL000510-RA
supercont1.9	1861238	1861448	Parent=AAEL000510-RA
supercont1.9	1872018	1872263	Parent=AAEL000476-RA,Parent=AAEL000476-RB,Parent=AAEL000476-RC,Parent=AAEL000476-RD
supercont1.9	1872283	1872658	Parent=AAEL000476-RA,Parent=AAEL000476-RB,Parent=AAEL000476-RC,Parent=AAEL000476-RD
supercont1.9	1885003	1885546	Parent=AAEL000476-RA,Parent=AAEL000476-RB,Parent=AAEL000476-RC,Parent=AAEL000476-RD;Parent=AAEL000512-RA
supercont1.9	1894663	1897172	Parent=AAEL000512-RA
supercont1.9	1897843	1898151	Parent=AAEL000512-RA
supercont1.9	1898168	1898936	Parent=AAEL000512-RA
supercont1.9	1898948	1899165	Parent=AAEL000512-RA
supercont1.9	1899423	1902515	Parent=AAEL000512-RA
supercont1.9	1902723	1904056	Parent=AAEL000512-RA
supercont1.9	1904068	1905953	Parent=AAEL000512-RA
supercont1.9	1905978	1906259	Parent=AAEL000512-RA
supercont1.9	1906268	1906616	Parent=AAEL000512-RA
supercont1.9	1906628	1906773	Parent=AAEL000512-RA
supercont1.9	1906798	1907277	Parent=AAEL000512-RA
supercont1.9	1909858	1910348	Parent=AAEL000512-RA
supercont1.9	1910358	1910564	Parent=AAEL000512-RA
supercont1.9	1910568	1910702	Parent=AAEL000512-RA
supercont1.9	1942679	1942926	Parent=AAEL000485-RB
supercont1.9	1943034	1943341	Parent=AAEL000485-RA,Parent=AAEL000485-RB
supercont1.9	1943374	1943519	Parent=AAEL000485-RA,Parent=AAEL000485-RB
supercont1.9	1943539	1943822	Parent=AAEL000485-RA,Parent=AAEL000485-RB
supercont1.9	1943889	1945641	Parent=AAEL000485-RA,Parent=AAEL000485-RB
supercont1.9	1983194	1983337	Parent=AAEL000485-RA,Parent=AAEL000485-RB
supercont1.9	1997724	1998387	Parent=AAEL000509-RA
supercont1.9	1998489	1999508	Parent=AAEL000509-RA
supercont1.9	2006296	2006601	Parent=AAEL000509-RA
supercont1.9	2006626	2006944	Parent=AAEL000509-RA
supercont1.9	2016936	2017155	Parent=AAEL000478-RA
supercont1.9	2017161	2017591	Parent=AAEL000478-RA
supercont1.9	2019796	2020004	Parent=AAEL000483-RA
supercont1.9	2020006	2022626	Parent=AAEL000483-RA
supercont1.9	2033225	2033362	Parent=AAEL000483-RA
supercont1.9	2085687	2085858	Parent=AAEL018324-RA
supercont1.9	2093792	2094039	Parent=AAEL018324-RA
supercont1.9	2114712	2115358	Parent=AAEL018324-RA
supercont1.9	2115442	2115663	Parent=AAEL018324-RA
supercont1.9	2167872	2168500	Parent=AAEL018324-RA
supercont1.9	2183250	2183497	Parent=AAEL018324-RA
supercont1.9	2183695	2183953	Parent=AAEL018324-RA
supercont1.9	2184155	2184481	Parent=AAEL018324-RA
supercont1.9	2184485	2184672	Parent=AAEL018324-RA
supercont1.9	2184690	2184871	Parent=AAEL018324-RA
supercont1.9	2191325	2191578	Parent=AAEL018324-RA
supercont1.9	2192280	2192456	Parent=AAEL018324-RA
supercont1.9	2204315	2204736	Parent=AAEL018324-RA
supercont1.9	2204740	2204977	Parent=AAEL018324-RA
supercont1.9	2205015	2208060	Parent=AAEL018324-RA
supercont1.9	2211340	2211548	Parent=AAEL018324-RA
supercont1.9	2211825	2212032	Parent=AAEL018324-RA
supercont1.9	2232905	2233148	Parent=AAEL018324-RA
supercont1.9	2233155	2233379	Parent=AAEL018324-RA
supercont1.9	2233385	2233639	Parent=AAEL018324-RA
supercont1.9	2882178	2882332	Parent=AAEL000487-RA
supercont1.9	2883448	2884078	Parent=AAEL000487-RA
supercont1.9	2899878	2900257	Parent=AAEL000503-RA
supercont1.9	2900273	2900444	Parent=AAEL000493-RA
supercont1.9	2901488	2901882	Parent=AAEL000493-RA
supercont1.9	2984443	2984785	Parent=AAEL000491-RA
supercont1.9	2989098	2989337	Parent=AAEL000491-RA
supercont1.9	2999492	2999845	Parent=AAEL000488-RA
supercont1.9	2999867	3000111	Parent=AAEL000488-RA
supercont1.9	3014822	3015070	Parent=AAEL000488-RA
supercont1.9	3023097	3023259	Parent=AAEL000488-RA
supercont1.9	3024502	3024719	Parent=AAEL000488-RA
supercont1.9	3178004	3178385	Parent=AAEL000500-RA
supercont1.9	3178389	3178642	Parent=AAEL000500-RA
supercont1.9	3178654	3178970	Parent=AAEL000500-RA
supercont1.9	3369307	3369658	Parent=AAEL000511-RA
supercont1.9	3372622	3372875	Parent=AAEL000511-RA
supercont1.9	3372887	3373648	Parent=AAEL000511-RA
supercont1.9	3373657	3373877	Parent=AAEL000511-RA
supercont1.9	3420292	3421374	Parent=AAEL000475-RA,Parent=AAEL000475-RB
supercont1.9	3438097	3438658	Parent=AAEL000475-RA,Parent=AAEL000475-RB
supercont1.9	3438662	3438987	Parent=AAEL000475-RA,Parent=AAEL000475-RB
supercont1.9	3468702	3468840	Parent=AAEL000523-RA
supercont1.9	3470247	3470422	Parent=AAEL000523-RA
supercont1.9	3470882	3471123	Parent=AAEL000523-RA
supercont1.9	3471127	3471411	Parent=AAEL000523-RA
supercont1.9	3471442	3471649	Parent=AAEL000523-RA
supercont1.9	3477162	3477365	Parent=AAEL000523-RA
supercont1.9	3477392	3478123	Parent=AAEL000523-RA
supercont1.9	3478157	3478465	Parent=AAEL000523-RA
supercont1.9	3498867	3499076	Parent=AAEL000523-RA
supercont1.9	3563718	3564007	Parent=AAEL000486-RA
supercont1.9	3564013	3564265	Parent=AAEL000486-RA
supercont1.9	3583888	3585050	Parent=AAEL000486-RA
supercont1.9	3585113	3585247	Parent=AAEL000486-RA
supercont1.9	3585588	3585734	Parent=AAEL000486-RA
supercont1.9	3641571	3641634	Parent=AAEL018013-RA
supercont1.9	3648029	3648100	Parent=AAEL018016-RA
supercont1.9	3648114	3648252	Parent=AAEL018016-RA
supercont1.9	3648434	3648504	Parent=AAEL018016-RA
supercont1.9	3648529	3648668	Parent=AAEL018016-RA
supercont1.9	3648694	3648774	Parent=AAEL018016-RA
supercont1.9	3650629	3650944	Parent=AAEL015674-RA
supercont1.9	3656714	3656894	Parent=AAEL000518-RA
supercont1.9	3656909	3657048	Parent=AAEL000518-RA
supercont1.9	3657999	3658066	Parent=AAEL000492-RA
supercont1.9	3658209	3658292	Parent=AAEL000492-RA
supercont1.9	3658404	3658477	Parent=AAEL000492-RA
supercont1.9	3658669	3658736	Parent=AAEL000517-RA
supercont1.9	3658829	3658929	Parent=AAEL000517-RA
supercont1.9	3665904	3666224	Parent=AAEL015675-RA
supercont1.9	3666629	3666983	Parent=AAEL000494-RA
supercont1.9	3667909	3667975	Parent=AAEL000482-RA
supercont1.9	3668129	3668211	Parent=AAEL000482-RA
supercont1.9	3668319	3668394	Parent=AAEL000482-RA
supercont1.9	3668584	3668652	Parent=AAEL000490-RA
supercont1.9	3668759	3668835	Parent=AAEL000490-RA
supercont1.9	3675229	3675549	Parent=AAEL015676-RA
supercont1.9	3675954	3676308	Parent=AAEL000525-RA
supercont1.9	3677239	3677307	Parent=AAEL000506-RA
supercont1.9	3677339	3677417	Parent=AAEL000506-RA
supercont1.9	3677454	3677589	Parent=AAEL000506-RA
supercont1.9	3677909	3677977	Parent=AAEL000513-RA
supercont1.9	3678069	3678169	Parent=AAEL000513-RA
supercont1.9	3678214	3678282	Parent=AAEL000513-RA
supercont1.9	3692584	3692905	Parent=AAEL015677-RA
supercont1.9	3693314	3693493	Parent=AAEL000497-RA
supercont1.9	3693509	3693653	Parent=AAEL000497-RA
supercont1.9	3695279	3695346	Parent=AAEL000501-RA
supercont1.9	3695439	3695539	Parent=AAEL000501-RA
supercont1.9	3713000	3713176	Parent=AAEL018018-RA
supercont1.9	3713325	3713394	Parent=AAEL018018-RA
supercont1.9	3713420	3713554	Parent=AAEL018018-RA
supercont1.9	3713585	3713662	Parent=AAEL018018-RA
supercont1.9	3730873	3731053	Parent=AAEL000508-RA
supercont1.9	3731063	3732185	Parent=AAEL000508-RA
supercont1.9	3732203	3732519	Parent=AAEL000508-RA
supercont1.9	3732523	3732762	Parent=AAEL000508-RA
supercont1.9	3741470	3743095	Parent=AAEL000489-RA
supercont1.9	3796634	3796919	Parent=AAEL000502-RA
supercont1.9	3806544	3807466	Parent=AAEL000502-RA
supercont1.9	3829894	3830805	Parent=AAEL000477-RA
supercont1.9	3830934	3831212	Parent=AAEL000477-RA
supercont1.9	3831234	3831413	Parent=AAEL000477-RA
supercont1.9	3831449	3831587	Parent=AAEL000477-RA
[truncated: 55,171 more rows]
