# Supplementary material for: Exome-wide association study reveals largely distinct gene sets underlying specific resistance to dengue virus types 1 and 3 in Aedes aegypti
Source: PLoS Genet. 2020 May 28;16(5):e1008794. doi: 10.1371/journal.pgen.1008794 (PMC7282673; doi:10.1371/journal.pgen.1008794)
Supplement: S1 File — (ZIP) [file pgen.1008794.s005.zip › OID42851_AaegL3.3_cds_noMito_design_deliverables/OID42851_AaegL3.3_cds_noMito_coverage_summary.txt]

Genome build	AaegL3
Number of regions	61026
Length of regions (bp)	23058692

Statistics	Probe_Coverage	Estimated_Coverage
Target Bases Covered	22865491	23027194
% Target Bases Covered	99.2	99.9
Targets with no coverage	172	160

Target Bases Not Covered	193201	31498
     Due to N's	4014	2006
     Due to repeats	8969	5514
% Target Bases Not Covered	 0.8	 0.1
     Due to N's	 0.0	 0.0
     Due to repeats	 0.0	 0.0

Total capture targets	57171
Total capture space (bp)	25839214
