# Supplementary material for: Exome-wide association study reveals largely distinct gene sets underlying specific resistance to dengue virus types 1 and 3 in Aedes aegypti
Source: PLoS Genet. 2020 May 28;16(5):e1008794. doi: 10.1371/journal.pgen.1008794 (PMC7282673; doi:10.1371/journal.pgen.1008794)
Supplement: S1 File — (ZIP) [file pgen.1008794.s005.zip › OID42851_AaegL3.3_cds_noMito_design_deliverables/OID42851_AaegL3.3_cds_noMito_coverage.txt]

REGION_NAME	CHROMOSOME	START	STOP	LENGTH	BASES_PROBE_COVERAGE	FRAC_PROBE_COVERAGE	BASES_ESTIMATED_COVERAGE	FRAC_ESTIMATED_COVERAGE	BASES_W_NO_PROBE_COV	BASES_W_NO_PROBE_COV_DUE_TO_N	BASES_W_NO_PROBE_COV_DUE_TO_REPEATS	BASES_W_NO_EST_COV	BASES_W_NO_EST_COV_DUE_TO_N	BASES_W_NO_EST_COV_DUE_TO_REPEATS
Parent=AAEL000064-RA	supercont1.1	35524	35644	120	120	1.000	120	1.000	0	0	0	0	0	0
Parent=AAEL000064-RA	supercont1.1	35699	35901	202	202	1.000	202	1.000	0	0	0	0	0	0
Parent=AAEL000064-RA	supercont1.1	35993	36098	105	105	1.000	105	1.000	0	0	0	0	0	0
Parent=AAEL000064-RA	supercont1.1	52193	52851	658	658	1.000	658	1.000	0	0	0	0	0	0
Parent=AAEL000064-RA	supercont1.1	52973	53275	302	302	1.000	302	1.000	0	0	0	0	0	0
Parent=AAEL000024-RA	supercont1.1	68071	68188	117	117	1.000	117	1.000	0	0	0	0	0	0
Parent=AAEL000024-RA	supercont1.1	68248	68492	244	244	1.000	244	1.000	0	0	0	0	0	0
Parent=AAEL000024-RA	supercont1.1	78190	78879	689	689	1.000	689	1.000	0	0	0	0	0	0
Parent=AAEL000024-RA	supercont1.1	79217	79317	100	100	1.000	100	1.000	0	0	0	0	0	0
Parent=AAEL000024-RA	supercont1.1	79389	79541	152	152	1.000	152	1.000	0	0	0	0	0	0
Parent=AAEL000029-RA	supercont1.1	86389	86703	314	314	1.000	314	1.000	0	0	0	0	0	0
Parent=AAEL000029-RA	supercont1.1	86765	87532	767	767	1.000	767	1.000	0	0	0	0	0	0
Parent=AAEL000029-RA	supercont1.1	96341	96487	146	146	1.000	146	1.000	0	0	0	0	0	0
Parent=AAEL000070-RA	supercont1.1	97831	97931	100	100	1.000	100	1.000	0	0	0	0	0	0
Parent=AAEL000070-RA	supercont1.1	101028	101162	134	134	1.000	134	1.000	0	0	0	0	0	0
Parent=AAEL000070-RA	supercont1.1	101228	101386	158	158	1.000	158	1.000	0	0	0	0	0	0
Parent=AAEL000070-RA	supercont1.1	101455	102687	1232	1232	1.000	1232	1.000	0	0	0	0	0	0
Parent=AAEL000070-RA	supercont1.1	102745	103029	284	284	1.000	284	1.000	0	0	0	0	0	0
Parent=AAEL000016-RA	supercont1.1	228831	229407	576	576	1.000	576	1.000	0	0	0	0	0	0
Parent=AAEL000016-RA	supercont1.1	229997	230247	250	228	0.912	250	1.000	22	0	0	0	0	0
Parent=AAEL000084-RA	supercont1.1	249251	249604	353	353	1.000	353	1.000	0	0	0	0	0	0
Parent=AAEL000084-RA	supercont1.1	271428	271528	100	100	1.000	100	1.000	0	0	0	0	0	0
Parent=AAEL000023-RA	supercont1.1	289225	290079	854	841	0.985	854	1.000	13	0	0	0	0	0
Parent=AAEL000079-RA	supercont1.1	365695	366979	1284	1284	1.000	1284	1.000	0	0	0	0	0	0
Parent=AAEL000079-RA	supercont1.1	377341	378002	661	661	1.000	661	1.000	0	0	0	0	0	0
Parent=AAEL000079-RA	supercont1.1	378174	380180	2006	2006	1.000	2006	1.000	0	0	0	0	0	0
Parent=AAEL000079-RA	supercont1.1	382693	384202	1509	1509	1.000	1509	1.000	0	0	0	0	0	0
Parent=AAEL000079-RA	supercont1.1	389888	390981	1093	1093	1.000	1093	1.000	0	0	0	0	0	0
Parent=AAEL017328-RA	supercont1.1	414317	414541	224	224	1.000	224	1.000	0	0	0	0	0	0
Parent=AAEL000096-RA	supercont1.1	453025	453215	190	190	1.000	190	1.000	0	0	0	0	0	0
Parent=AAEL000096-RA	supercont1.1	453294	453507	213	213	1.000	213	1.000	0	0	0	0	0	0
Parent=AAEL000061-RA	supercont1.1	454115	454215	100	100	1.000	100	1.000	0	0	0	0	0	0
Parent=AAEL000061-RA	supercont1.1	458284	458609	325	244	0.751	325	1.000	81	0	0	0	0	0
Parent=AAEL000072-RA	supercont1.1	529205	529329	124	124	1.000	124	1.000	0	0	0	0	0	0
Parent=AAEL000072-RA	supercont1.1	530742	531069	327	327	1.000	327	1.000	0	0	0	0	0	0
Parent=AAEL000081-RA	supercont1.1	531590	531690	100	100	1.000	100	1.000	0	0	0	0	0	0
Parent=AAEL000081-RA	supercont1.1	531735	532310	575	575	1.000	575	1.000	0	0	0	0	0	0
Parent=AAEL000081-RA	supercont1.1	532372	533109	737	737	1.000	737	1.000	0	0	0	0	0	0
Parent=AAEL000081-RA	supercont1.1	533438	533538	100	100	1.000	100	1.000	0	0	0	0	0	0
Parent=AAEL000081-RA	supercont1.1	533624	534126	502	502	1.000	502	1.000	0	0	0	0	0	0
Parent=AAEL000081-RA	supercont1.1	534191	534596	405	405	1.000	405	1.000	0	0	0	0	0	0
Parent=AAEL000081-RA	supercont1.1	536848	537308	460	460	1.000	460	1.000	0	0	0	0	0	0
Parent=AAEL000045-RA	supercont1.1	560028	560183	155	155	1.000	155	1.000	0	0	0	0	0	0
Parent=AAEL000045-RA	supercont1.1	560246	560494	248	248	1.000	248	1.000	0	0	0	0	0	0
Parent=AAEL000045-RA	supercont1.1	560556	560897	341	341	1.000	341	1.000	0	0	0	0	0	0
Parent=AAEL000049-RA	supercont1.1	565821	566515	694	694	1.000	694	1.000	0	0	0	0	0	0
Parent=AAEL000049-RA	supercont1.1	566572	566839	267	267	1.000	267	1.000	0	0	0	0	0	0
Parent=AAEL000056-RA	supercont1.1	764426	764830	404	178	0.441	404	1.000	226	0	0	0	0	0
Parent=AAEL000056-RA	supercont1.1	767985	768085	100	65	0.650	100	1.000	35	0	0	0	0	0
Parent=AAEL000017-RA	supercont1.1	851120	851486	366	366	1.000	366	1.000	0	0	0	0	0	0
Parent=AAEL000017-RA	supercont1.1	868254	868354	100	60	0.600	100	1.000	40	0	0	0	0	0
Parent=AAEL000062-RA	supercont1.1	891822	891922	100	100	1.000	100	1.000	0	0	0	0	0	0
Parent=AAEL000062-RA	supercont1.1	904767	905176	409	409	1.000	409	1.000	0	0	0	0	0	0
Parent=AAEL000062-RA	supercont1.1	905578	905904	326	326	1.000	326	1.000	0	0	0	0	0	0
Parent=AAEL000062-RA	supercont1.1	906205	906397	192	192	1.000	192	1.000	0	0	0	0	0	0
Parent=AAEL000062-RA	supercont1.1	922140	922528	388	388	1.000	388	1.000	0	0	0	0	0	0
Parent=AAEL000062-RA	supercont1.1	922598	924631	2033	2033	1.000	2033	1.000	0	0	0	0	0	0
Parent=AAEL000062-RA	supercont1.1	937862	938158	296	296	1.000	296	1.000	0	0	0	0	0	0
Parent=AAEL000062-RA	supercont1.1	938215	938440	225	225	1.000	225	1.000	0	0	0	0	0	0
Parent=AAEL000062-RA	supercont1.1	939441	939586	145	145	1.000	145	1.000	0	0	0	0	0	0
Parent=AAEL000062-RA	supercont1.1	939652	939771	119	119	1.000	119	1.000	0	0	0	0	0	0
Parent=AAEL000093-RA	supercont1.1	1037268	1037368	100	77	0.770	100	1.000	23	0	0	0	0	0
Parent=AAEL000093-RA	supercont1.1	1037406	1037871	465	465	1.000	465	1.000	0	0	0	0	0	0
Parent=AAEL000093-RA	supercont1.1	1038037	1039291	1254	1254	1.000	1254	1.000	0	0	0	0	0	0
Parent=AAEL000093-RA	supercont1.1	1052353	1052600	247	247	1.000	247	1.000	0	0	0	0	0	0
Parent=AAEL000093-RA	supercont1.1	1060974	1061172	198	198	1.000	198	1.000	0	0	0	0	0	0
Parent=AAEL000093-RA	supercont1.1	1080788	1080939	151	151	1.000	151	1.000	0	0	0	0	0	0
Parent=AAEL000093-RA	supercont1.1	1099049	1099562	513	513	1.000	513	1.000	0	0	0	0	0	0
Parent=AAEL000100-RA	supercont1.1	1130757	1130900	143	143	1.000	143	1.000	0	0	0	0	0	0
Parent=AAEL000100-RA	supercont1.1	1151464	1151564	100	100	1.000	100	1.000	0	0	0	0	0	0
Parent=AAEL000002-RA	supercont1.1	1151653	1151850	197	197	1.000	197	1.000	0	0	0	0	0	0
Parent=AAEL000053-RA	supercont1.1	1488082	1488721	639	639	1.000	639	1.000	0	0	0	0	0	0
Parent=AAEL000053-RA	supercont1.1	1489508	1490439	931	931	1.000	931	1.000	0	0	0	0	0	0
Parent=AAEL000053-RA	supercont1.1	1513913	1514062	149	149	1.000	149	1.000	0	0	0	0	0	0
Parent=AAEL000013-RA	supercont1.1	1529581	1529683	102	102	1.000	102	1.000	0	0	0	0	0	0
Parent=AAEL000013-RA	supercont1.1	1529742	1529989	247	247	1.000	247	1.000	0	0	0	0	0	0
Parent=AAEL000013-RA	supercont1.1	1543554	1543871	317	317	1.000	317	1.000	0	0	0	0	0	0
Parent=AAEL000013-RA	supercont1.1	1543934	1544404	470	470	1.000	470	1.000	0	0	0	0	0	0
Parent=AAEL017335-RA	supercont1.1	1594430	1594530	100	100	1.000	100	1.000	0	0	0	0	0	0
Parent=AAEL017335-RA	supercont1.1	1666627	1666771	144	144	1.000	144	1.000	0	0	0	0	0	0
Parent=AAEL017335-RA	supercont1.1	1679080	1679256	176	176	1.000	176	1.000	0	0	0	0	0	0
Parent=AAEL017335-RA	supercont1.1	1693273	1693563	290	290	1.000	290	1.000	0	0	0	0	0	0
Parent=AAEL017335-RA	supercont1.1	1752482	1752632	150	150	1.000	150	1.000	0	0	0	0	0	0
Parent=AAEL000087-RA	supercont1.1	1945169	1945269	100	100	1.000	100	1.000	0	0	0	0	0	0
Parent=AAEL000087-RA	supercont1.1	1945336	1945489	153	153	1.000	153	1.000	0	0	0	0	0	0
Parent=AAEL000087-RA	supercont1.1	1959920	1961178	1258	1258	1.000	1258	1.000	0	0	0	0	0	0
Parent=AAEL000087-RA	supercont1.1	1961239	1961532	293	293	1.000	293	1.000	0	0	0	0	0	0
Parent=AAEL000087-RA	supercont1.1	1967355	1967768	413	413	1.000	413	1.000	0	0	0	0	0	0
Parent=AAEL000087-RA	supercont1.1	1967798	1967898	100	76	0.760	100	1.000	24	0	0	0	0	0
Parent=AAEL000087-RA	supercont1.1	1972772	1972987	215	215	1.000	215	1.000	0	0	0	0	0	0
Parent=AAEL000087-RA	supercont1.1	1973051	1973306	255	255	1.000	255	1.000	0	0	0	0	0	0
Parent=AAEL000087-RA	supercont1.1	1973359	1973459	100	100	1.000	100	1.000	0	0	0	0	0	0
Parent=AAEL000087-RA	supercont1.1	1992942	1993210	268	268	1.000	268	1.000	0	0	0	0	0	0
Parent=AAEL000087-RA	supercont1.1	1993275	1993611	336	336	1.000	336	1.000	0	0	0	0	0	0
Parent=AAEL000087-RA	supercont1.1	1996753	1997296	543	543	1.000	543	1.000	0	0	0	0	0	0
Parent=AAEL000087-RA	supercont1.1	2006150	2006250	100	100	1.000	100	1.000	0	0	0	0	0	0
Parent=AAEL000099-RA	supercont1.1	2031211	2031811	600	600	1.000	600	1.000	0	0	0	0	0	0
Parent=AAEL000099-RA	supercont1.1	2031878	2032122	244	244	1.000	244	1.000	0	0	0	0	0	0
Parent=AAEL000099-RA	supercont1.1	2034734	2034900	166	166	1.000	166	1.000	0	0	0	0	0	0
Parent=AAEL000099-RA	supercont1.1	2034956	2035056	100	100	1.000	100	1.000	0	0	0	0	0	0
Parent=AAEL000028-RA	supercont1.1	2095012	2095606	594	594	1.000	594	1.000	0	0	0	0	0	0
Parent=AAEL000028-RA	supercont1.1	2103843	2104108	265	265	1.000	265	1.000	0	0	0	0	0	0
Parent=AAEL000028-RA	supercont1.1	2113021	2113187	166	166	1.000	166	1.000	0	0	0	0	0	0
Parent=AAEL000028-RA	supercont1.1	2113247	2113347	100	100	1.000	100	1.000	0	0	0	0	0	0
Parent=AAEL000059-RA	supercont1.1	2126420	2126733	313	313	1.000	313	1.000	0	0	0	0	0	0
Parent=AAEL000059-RA	supercont1.1	2126793	2127085	292	292	1.000	292	1.000	0	0	0	0	0	0
Parent=AAEL000059-RA	supercont1.1	2127853	2128094	241	241	1.000	241	1.000	0	0	0	0	0	0
Parent=AAEL000059-RA	supercont1.1	2128642	2128814	172	172	1.000	172	1.000	0	0	0	0	0	0
Parent=AAEL000059-RA	supercont1.1	2130040	2130140	100	100	1.000	100	1.000	0	0	0	0	0	0
Parent=AAEL018109-RA	supercont1.1	2151665	2152065	400	400	1.000	400	1.000	0	0	0	0	0	0
Parent=AAEL018109-RA	supercont1.1	2152822	2153015	193	193	1.000	193	1.000	0	0	0	0	0	0
Parent=AAEL018109-RA	supercont1.1	2153082	2153340	258	258	1.000	258	1.000	0	0	0	0	0	0
Parent=AAEL018109-RA	supercont1.1	2166460	2167372	912	912	1.000	912	1.000	0	0	0	0	0	0
Parent=AAEL000037-RA	supercont1.1	2191296	2191600	304	304	1.000	304	1.000	0	0	0	0	0	0
Parent=AAEL000037-RA	supercont1.1	2191663	2191958	295	295	1.000	295	1.000	0	0	0	0	0	0
Parent=AAEL000037-RA	supercont1.1	2192326	2192567	241	241	1.000	241	1.000	0	0	0	0	0	0
Parent=AAEL000037-RA	supercont1.1	2192632	2192798	166	166	1.000	166	1.000	0	0	0	0	0	0
Parent=AAEL000037-RA	supercont1.1	2192848	2192948	100	100	1.000	100	1.000	0	0	0	0	0	0
Parent=AAEL000086-RA	supercont1.1	2206160	2206461	301	301	1.000	301	1.000	0	0	0	0	0	0
Parent=AAEL000086-RA	supercont1.1	2206523	2206815	292	292	1.000	292	1.000	0	0	0	0	0	0
Parent=AAEL000086-RA	supercont1.1	2206875	2207064	189	189	1.000	189	1.000	0	0	0	0	0	0
Parent=AAEL000086-RA	supercont1.1	2207231	2207331	100	100	1.000	100	1.000	0	0	0	0	0	0
Parent=AAEL000086-RA	supercont1.1	2207362	2207580	218	218	1.000	218	1.000	0	0	0	0	0	0
Parent=AAEL000074-RA	supercont1.1	2229589	2229689	100	100	1.000	100	1.000	0	0	0	0	0	0
Parent=AAEL000074-RA	supercont1.1	2229737	2230066	329	329	1.000	329	1.000	0	0	0	0	0	0
Parent=AAEL000074-RA	supercont1.1	2240868	2240970	102	102	1.000	102	1.000	0	0	0	0	0	0
Parent=AAEL000074-RA	supercont1.1	2241038	2241653	615	615	1.000	615	1.000	0	0	0	0	0	0
Parent=AAEL000038-RA	supercont1.1	2242204	2242520	316	316	1.000	316	1.000	0	0	0	0	0	0
Parent=AAEL000038-RA	supercont1.1	2242586	2242875	289	289	1.000	289	1.000	0	0	0	0	0	0
Parent=AAEL000038-RA	supercont1.1	2253148	2253248	100	100	1.000	100	1.000	0	0	0	0	0	0
Parent=AAEL000038-RA	supercont1.1	2253318	2253725	407	407	1.000	407	1.000	0	0	0	0	0	0
Parent=AAEL000038-RA	supercont1.1	2253776	2253876	100	100	1.000	100	1.000	0	0	0	0	0	0
Parent=AAEL017325-RA	supercont1.1	2275256	2275553	297	297	1.000	297	1.000	0	0	0	0	0	0
Parent=AAEL017325-RA	supercont1.1	2275621	2275721	100	100	1.000	100	1.000	0	0	0	0	0	0
Parent=AAEL017325-RA	supercont1.1	2276102	2276509	407	407	1.000	407	1.000	0	0	0	0	0	0
Parent=AAEL017325-RA	supercont1.1	2284918	2285018	100	100	1.000	100	1.000	0	0	0	0	0	0
Parent=AAEL000048-RA	supercont1.1	2297653	2298450	797	797	1.000	797	1.000	0	0	0	0	0	0
Parent=AAEL000048-RA	supercont1.1	2298504	2298658	154	154	1.000	154	1.000	0	0	0	0	0	0
Parent=AAEL000048-RA	supercont1.1	2298720	2299068	348	348	1.000	348	1.000	0	0	0	0	0	0
Parent=AAEL000043-RA	supercont1.1	2321188	2321288	100	100	1.000	100	1.000	0	0	0	0	0	0
Parent=AAEL000043-RA	supercont1.1	2321339	2321599	260	260	1.000	260	1.000	0	0	0	0	0	0
Parent=AAEL000043-RA	supercont1.1	2321655	2322276	621	621	1.000	621	1.000	0	0	0	0	0	0
Parent=AAEL000043-RA	supercont1.1	2322334	2322496	162	162	1.000	162	1.000	0	0	0	0	0	0
Parent=AAEL000043-RA	supercont1.1	2323347	2323447	100	100	1.000	100	1.000	0	0	0	0	0	0
Parent=AAEL000043-RA	supercont1.1	2323519	2323619	100	100	1.000	100	1.000	0	0	0	0	0	0
Parent=AAEL000082-RA	supercont1.1	2334445	2334625	180	180	1.000	180	1.000	0	0	0	0	0	0
Parent=AAEL000082-RA	supercont1.1	2334684	2335528	844	844	1.000	844	1.000	0	0	0	0	0	0
Parent=AAEL000082-RA	supercont1.1	2335573	2335755	182	182	1.000	182	1.000	0	0	0	0	0	0
Parent=AAEL000082-RA	supercont1.1	2335814	2335914	100	100	1.000	100	1.000	0	0	0	0	0	0
Parent=AAEL000082-RA	supercont1.1	2348640	2348740	100	100	1.000	100	1.000	0	0	0	0	0	0
Parent=AAEL000075-RA	supercont1.1	2348850	2349168	318	318	1.000	318	1.000	0	0	0	0	0	0
Parent=AAEL000075-RA	supercont1.1	2349229	2349423	194	194	1.000	194	1.000	0	0	0	0	0	0
Parent=AAEL000075-RA	supercont1.1	2350007	2350445	438	438	1.000	438	1.000	0	0	0	0	0	0
Parent=AAEL000075-RA	supercont1.1	2350510	2350672	162	162	1.000	162	1.000	0	0	0	0	0	0
Parent=AAEL000075-RA	supercont1.1	2350731	2350831	100	100	1.000	100	1.000	0	0	0	0	0	0
Parent=AAEL000075-RA	supercont1.1	2350882	2350982	100	100	1.000	100	1.000	0	0	0	0	0	0
Parent=AAEL000092-RA	supercont1.1	2360768	2360868	100	100	1.000	100	1.000	0	0	0	0	0	0
Parent=AAEL000092-RA	supercont1.1	2360930	2361352	422	422	1.000	422	1.000	0	0	0	0	0	0
Parent=AAEL000092-RA	supercont1.1	2361413	2361556	143	143	1.000	143	1.000	0	0	0	0	0	0
Parent=AAEL000069-RA	supercont1.1	2384259	2384372	113	113	1.000	113	1.000	0	0	0	0	0	0
Parent=AAEL000069-RA	supercont1.1	2384456	2384556	100	100	1.000	100	1.000	0	0	0	0	0	0
Parent=AAEL000069-RA	supercont1.1	2385629	2385791	162	162	1.000	162	1.000	0	0	0	0	0	0
Parent=AAEL000069-RA	supercont1.1	2395681	2395964	283	283	1.000	283	1.000	0	0	0	0	0	0
Parent=AAEL000069-RA	supercont1.1	2396030	2396193	163	163	1.000	163	1.000	0	0	0	0	0	0
Parent=AAEL000069-RA	supercont1.1	2396254	2396506	252	252	1.000	252	1.000	0	0	0	0	0	0
Parent=AAEL000060-RA	supercont1.1	2593701	2593806	105	105	1.000	105	1.000	0	0	0	0	0	0
Parent=AAEL000060-RA	supercont1.1	2593875	2594264	389	389	1.000	389	1.000	0	0	0	0	0	0
Parent=AAEL000060-RA	supercont1.1	2594341	2594510	169	169	1.000	169	1.000	0	0	0	0	0	0
Parent=AAEL000060-RA	supercont1.1	2608544	2608830	286	286	1.000	286	1.000	0	0	0	0	0	0
Parent=AAEL000060-RA	supercont1.1	2608908	2609070	162	162	1.000	162	1.000	0	0	0	0	0	0
Parent=AAEL000060-RA	supercont1.1	2613073	2613173	100	100	1.000	100	1.000	0	0	0	0	0	0
Parent=AAEL000060-RA	supercont1.1	2613971	2614090	119	119	1.000	119	1.000	0	0	0	0	0	0
Parent=AAEL000012-RA	supercont1.1	2681591	2681723	132	132	1.000	132	1.000	0	0	0	0	0	0
Parent=AAEL000012-RA	supercont1.1	2681781	2682161	380	380	1.000	380	1.000	0	0	0	0	0	0
Parent=AAEL000012-RA	supercont1.1	2682219	2682382	163	163	1.000	163	1.000	0	0	0	0	0	0
Parent=AAEL000012-RA	supercont1.1	2682484	2683017	533	533	1.000	533	1.000	0	0	0	0	0	0
Parent=AAEL000012-RA	supercont1.1	2683080	2683193	113	113	1.000	113	1.000	0	0	0	0	0	0
Parent=AAEL000033-RA	supercont1.1	2704182	2705612	1430	1430	1.000	1430	1.000	0	0	0	0	0	0
Parent=AAEL000033-RA	supercont1.1	2706073	2706334	261	261	1.000	261	1.000	0	0	0	0	0	0
Parent=AAEL000033-RA	supercont1.1	2706401	2706591	190	190	1.000	190	1.000	0	0	0	0	0	0
Parent=AAEL000004-RA	supercont1.1	2714513	2715086	573	573	1.000	573	1.000	0	0	0	0	0	0
Parent=AAEL000004-RA	supercont1.1	2715150	2716004	854	854	1.000	854	1.000	0	0	0	0	0	0
Parent=AAEL000004-RA	supercont1.1	2718145	2718269	124	124	1.000	124	1.000	0	0	0	0	0	0
Parent=AAEL000091-RA	supercont1.1	2723209	2724115	906	906	1.000	906	1.000	0	0	0	0	0	0
Parent=AAEL000091-RA	supercont1.1	2724166	2724266	100	100	1.000	100	1.000	0	0	0	0	0	0
Parent=AAEL000026-RA	supercont1.1	2726884	2727079	195	195	1.000	195	1.000	0	0	0	0	0	0
Parent=AAEL000026-RA	supercont1.1	2728062	2728318	256	256	1.000	256	1.000	0	0	0	0	0	0
Parent=AAEL000097-RC	supercont1.1	2728526	2728642	116	116	1.000	116	1.000	0	0	0	0	0	0
Parent=AAEL000097-RC	supercont1.1	2732749	2733789	1040	1040	1.000	1040	1.000	0	0	0	0	0	0
Parent=AAEL000077-RA	supercont1.1	2743902	2744836	934	934	1.000	934	1.000	0	0	0	0	0	0
Parent=AAEL000077-RA	supercont1.1	2750262	2750442	180	180	1.000	180	1.000	0	0	0	0	0	0
Parent=AAEL000068-RA,Parent=AAEL000068-RB	supercont1.1	2766817	2766917	100	100	1.000	100	1.000	0	0	0	0	0	0
Parent=AAEL000068-RA,Parent=AAEL000068-RB	supercont1.1	2767263	2767539	276	262	0.949	276	1.000	14	0	0	0	0	0
Parent=AAEL000068-RA,Parent=AAEL000068-RB	supercont1.1	2779603	2779703	100	100	1.000	100	1.000	0	0	0	0	0	0
Parent=AAEL000046-RA	supercont1.1	2782369	2783098	729	729	1.000	729	1.000	0	0	0	0	0	0
Parent=AAEL000046-RA	supercont1.1	2783149	2783249	100	100	1.000	100	1.000	0	0	0	0	0	0
Parent=AAEL000020-RA	supercont1.1	2797022	2797717	695	695	1.000	695	1.000	0	0	0	0	0	0
Parent=AAEL000020-RA	supercont1.1	2800456	2801475	1019	1019	1.000	1019	1.000	0	0	0	0	0	0
Parent=AAEL000020-RA	supercont1.1	2802517	2802617	100	100	1.000	100	1.000	0	0	0	0	0	0
Parent=AAEL000076-RA	supercont1.1	2802744	2803606	862	862	1.000	862	1.000	0	0	0	0	0	0
Parent=AAEL000076-RA	supercont1.1	2803653	2803753	100	100	1.000	100	1.000	0	0	0	0	0	0
Parent=AAEL000034-RA	supercont1.1	2813307	2813675	368	368	1.000	368	1.000	0	0	0	0	0	0
Parent=AAEL000034-RA	supercont1.1	2813741	2814588	847	847	1.000	847	1.000	0	0	0	0	0	0
Parent=AAEL000034-RA	supercont1.1	2816216	2816818	602	602	1.000	602	1.000	0	0	0	0	0	0
Parent=AAEL000034-RA	supercont1.1	2816881	2816986	105	105	1.000	105	1.000	0	0	0	0	0	0
Parent=AAEL000054-RA	supercont1.1	2835048	2835221	173	173	1.000	173	1.000	0	0	0	0	0	0
Parent=AAEL000054-RA	supercont1.1	2842220	2842395	175	175	1.000	175	1.000	0	0	0	0	0	0
Parent=AAEL000054-RA	supercont1.1	2842473	2842606	133	133	1.000	133	1.000	0	0	0	0	0	0
Parent=AAEL000054-RA	supercont1.1	2845840	2846333	493	493	1.000	493	1.000	0	0	0	0	0	0
Parent=AAEL000054-RA	supercont1.1	2846403	2846915	512	512	1.000	512	1.000	0	0	0	0	0	0
Parent=AAEL000054-RA	supercont1.1	2847036	2847806	770	770	1.000	770	1.000	0	0	0	0	0	0
Parent=AAEL000054-RA	supercont1.1	2848017	2849762	1745	1745	1.000	1745	1.000	0	0	0	0	0	0
Parent=AAEL000054-RA	supercont1.1	2849829	2850029	200	200	1.000	200	1.000	0	0	0	0	0	0
Parent=AAEL000054-RA	supercont1.1	2850174	2850832	658	658	1.000	658	1.000	0	0	0	0	0	0
Parent=AAEL000054-RA	supercont1.1	2850881	2853724	2843	2843	1.000	2843	1.000	0	0	0	0	0	0
Parent=AAEL000054-RA	supercont1.1	2853854	2854093	239	239	1.000	239	1.000	0	0	0	0	0	0
Parent=AAEL000054-RA	supercont1.1	2854121	2854969	848	848	1.000	848	1.000	0	0	0	0	0	0
Parent=AAEL000054-RA	supercont1.1	2855048	2855284	236	236	1.000	236	1.000	0	0	0	0	0	0
Parent=AAEL000054-RA	supercont1.1	2864906	2865077	171	171	1.000	171	1.000	0	0	0	0	0	0
Parent=AAEL000050-RA	supercont1.1	2988587	2989168	581	581	1.000	581	1.000	0	0	0	0	0	0
Parent=AAEL000085-RA	supercont1.1	2999360	2999578	218	218	1.000	218	1.000	0	0	0	0	0	0
Parent=AAEL000085-RA	supercont1.1	3005569	3005799	230	230	1.000	230	1.000	0	0	0	0	0	0
Parent=AAEL000085-RA	supercont1.1	3005904	3006004	100	100	1.000	100	1.000	0	0	0	0	0	0
Parent=AAEL000067-RA	supercont1.1	3074291	3074900	609	595	0.977	609	1.000	14	0	0	0	0	0
Parent=AAEL000067-RA	supercont1.1	3085298	3089378	4080	4080	1.000	4080	1.000	0	0	0	0	0	0
Parent=AAEL000067-RA	supercont1.1	3098237	3098357	120	120	1.000	120	1.000	0	0	0	0	0	0
Parent=AAEL000067-RA	supercont1.1	3098664	3098764	100	100	1.000	100	1.000	0	0	0	0	0	0
Parent=AAEL000094-RA	supercont1.1	3143035	3143774	739	739	1.000	739	1.000	0	0	0	0	0	0
Parent=AAEL000094-RA	supercont1.1	3143822	3143962	140	140	1.000	140	1.000	0	0	0	0	0	0
Parent=AAEL000094-RA	supercont1.1	3144309	3144679	370	370	1.000	370	1.000	0	0	0	0	0	0
Parent=AAEL000094-RA	supercont1.1	3144752	3145074	322	322	1.000	322	1.000	0	0	0	0	0	0
Parent=AAEL000058-RA	supercont1.1	3238279	3239933	1654	1654	1.000	1654	1.000	0	0	0	0	0	0
Parent=AAEL000058-RA	supercont1.1	3239995	3240115	120	120	1.000	120	1.000	0	0	0	0	0	0
Parent=AAEL000098-RA	supercont1.1	3291372	3292256	884	884	1.000	884	1.000	0	0	0	0	0	0
Parent=AAEL000019-RA	supercont1.1	3333508	3333729	221	221	1.000	221	1.000	0	0	0	0	0	0
Parent=AAEL000036-RA	supercont1.1	3466274	3466812	538	538	1.000	538	1.000	0	0	0	0	0	0
Parent=AAEL000036-RA	supercont1.1	3472770	3473142	372	372	1.000	372	1.000	0	0	0	0	0	0
Parent=AAEL000021-RA	supercont1.1	3523024	3524208	1184	1184	1.000	1184	1.000	0	0	0	0	0	0
Parent=AAEL000021-RA	supercont1.1	3553026	3553126	100	100	1.000	100	1.000	0	0	0	0	0	0
Parent=AAEL000057-RA	supercont1.1	3588965	3589065	100	0	0.000	0	0.000	100	0	100	100	0	100
Parent=AAEL000057-RA	supercont1.1	3591367	3591467	100	0	0.000	0	0.000	100	0	100	100	0	100
Parent=AAEL000057-RA	supercont1.1	3599081	3599181	100	0	0.000	0	0.000	100	0	100	100	0	100
Parent=AAEL000057-RA	supercont1.1	3599557	3599657	100	0	0.000	0	0.000	100	0	80	100	0	80
Parent=AAEL000057-RA	supercont1.1	3603961	3604519	558	558	1.000	558	1.000	0	0	0	0	0	0
Parent=AAEL000057-RA	supercont1.1	3618668	3620114	1446	1446	1.000	1446	1.000	0	0	0	0	0	0
Parent=AAEL000057-RA	supercont1.1	3620170	3620514	344	344	1.000	344	1.000	0	0	0	0	0	0
Parent=AAEL000003-RA	supercont1.1	3644561	3644963	402	402	1.000	402	1.000	0	0	0	0	0	0
Parent=AAEL000003-RA	supercont1.1	3655757	3656837	1080	1080	1.000	1080	1.000	0	0	0	0	0	0
Parent=AAEL000003-RA	supercont1.1	3667513	3667705	192	192	1.000	192	1.000	0	0	0	0	0	0
Parent=AAEL000003-RA	supercont1.1	3667772	3668131	359	359	1.000	359	1.000	0	0	0	0	0	0
Parent=AAEL000035-RA	supercont1.1	3668288	3668674	386	386	1.000	386	1.000	0	0	0	0	0	0
Parent=AAEL000035-RA	supercont1.1	3668713	3668813	100	100	1.000	100	1.000	0	0	0	0	0	0
Parent=AAEL000063-RA	supercont1.1	3682190	3682690	500	500	1.000	500	1.000	0	0	0	0	0	0
Parent=AAEL000063-RA	supercont1.1	3682751	3683162	411	411	1.000	411	1.000	0	0	0	0	0	0
Parent=AAEL000063-RA	supercont1.1	3683218	3683404	186	186	1.000	186	1.000	0	0	0	0	0	0
Parent=AAEL000063-RA	supercont1.1	3698904	3699608	704	704	1.000	704	1.000	0	0	0	0	0	0
Parent=AAEL000063-RA	supercont1.1	3699680	3699780	100	100	1.000	100	1.000	0	0	0	0	0	0
Parent=AAEL000027-RA	supercont1.1	3722835	3723438	603	603	1.000	603	1.000	0	0	0	0	0	0
Parent=AAEL000027-RA	supercont1.1	3723493	3723679	186	186	1.000	186	1.000	0	0	0	0	0	0
Parent=AAEL000027-RA	supercont1.1	3723738	3724149	411	411	1.000	411	1.000	0	0	0	0	0	0
Parent=AAEL000027-RA	supercont1.1	3724208	3724765	557	557	1.000	557	1.000	0	0	0	0	0	0
Parent=AAEL000095-RA	supercont1.1	3746419	3746606	187	187	1.000	187	1.000	0	0	0	0	0	0
Parent=AAEL000095-RA	supercont1.1	3762001	3762412	411	411	1.000	411	1.000	0	0	0	0	0	0
Parent=AAEL000095-RA	supercont1.1	3762478	3763059	581	581	1.000	581	1.000	0	0	0	0	0	0
Parent=AAEL000011-RA	supercont1.1	3777347	3778289	942	942	1.000	942	1.000	0	0	0	0	0	0
Parent=AAEL000011-RA	supercont1.1	3778357	3779042	685	685	1.000	685	1.000	0	0	0	0	0	0
Parent=AAEL018359-RA	supercont1.1	3788818	3789363	545	545	1.000	545	1.000	0	0	0	0	0	0
Parent=AAEL018359-RA	supercont1.1	3789432	3789837	405	405	1.000	405	1.000	0	0	0	0	0	0
Parent=AAEL018359-RA	supercont1.1	3789895	3790750	855	855	1.000	855	1.000	0	0	0	0	0	0
Parent=AAEL018359-RA	supercont1.1	3790801	3790901	100	100	1.000	100	1.000	0	0	0	0	0	0
Parent=AAEL018358-RA	supercont1.1	3799508	3800017	509	509	1.000	509	1.000	0	0	0	0	0	0
Parent=AAEL018358-RA	supercont1.1	3800081	3800486	405	405	1.000	405	1.000	0	0	0	0	0	0
Parent=AAEL018358-RA	supercont1.1	3800555	3801294	739	739	1.000	739	1.000	0	0	0	0	0	0
Parent=AAEL000031-RA	supercont1.1	3810868	3811374	506	506	1.000	506	1.000	0	0	0	0	0	0
Parent=AAEL000031-RA	supercont1.1	3811434	3811727	293	293	1.000	293	1.000	0	0	0	0	0	0
Parent=AAEL000031-RA	supercont1.1	3811836	3811944	108	108	1.000	108	1.000	0	0	0	0	0	0
Parent=AAEL000031-RA	supercont1.1	3812008	3812312	304	304	1.000	304	1.000	0	0	0	0	0	0
Parent=AAEL000031-RA	supercont1.1	3812378	3812785	407	407	1.000	407	1.000	0	0	0	0	0	0
Parent=AAEL000031-RA	supercont1.1	3812842	3813002	160	160	1.000	160	1.000	0	0	0	0	0	0
Parent=AAEL000031-RA	supercont1.1	3813051	3813151	100	100	1.000	100	1.000	0	0	0	0	0	0
Parent=AAEL000007-RA	supercont1.1	3849316	3850197	881	881	1.000	881	1.000	0	0	0	0	0	0
Parent=AAEL000007-RA	supercont1.1	3865612	3866199	587	587	1.000	587	1.000	0	0	0	0	0	0
Parent=AAEL000007-RA	supercont1.1	3866279	3866464	185	185	1.000	185	1.000	0	0	0	0	0	0
Parent=AAEL000041-RA	supercont1.1	3895298	3895398	100	100	1.000	100	1.000	0	0	0	0	0	0
Parent=AAEL000047-RA	supercont1.1	3910207	3910713	506	506	1.000	506	1.000	0	0	0	0	0	0
Parent=AAEL000047-RA	supercont1.1	3911484	3911889	405	405	1.000	405	1.000	0	0	0	0	0	0
Parent=AAEL000047-RA	supercont1.1	3925759	3925945	186	186	1.000	186	1.000	0	0	0	0	0	0
Parent=AAEL000047-RA	supercont1.1	3926002	3926596	594	594	1.000	594	1.000	0	0	0	0	0	0
Parent=AAEL000041-RA	supercont1.1	3938897	3939347	450	450	1.000	450	1.000	0	0	0	0	0	0
Parent=AAEL000041-RA	supercont1.1	3939445	3939634	189	189	1.000	189	1.000	0	0	0	0	0	0
Parent=AAEL000041-RA	supercont1.1	3943532	3944104	572	572	1.000	572	1.000	0	0	0	0	0	0
Parent=AAEL000041-RA	supercont1.1	3944161	3944391	230	230	1.000	230	1.000	0	0	0	0	0	0
Parent=AAEL000089-RA	supercont1.1	3954060	3954353	293	293	1.000	293	1.000	0	0	0	0	0	0
Parent=AAEL000089-RA	supercont1.1	3954411	3954704	293	293	1.000	293	1.000	0	0	0	0	0	0
Parent=AAEL000089-RA	supercont1.1	3954767	3955268	501	501	1.000	501	1.000	0	0	0	0	0	0
Parent=AAEL000089-RA	supercont1.1	3961096	3961204	108	108	1.000	108	1.000	0	0	0	0	0	0
Parent=AAEL000089-RA	supercont1.1	3961265	3961400	135	135	1.000	135	1.000	0	0	0	0	0	0
Parent=AAEL000089-RA	supercont1.1	3961458	3961678	220	220	1.000	220	1.000	0	0	0	0	0	0
Parent=AAEL000089-RA	supercont1.1	3961737	3961968	231	231	1.000	231	1.000	0	0	0	0	0	0
Parent=AAEL000039-RA	supercont1.1	3976584	3976684	100	52	0.520	100	1.000	48	0	0	0	0	0
Parent=AAEL000039-RA	supercont1.1	3980385	3980490	105	105	1.000	105	1.000	0	0	0	0	0	0
Parent=AAEL000039-RA	supercont1.1	3980548	3980841	293	293	1.000	293	1.000	0	0	0	0	0	0
Parent=AAEL000039-RA	supercont1.1	3980905	3981406	501	501	1.000	501	1.000	0	0	0	0	0	0
Parent=AAEL000039-RA	supercont1.1	3981465	3981573	108	108	1.000	108	1.000	0	0	0	0	0	0
Parent=AAEL000039-RA	supercont1.1	3981639	3981774	135	135	1.000	135	1.000	0	0	0	0	0	0
Parent=AAEL000039-RA	supercont1.1	3981791	3981891	100	100	1.000	100	1.000	0	0	0	0	0	0
Parent=AAEL000039-RA	supercont1.1	3981948	3982048	100	100	1.000	100	1.000	0	0	0	0	0	0
Parent=AAEL000039-RA	supercont1.1	3982111	3982459	348	348	1.000	348	1.000	0	0	0	0	0	0
Parent=AAEL000066-RA	supercont1.1	4007359	4007967	608	608	1.000	608	1.000	0	0	0	0	0	0
Parent=AAEL000066-RA	supercont1.1	4008025	4008160	135	135	1.000	135	1.000	0	0	0	0	0	0
Parent=AAEL000066-RA	supercont1.1	4008214	4008322	108	108	1.000	108	1.000	0	0	0	0	0	0
Parent=AAEL000066-RA	supercont1.1	4015322	4015820	498	498	1.000	498	1.000	0	0	0	0	0	0
Parent=AAEL000066-RA	supercont1.1	4015883	4016176	293	293	1.000	293	1.000	0	0	0	0	0	0
Parent=AAEL000066-RA	supercont1.1	4016234	4016467	233	233	1.000	233	1.000	0	0	0	0	0	0
Parent=AAEL000018-RA	supercont1.1	4048153	4048761	608	608	1.000	608	1.000	0	0	0	0	0	0
Parent=AAEL000018-RA	supercont1.1	4048838	4048973	135	135	1.000	135	1.000	0	0	0	0	0	0
Parent=AAEL000018-RA	supercont1.1	4049033	4049141	108	108	1.000	108	1.000	0	0	0	0	0	0
Parent=AAEL000018-RA	supercont1.1	4049198	4049696	498	498	1.000	498	1.000	0	0	0	0	0	0
Parent=AAEL000018-RA	supercont1.1	4050087	4050380	293	293	1.000	293	1.000	0	0	0	0	0	0
Parent=AAEL000018-RA	supercont1.1	4050444	4050704	260	260	1.000	260	1.000	0	0	0	0	0	0
Parent=AAEL000071-RA	supercont1.1	4056982	4057176	194	194	1.000	194	1.000	0	0	0	0	0	0
Parent=AAEL000071-RA	supercont1.1	4057217	4057317	100	100	1.000	100	1.000	0	0	0	0	0	0
Parent=AAEL000071-RA	supercont1.1	4057327	4057427	100	100	1.000	100	1.000	0	0	0	0	0	0
Parent=AAEL000071-RA	supercont1.1	4057469	4057610	141	141	1.000	141	1.000	0	0	0	0	0	0
Parent=AAEL018060-RA	supercont1.1	4080621	4080721	100	100	1.000	100	1.000	0	0	0	0	0	0
Parent=AAEL018060-RA	supercont1.1	4080775	4081479	704	704	1.000	704	1.000	0	0	0	0	0	0
Parent=AAEL018060-RA	supercont1.1	4081541	4081727	186	186	1.000	186	1.000	0	0	0	0	0	0
Parent=AAEL018060-RA	supercont1.1	4084942	4085353	411	411	1.000	411	1.000	0	0	0	0	0	0
Parent=AAEL018060-RA	supercont1.1	4085421	4085927	506	506	1.000	506	1.000	0	0	0	0	0	0
Parent=AAEL000051-RA	supercont1.1	4124638	4124738	100	100	1.000	100	1.000	0	0	0	0	0	0
Parent=AAEL000051-RA	supercont1.1	4139719	4139819	100	100	1.000	100	1.000	0	0	0	0	0	0
Parent=AAEL000051-RA	supercont1.1	4139882	4139993	111	111	1.000	111	1.000	0	0	0	0	0	0
Parent=AAEL000051-RA	supercont1.1	4140051	4140151	100	100	1.000	100	1.000	0	0	0	0	0	0
Parent=AAEL000073-RA	supercont1.1	4140438	4140538	100	100	1.000	100	1.000	0	0	0	0	0	0
Parent=AAEL000073-RA	supercont1.1	4140608	4140719	111	111	1.000	111	1.000	0	0	0	0	0	0
Parent=AAEL000073-RA	supercont1.1	4154093	4154260	167	167	1.000	167	1.000	0	0	0	0	0	0
Parent=AAEL000073-RA	supercont1.1	4154331	4154431	100	100	1.000	100	1.000	0	0	0	0	0	0
Parent=AAEL000055-RA	supercont1.1	4165698	4166372	674	674	1.000	674	1.000	0	0	0	0	0	0
Parent=AAEL000055-RA	supercont1.1	4168683	4168844	161	161	1.000	161	1.000	0	0	0	0	0	0
Parent=AAEL000055-RA	supercont1.1	4168917	4169183	266	266	1.000	266	1.000	0	0	0	0	0	0
Parent=AAEL000055-RA	supercont1.1	4169286	4169405	119	119	1.000	119	1.000	0	0	0	0	0	0
Parent=AAEL000065-RA	supercont1.1	4178807	4179544	737	737	1.000	737	1.000	0	0	0	0	0	0
Parent=AAEL000065-RA	supercont1.1	4179609	4179726	117	117	1.000	117	1.000	0	0	0	0	0	0
Parent=AAEL000065-RA	supercont1.1	4184121	4184319	198	198	1.000	198	1.000	0	0	0	0	0	0
Parent=AAEL000065-RA	supercont1.1	4184375	4184857	482	482	1.000	482	1.000	0	0	0	0	0	0
Parent=AAEL000065-RA	supercont1.1	4196366	4196537	171	171	1.000	171	1.000	0	0	0	0	0	0
Parent=AAEL000065-RA	supercont1.1	4196605	4196907	302	302	1.000	302	1.000	0	0	0	0	0	0
Parent=AAEL000005-RC	supercont1.1	4197264	4197413	149	149	1.000	149	1.000	0	0	0	0	0	0
Parent=AAEL000005-RB,Parent=AAEL000005-RC	supercont1.1	4217129	4217608	479	479	1.000	479	1.000	0	0	0	0	0	0
Parent=AAEL000005-RB,Parent=AAEL000005-RC	supercont1.1	4220641	4220903	262	262	1.000	262	1.000	0	0	0	0	0	0
Parent=AAEL000005-RB,Parent=AAEL000005-RC	supercont1.1	4221089	4221377	288	288	1.000	288	1.000	0	0	0	0	0	0
Parent=AAEL000010-RA,Parent=AAEL000010-RB	supercont1.1	4236762	4236980	218	218	1.000	218	1.000	0	0	0	0	0	0
Parent=AAEL000010-RA,Parent=AAEL000010-RB	supercont1.1	4237463	4237585	122	122	1.000	122	1.000	0	0	0	0	0	0
Parent=AAEL000032-RB,Parent=AAEL000032-RC,Parent=AAEL000032-RD	supercont1.1	4249090	4249190	100	100	1.000	100	1.000	0	0	0	0	0	0
Parent=AAEL000032-RB,Parent=AAEL000032-RC,Parent=AAEL000032-RD	supercont1.1	4249586	4249790	204	204	1.000	204	1.000	0	0	0	0	0	0
Parent=AAEL000032-RB,Parent=AAEL000032-RC,Parent=AAEL000032-RD	supercont1.1	4258167	4258996	829	829	1.000	829	1.000	0	0	0	0	0	0
Parent=AAEL000090-RA	supercont1.1	4262875	4262975	100	100	1.000	100	1.000	0	0	0	0	0	0
Parent=AAEL000090-RA	supercont1.1	4271667	4271915	248	248	1.000	248	1.000	0	0	0	0	0	0
Parent=AAEL000090-RA	supercont1.1	4281470	4281807	337	337	1.000	337	1.000	0	0	0	0	0	0
Parent=AAEL000090-RA	supercont1.1	4281870	4282125	255	255	1.000	255	1.000	0	0	0	0	0	0
Parent=AAEL000090-RA	supercont1.1	4282837	4283001	164	164	1.000	164	1.000	0	0	0	0	0	0
Parent=AAEL000001-RA	supercont1.1	4290841	4291102	261	261	1.000	261	1.000	0	0	0	0	0	0
Parent=AAEL000001-RA	supercont1.1	4296651	4297451	800	800	1.000	800	1.000	0	0	0	0	0	0
Parent=AAEL000001-RA	supercont1.1	4298016	4298425	409	409	1.000	409	1.000	0	0	0	0	0	0
Parent=AAEL000006-RA,Parent=AAEL000006-RC	supercont1.1	4321657	4322976	1319	1319	1.000	1319	1.000	0	0	0	0	0	0
Parent=AAEL000006-RC	supercont1.1	4323042	4323668	626	626	1.000	626	1.000	0	0	0	0	0	0
Parent=AAEL000006-RA,Parent=AAEL000006-RB,Parent=AAEL000025-RA	supercont1.1	4357341	4358660	1319	1319	1.000	1319	1.000	0	0	0	0	0	0
Parent=AAEL000006-RA,Parent=AAEL000006-RB,Parent=AAEL000025-RA	supercont1.1	4358722	4359316	594	594	1.000	594	1.000	0	0	0	0	0	0
Parent=AAEL000006-RA,Parent=AAEL000006-RB,Parent=AAEL000025-RA	supercont1.1	4359340	4359440	100	100	1.000	100	1.000	0	0	0	0	0	0
Parent=AAEL000080-RA	supercont1.1	4413610	4413710	100	100	1.000	100	1.000	0	0	0	0	0	0
Parent=AAEL000080-RA	supercont1.1	4413919	4414519	600	600	1.000	600	1.000	0	0	0	0	0	0
Parent=AAEL000080-RA	supercont1.1	4414581	4415900	1319	1319	1.000	1319	1.000	0	0	0	0	0	0
Parent=AAEL000014-RA	supercont1.1	4998173	4998289	116	116	1.000	116	1.000	0	0	0	0	0	0
Parent=AAEL000014-RA	supercont1.1	5012915	5013220	305	305	1.000	305	1.000	0	0	0	0	0	0
Parent=AAEL000014-RA	supercont1.1	5013293	5013433	140	140	1.000	140	1.000	0	0	0	0	0	0
Parent=AAEL000014-RA	supercont1.1	5013515	5013667	152	152	1.000	152	1.000	0	0	0	0	0	0
Parent=AAEL000014-RA	supercont1.1	5016016	5016146	130	130	1.000	130	1.000	0	0	0	0	0	0
Parent=AAEL000014-RA	supercont1.1	5029610	5029763	153	153	1.000	153	1.000	0	0	0	0	0	0
Parent=AAEL000014-RA	supercont1.1	5036855	5037255	400	400	1.000	400	1.000	0	0	0	0	0	0
Parent=AAEL000014-RA	supercont1.1	5037388	5037729	341	341	1.000	341	1.000	0	0	0	0	0	0
Parent=AAEL000014-RA	supercont1.1	5037793	5038030	237	237	1.000	237	1.000	0	0	0	0	0	0
Parent=AAEL000014-RA	supercont1.1	5039539	5039790	251	251	1.000	251	1.000	0	0	0	0	0	0
Parent=AAEL000014-RA	supercont1.1	5049977	5051600	1623	1623	1.000	1623	1.000	0	0	0	0	0	0
Parent=AAEL000014-RA	supercont1.1	5068104	5068231	127	127	1.000	127	1.000	0	0	0	0	0	0
Parent=AAEL000083-RA	supercont1.1	5068787	5068887	100	100	1.000	100	1.000	0	0	0	0	0	0
Parent=AAEL000083-RA	supercont1.1	5072900	5073848	948	948	1.000	948	1.000	0	0	0	0	0	0
Parent=AAEL000044-RB	supercont1.1	5118926	5119031	105	105	1.000	105	1.000	0	0	0	0	0	0
Parent=AAEL000044-RA,Parent=AAEL000044-RB	supercont1.1	5119073	5119862	789	789	1.000	789	1.000	0	0	0	0	0	0
Parent=AAEL000044-RA,Parent=AAEL000044-RB	supercont1.1	5119975	5120411	436	436	1.000	436	1.000	0	0	0	0	0	0
Parent=AAEL000009-RA	supercont1.1	5259687	5259820	133	73	0.549	133	1.000	60	0	0	0	0	0
Parent=AAEL000009-RA	supercont1.1	5263557	5263749	192	75	0.391	192	1.000	117	0	0	0	0	0
Parent=AAEL000009-RA	supercont1.1	5264278	5264378	100	100	1.000	100	1.000	0	0	0	0	0	0
Parent=AAEL000008-RA	supercont1.1	5293145	5293439	294	294	1.000	294	1.000	0	0	0	0	0	0
Parent=AAEL000008-RA	supercont1.1	5293496	5293608	112	112	1.000	112	1.000	0	0	0	0	0	0
Parent=AAEL000008-RA	supercont1.1	5304306	5304594	288	288	1.000	288	1.000	0	0	0	0	0	0
Parent=AAEL000008-RA	supercont1.1	5304656	5304906	250	250	1.000	250	1.000	0	0	0	0	0	0
Parent=AAEL000008-RA	supercont1.1	5304964	5305194	230	230	1.000	230	1.000	0	0	0	0	0	0
Parent=AAEL000008-RA	supercont1.1	5320773	5321471	698	698	1.000	698	1.000	0	0	0	0	0	0
Parent=AAEL000088-RA	supercont1.1	5339291	5339391	100	100	1.000	100	1.000	0	0	0	0	0	0
Parent=AAEL000088-RA	supercont1.1	5339447	5341188	1741	1741	1.000	1741	1.000	0	0	0	0	0	0
Parent=AAEL000088-RA	supercont1.1	5359781	5360087	306	306	1.000	306	1.000	0	0	0	0	0	0
Parent=AAEL000042-RA	supercont1.1	5360380	5361204	824	820	0.995	824	1.000	4	0	0	0	0	0
Parent=AAEL000042-RA	supercont1.1	5361251	5361351	100	100	1.000	100	1.000	0	0	0	0	0	0
Parent=AAEL000022-RA	supercont1.1	5369948	5370676	728	728	1.000	728	1.000	0	0	0	0	0	0
Parent=AAEL000015-RA	supercont1.1	5406340	5406588	248	248	1.000	248	1.000	0	0	0	0	0	0
Parent=AAEL000015-RA	supercont1.1	5406655	5406816	161	161	1.000	161	1.000	0	0	0	0	0	0
Parent=AAEL000015-RA	supercont1.1	5417648	5417833	185	185	1.000	185	1.000	0	0	0	0	0	0
Parent=AAEL000015-RA	supercont1.1	5417897	5418528	631	631	1.000	631	1.000	0	0	0	0	0	0
Parent=AAEL000015-RA	supercont1.1	5418706	5418928	222	222	1.000	222	1.000	0	0	0	0	0	0
Parent=AAEL000015-RA	supercont1.1	5418990	5421914	2924	2924	1.000	2924	1.000	0	0	0	0	0	0
Parent=AAEL000015-RA	supercont1.1	5421978	5422180	202	202	1.000	202	1.000	0	0	0	0	0	0
Parent=AAEL000015-RA	supercont1.1	5422721	5422837	116	116	1.000	116	1.000	0	0	0	0	0	0
Parent=AAEL000015-RA	supercont1.1	5448170	5448343	173	173	1.000	173	1.000	0	0	0	0	0	0
Parent=AAEL000015-RA	supercont1.1	5457027	5457363	336	336	1.000	336	1.000	0	0	0	0	0	0
Parent=AAEL000015-RA	supercont1.1	5465150	5465561	411	411	1.000	411	1.000	0	0	0	0	0	0
Parent=AAEL000015-RA	supercont1.1	5466130	5466230	100	100	1.000	100	1.000	0	0	0	0	0	0
Parent=AAEL000078-RA	supercont1.1	5580687	5581862	1175	1153	0.981	1175	1.000	22	0	0	0	0	0
Parent=AAEL000151-RA	supercont1.2	32516	32630	114	114	1.000	114	1.000	0	0	0	0	0	0
Parent=AAEL000151-RA	supercont1.2	32696	33192	496	496	1.000	496	1.000	0	0	0	0	0	0
Parent=AAEL000121-RA	supercont1.2	42025	42135	110	110	1.000	110	1.000	0	0	0	0	0	0
Parent=AAEL000121-RA	supercont1.2	42199	42400	201	201	1.000	201	1.000	0	0	0	0	0	0
Parent=AAEL000121-RA	supercont1.2	42696	42930	234	234	1.000	234	1.000	0	0	0	0	0	0
Parent=AAEL000121-RA	supercont1.2	42952	43052	100	100	1.000	100	1.000	0	0	0	0	0	0
Parent=AAEL000121-RA	supercont1.2	43101	43365	264	264	1.000	264	1.000	0	0	0	0	0	0
Parent=AAEL000121-RA	supercont1.2	43402	43568	166	166	1.000	166	1.000	0	0	0	0	0	0
Parent=AAEL000121-RA	supercont1.2	43602	43702	100	100	1.000	100	1.000	0	0	0	0	0	0
Parent=AAEL000121-RA	supercont1.2	58513	58623	110	110	1.000	110	1.000	0	0	0	0	0	0
Parent=AAEL000121-RA	supercont1.2	59133	59235	102	102	1.000	102	1.000	0	0	0	0	0	0
Parent=AAEL000121-RA	supercont1.2	77259	77359	100	100	1.000	100	1.000	0	0	0	0	0	0
Parent=AAEL000121-RA	supercont1.2	78127	78275	148	148	1.000	148	1.000	0	0	0	0	0	0
Parent=AAEL000121-RA	supercont1.2	78558	78760	202	202	1.000	202	1.000	0	0	0	0	0	0
Parent=AAEL000121-RA	supercont1.2	78855	78955	100	100	1.000	100	1.000	0	0	0	0	0	0
Parent=AAEL000121-RA	supercont1.2	79020	79124	104	104	1.000	104	1.000	0	0	0	0	0	0
Parent=AAEL000121-RA	supercont1.2	94290	94390	100	100	1.000	100	1.000	0	0	0	0	0	0
Parent=AAEL000121-RA	supercont1.2	94446	94546	100	100	1.000	100	1.000	0	0	0	0	0	0
Parent=AAEL000121-RA	supercont1.2	95509	95609	100	100	1.000	100	1.000	0	0	0	0	0	0
Parent=AAEL000121-RA	supercont1.2	95905	96005	100	100	1.000	100	1.000	0	0	0	0	0	0
Parent=AAEL000121-RA	supercont1.2	106953	107093	140	140	1.000	140	1.000	0	0	0	0	0	0
Parent=AAEL000121-RA	supercont1.2	107156	107997	841	841	1.000	841	1.000	0	0	0	0	0	0
Parent=AAEL000121-RA	supercont1.2	108064	108331	267	267	1.000	267	1.000	0	0	0	0	0	0
Parent=AAEL000121-RA	supercont1.2	121402	121506	104	104	1.000	104	1.000	0	0	0	0	0	0
Parent=AAEL000121-RA	supercont1.2	121637	121737	100	100	1.000	100	1.000	0	0	0	0	0	0
Parent=AAEL000121-RA	supercont1.2	121794	121912	118	118	1.000	118	1.000	0	0	0	0	0	0
Parent=AAEL000117-RA	supercont1.2	132625	133230	605	605	1.000	605	1.000	0	0	0	0	0	0
Parent=AAEL000112-RA	supercont1.2	154036	154174	138	138	1.000	138	1.000	0	0	0	0	0	0
Parent=AAEL000112-RA	supercont1.2	154233	154732	499	499	1.000	499	1.000	0	0	0	0	0	0
Parent=AAEL000128-RA	supercont1.2	193230	193439	209	209	1.000	209	1.000	0	0	0	0	0	0
Parent=AAEL000128-RA	supercont1.2	193507	193995	488	488	1.000	488	1.000	0	0	0	0	0	0
Parent=AAEL000128-RA	supercont1.2	194412	194521	109	109	1.000	109	1.000	0	0	0	0	0	0
Parent=AAEL000128-RA	supercont1.2	194586	194789	203	203	1.000	203	1.000	0	0	0	0	0	0
Parent=AAEL000128-RA	supercont1.2	194863	195046	183	183	1.000	183	1.000	0	0	0	0	0	0
Parent=AAEL000128-RA	supercont1.2	207230	208550	1320	1320	1.000	1320	1.000	0	0	0	0	0	0
Parent=AAEL000128-RA	supercont1.2	208618	208757	139	139	1.000	139	1.000	0	0	0	0	0	0
Parent=AAEL000128-RA	supercont1.2	224681	224815	134	134	1.000	134	1.000	0	0	0	0	0	0
Parent=AAEL000152-RA	supercont1.2	235014	235640	626	626	1.000	626	1.000	0	0	0	0	0	0
Parent=AAEL000126-RA	supercont1.2	235789	236435	646	646	1.000	646	1.000	0	0	0	0	0	0
Parent=AAEL000126-RA	supercont1.2	267639	268224	585	585	1.000	585	1.000	0	0	0	0	0	0
Parent=AAEL000126-RA	supercont1.2	314905	315117	212	212	1.000	212	1.000	0	0	0	0	0	0
Parent=AAEL000130-RA	supercont1.2	347190	348596	1406	1406	1.000	1406	1.000	0	0	0	0	0	0
Parent=AAEL000104-RA	supercont1.2	618534	619102	568	568	1.000	568	1.000	0	0	0	0	0	0
Parent=AAEL000104-RA	supercont1.2	624318	624524	206	206	1.000	206	1.000	0	0	0	0	0	0
Parent=AAEL000104-RA	supercont1.2	624589	625601	1012	1012	1.000	1012	1.000	0	0	0	0	0	0
Parent=AAEL000139-RA	supercont1.2	651524	651835	311	311	1.000	311	1.000	0	0	0	0	0	0
Parent=AAEL000139-RA	supercont1.2	651912	652172	260	260	1.000	260	1.000	0	0	0	0	0	0
Parent=AAEL000139-RA	supercont1.2	652673	652909	236	236	1.000	236	1.000	0	0	0	0	0	0
Parent=AAEL000124-RA	supercont1.2	673110	673210	100	100	1.000	100	1.000	0	0	0	0	0	0
Parent=AAEL000124-RA	supercont1.2	673223	673323	100	100	1.000	100	1.000	0	0	0	0	0	0
Parent=AAEL000124-RA	supercont1.2	673358	673462	104	104	1.000	104	1.000	0	0	0	0	0	0
Parent=AAEL000124-RA	supercont1.2	673648	673927	279	279	1.000	279	1.000	0	0	0	0	0	0
Parent=AAEL000124-RA	supercont1.2	673971	674071	100	100	1.000	100	1.000	0	0	0	0	0	0
Parent=AAEL000133-RA	supercont1.2	721402	721502	100	60	0.600	100	1.000	40	0	0	0	0	0
Parent=AAEL000133-RA	supercont1.2	722555	722749	194	194	1.000	194	1.000	0	0	0	0	0	0
Parent=AAEL000120-RA	supercont1.2	785708	786727	1019	1018	0.999	1019	1.000	1	0	0	0	0	0
Parent=AAEL000103-RA	supercont1.2	821661	821887	226	226	1.000	226	1.000	0	0	0	0	0	0
Parent=AAEL000103-RA	supercont1.2	821971	822071	100	100	1.000	100	1.000	0	0	0	0	0	0
Parent=AAEL000103-RA	supercont1.2	822163	822263	100	100	1.000	100	1.000	0	0	0	0	0	0
Parent=AAEL000103-RA	supercont1.2	831661	831772	111	111	1.000	111	1.000	0	0	0	0	0	0
Parent=AAEL000103-RA	supercont1.2	841447	841657	210	210	1.000	210	1.000	0	0	0	0	0	0
Parent=AAEL000103-RA	supercont1.2	841910	842014	104	104	1.000	104	1.000	0	0	0	0	0	0
Parent=AAEL000144-RA	supercont1.2	1087286	1087816	530	530	1.000	530	1.000	0	0	0	0	0	0
Parent=AAEL000144-RA	supercont1.2	1087874	1087978	104	104	1.000	104	1.000	0	0	0	0	0	0
Parent=AAEL000137-RA	supercont1.2	1156975	1157075	100	100	1.000	100	1.000	0	0	0	0	0	0
Parent=AAEL000137-RA	supercont1.2	1157146	1157404	258	258	1.000	258	1.000	0	0	0	0	0	0
Parent=AAEL000137-RA	supercont1.2	1188837	1189136	299	299	1.000	299	1.000	0	0	0	0	0	0
Parent=AAEL000137-RA	supercont1.2	1208588	1208770	182	182	1.000	182	1.000	0	0	0	0	0	0
Parent=AAEL000137-RA	supercont1.2	1220895	1221070	175	175	1.000	175	1.000	0	0	0	0	0	0
Parent=AAEL000137-RA	supercont1.2	1221602	1221708	106	106	1.000	106	1.000	0	0	0	0	0	0
Parent=AAEL000137-RA	supercont1.2	1221906	1222211	305	305	1.000	305	1.000	0	0	0	0	0	0
Parent=AAEL000137-RA	supercont1.2	1223725	1224018	293	293	1.000	293	1.000	0	0	0	0	0	0
Parent=AAEL000123-RA	supercont1.2	1330218	1330412	194	194	1.000	194	1.000	0	0	0	0	0	0
Parent=AAEL000123-RA	supercont1.2	1330493	1330666	173	173	1.000	173	1.000	0	0	0	0	0	0
Parent=AAEL000123-RA	supercont1.2	1330814	1330994	180	180	1.000	180	1.000	0	0	0	0	0	0
Parent=AAEL000123-RA	supercont1.2	1344662	1344762	100	100	1.000	100	1.000	0	0	0	0	0	0
Parent=AAEL000114-RA	supercont1.2	1427360	1428526	1166	1166	1.000	1166	1.000	0	0	0	0	0	0
Parent=AAEL000156-RA	supercont1.2	1449985	1450085	100	100	1.000	100	1.000	0	0	0	0	0	0
Parent=AAEL000156-RA	supercont1.2	1472687	1472837	150	150	1.000	150	1.000	0	0	0	0	0	0
Parent=AAEL000156-RA	supercont1.2	1472911	1473030	119	119	1.000	119	1.000	0	0	0	0	0	0
Parent=AAEL000113-RA	supercont1.2	2340203	2340766	563	563	1.000	563	1.000	0	0	0	0	0	0
Parent=AAEL000113-RA	supercont1.2	2340835	2341197	362	362	1.000	362	1.000	0	0	0	0	0	0
Parent=AAEL000153-RA	supercont1.2	2341378	2343528	2150	2150	1.000	2150	1.000	0	0	0	0	0	0
Parent=AAEL000153-RA	supercont1.2	2343585	2343778	193	193	1.000	193	1.000	0	0	0	0	0	0
Parent=AAEL000153-RA	supercont1.2	2343836	2344498	662	662	1.000	662	1.000	0	0	0	0	0	0
Parent=AAEL000153-RA	supercont1.2	2345124	2345224	100	100	1.000	100	1.000	0	0	0	0	0	0
Parent=AAEL000153-RA	supercont1.2	2361699	2361799	100	100	1.000	100	1.000	0	0	0	0	0	0
Parent=AAEL000102-RA,Parent=AAEL000102-RB	supercont1.2	2438591	2438691	100	100	1.000	100	1.000	0	0	0	0	0	0
Parent=AAEL000102-RB	supercont1.2	2458707	2459260	553	553	1.000	553	1.000	0	0	0	0	0	0
Parent=AAEL000102-RB	supercont1.2	2459321	2459603	282	282	1.000	282	1.000	0	0	0	0	0	0
Parent=AAEL000102-RA	supercont1.2	2464484	2465037	553	553	1.000	553	1.000	0	0	0	0	0	0
Parent=AAEL000102-RA	supercont1.2	2465098	2465380	282	282	1.000	282	1.000	0	0	0	0	0	0
Parent=AAEL000111-RA	supercont1.2	2475010	2475501	491	491	1.000	491	1.000	0	0	0	0	0	0
Parent=AAEL000111-RA	supercont1.2	2475572	2475910	338	338	1.000	338	1.000	0	0	0	0	0	0
Parent=AAEL000105-RA	supercont1.2	2492156	2493076	920	920	1.000	920	1.000	0	0	0	0	0	0
Parent=AAEL000143-RA	supercont1.2	2500611	2501449	838	838	1.000	838	1.000	0	0	0	0	0	0
Parent=AAEL000143-RA	supercont1.2	2501465	2501565	100	100	1.000	100	1.000	0	0	0	0	0	0
Parent=AAEL000146-RA	supercont1.2	2517771	2518112	341	341	1.000	341	1.000	0	0	0	0	0	0
Parent=AAEL000146-RA	supercont1.2	2518170	2518670	500	500	1.000	500	1.000	0	0	0	0	0	0
Parent=AAEL000150-RA	supercont1.2	2528995	2529336	341	341	1.000	341	1.000	0	0	0	0	0	0
Parent=AAEL000150-RA	supercont1.2	2529394	2529894	500	500	1.000	500	1.000	0	0	0	0	0	0
Parent=AAEL017375-RA	supercont1.2	2603110	2603632	522	522	1.000	522	1.000	0	0	0	0	0	0
Parent=AAEL017375-RA	supercont1.2	2603708	2603966	258	258	1.000	258	1.000	0	0	0	0	0	0
Parent=AAEL017375-RA	supercont1.2	2605326	2605665	339	191	0.563	339	1.000	148	0	0	0	0	0
Parent=AAEL000145-RA	supercont1.2	3901578	3901678	100	100	1.000	100	1.000	0	0	0	0	0	0
Parent=AAEL000145-RA	supercont1.2	3903565	3903735	170	170	1.000	170	1.000	0	0	0	0	0	0
Parent=AAEL000145-RA	supercont1.2	3952214	3952358	144	144	1.000	144	1.000	0	0	0	0	0	0
Parent=AAEL000145-RA	supercont1.2	3954273	3954417	144	144	1.000	144	1.000	0	0	0	0	0	0
Parent=AAEL000129-RA	supercont1.2	4103995	4104105	110	110	1.000	110	1.000	0	0	0	0	0	0
Parent=AAEL000129-RA	supercont1.2	4104872	4105056	184	184	1.000	184	1.000	0	0	0	0	0	0
Parent=AAEL000129-RA	supercont1.2	4105118	4105497	379	379	1.000	379	1.000	0	0	0	0	0	0
Parent=AAEL000129-RA	supercont1.2	4105559	4105701	142	142	1.000	142	1.000	0	0	0	0	0	0
Parent=AAEL000129-RA	supercont1.2	4105765	4106131	366	366	1.000	366	1.000	0	0	0	0	0	0
Parent=AAEL000129-RA	supercont1.2	4106179	4106279	100	100	1.000	100	1.000	0	0	0	0	0	0
Parent=AAEL000129-RA	supercont1.2	4106326	4106554	228	228	1.000	228	1.000	0	0	0	0	0	0
Parent=AAEL000129-RA	supercont1.2	4106620	4106747	127	127	1.000	127	1.000	0	0	0	0	0	0
Parent=AAEL000129-RA	supercont1.2	4106830	4106940	110	110	1.000	110	1.000	0	0	0	0	0	0
Parent=AAEL000129-RA	supercont1.2	4118316	4118570	254	254	1.000	254	1.000	0	0	0	0	0	0
Parent=AAEL017463-RA	supercont1.2	4203180	4203280	100	100	1.000	100	1.000	0	0	0	0	0	0
Parent=AAEL017463-RA	supercont1.2	4203328	4204000	672	672	1.000	672	1.000	0	0	0	0	0	0
Parent=AAEL017463-RA	supercont1.2	4204060	4204261	201	201	1.000	201	1.000	0	0	0	0	0	0
Parent=AAEL017463-RA	supercont1.2	4204327	4204575	248	248	1.000	248	1.000	0	0	0	0	0	0
Parent=AAEL000155-RA	supercont1.2	4358987	4359087	100	36	0.360	100	1.000	64	0	0	0	0	0
Parent=AAEL000155-RA	supercont1.2	4364301	4365844	1543	1443	0.935	1543	1.000	100	0	0	0	0	0
Parent=AAEL000127-RA	supercont1.2	4758426	4758557	131	131	1.000	131	1.000	0	0	0	0	0	0
Parent=AAEL000127-RA	supercont1.2	4758620	4758827	207	207	1.000	207	1.000	0	0	0	0	0	0
Parent=AAEL000127-RA	supercont1.2	4758939	4760230	1291	1291	1.000	1291	1.000	0	0	0	0	0	0
Parent=AAEL000101-RA	supercont1.2	4857422	4858382	960	960	1.000	960	1.000	0	0	0	0	0	0
Parent=AAEL000101-RA	supercont1.2	4858439	4858760	321	321	1.000	321	1.000	0	0	0	0	0	0
Parent=AAEL000101-RA	supercont1.2	4858823	4859168	345	345	1.000	345	1.000	0	0	0	0	0	0
Parent=AAEL017443-RA	supercont1.2	4897226	4897997	771	771	1.000	771	1.000	0	0	0	0	0	0
Parent=AAEL017443-RA	supercont1.2	4905003	4905121	118	118	1.000	118	1.000	0	0	0	0	0	0
Parent=AAEL017443-RA	supercont1.2	4905212	4905419	207	207	1.000	207	1.000	0	0	0	0	0	0
Parent=AAEL017443-RA	supercont1.2	4905479	4906749	1270	1270	1.000	1270	1.000	0	0	0	0	0	0
Parent=AAEL017533-RA	supercont1.2	4944457	4944912	455	455	1.000	455	1.000	0	0	0	0	0	0
Parent=AAEL000132-RA	supercont1.2	4945066	4945959	893	893	1.000	893	1.000	0	0	0	0	0	0
Parent=AAEL000132-RA	supercont1.2	4946017	4946169	152	152	1.000	152	1.000	0	0	0	0	0	0
Parent=AAEL000132-RA	supercont1.2	4947202	4947302	100	49	0.490	100	1.000	51	0	0	0	0	0
Parent=AAEL000119-RA	supercont1.2	4970210	4971712	1502	1486	0.989	1502	1.000	16	0	0	0	0	0
Parent=AAEL000119-RA	supercont1.2	4971906	4972073	167	167	1.000	167	1.000	0	0	0	0	0	0
Parent=AAEL000106-RA	supercont1.2	5009026	5009126	100	100	1.000	100	1.000	0	0	0	0	0	0
Parent=AAEL000106-RA	supercont1.2	5009182	5009486	304	291	0.957	304	1.000	13	0	0	0	0	0
Parent=AAEL000106-RA	supercont1.2	5018475	5019203	728	657	0.902	728	1.000	71	0	0	0	0	0
Parent=AAEL000115-RA,Parent=AAEL000115-RB	supercont1.2	5023941	5024671	730	730	1.000	730	1.000	0	0	0	0	0	0
Parent=AAEL000115-RA,Parent=AAEL000115-RB	supercont1.2	5024690	5024790	100	100	1.000	100	1.000	0	0	0	0	0	0
Parent=AAEL000149-RA	supercont1.2	5041272	5041448	176	176	1.000	176	1.000	0	0	0	0	0	0
Parent=AAEL000149-RA	supercont1.2	5041918	5042133	215	215	1.000	215	1.000	0	0	0	0	0	0
Parent=AAEL000149-RA	supercont1.2	5042205	5042333	128	128	1.000	128	1.000	0	0	0	0	0	0
Parent=AAEL000154-RA	supercont1.2	5075386	5075514	128	128	1.000	128	1.000	0	0	0	0	0	0
Parent=AAEL000154-RA	supercont1.2	5075585	5075746	161	161	1.000	161	1.000	0	0	0	0	0	0
Parent=AAEL000108-RA	supercont1.2	5076265	5076489	224	224	1.000	224	1.000	0	0	0	0	0	0
Parent=AAEL000108-RA	supercont1.2	5076549	5077955	1406	1406	1.000	1406	1.000	0	0	0	0	0	0
Parent=AAEL000154-RA	supercont1.2	5083209	5084506	1297	1297	1.000	1297	1.000	0	0	0	0	0	0
Parent=AAEL000154-RA	supercont1.2	5084572	5085916	1344	1321	0.983	1344	1.000	23	0	0	0	0	0
Parent=AAEL000141-RA	supercont1.2	5089788	5089888	100	42	0.420	100	1.000	58	0	0	0	0	0
Parent=AAEL000141-RA	supercont1.2	5094781	5095503	722	722	1.000	722	1.000	0	0	0	0	0	0
Parent=AAEL000118-RA	supercont1.2	5095961	5096109	148	148	1.000	148	1.000	0	0	0	0	0	0
Parent=AAEL000118-RA	supercont1.2	5097839	5100029	2190	2190	1.000	2190	1.000	0	0	0	0	0	0
Parent=AAEL000116-RA	supercont1.2	5102515	5104419	1904	1904	1.000	1904	1.000	0	0	0	0	0	0
Parent=AAEL000116-RA	supercont1.2	5104462	5104562	100	100	1.000	100	1.000	0	0	0	0	0	0
Parent=AAEL000147-RA	supercont1.2	5109884	5109984	100	100	1.000	100	1.000	0	0	0	0	0	0
Parent=AAEL000147-RA	supercont1.2	5110054	5110385	331	331	1.000	331	1.000	0	0	0	0	0	0
Parent=AAEL000109-RA	supercont1.2	5122299	5122399	100	100	1.000	100	1.000	0	0	0	0	0	0
Parent=AAEL000109-RA	supercont1.2	5146181	5146336	155	155	1.000	155	1.000	0	0	0	0	0	0
Parent=AAEL000109-RA	supercont1.2	5150605	5150741	136	136	1.000	136	1.000	0	0	0	0	0	0
Parent=AAEL000109-RA	supercont1.2	5150877	5151133	256	256	1.000	256	1.000	0	0	0	0	0	0
Parent=AAEL000109-RA	supercont1.2	5152573	5152895	322	322	1.000	322	1.000	0	0	0	0	0	0
Parent=AAEL000109-RA	supercont1.2	5155250	5155823	573	573	1.000	573	1.000	0	0	0	0	0	0
Parent=AAEL000109-RA	supercont1.2	5160974	5162757	1783	1783	1.000	1783	1.000	0	0	0	0	0	0
Parent=AAEL018110-RA	supercont1.2	5213894	5214008	114	114	1.000	114	1.000	0	0	0	0	0	0
Parent=AAEL018110-RA	supercont1.2	5239094	5239554	460	460	1.000	460	1.000	0	0	0	0	0	0
Parent=AAEL018110-RA	supercont1.2	5239618	5239845	227	227	1.000	227	1.000	0	0	0	0	0	0
Parent=AAEL000138-RA	supercont1.2	5519080	5519208	128	128	1.000	128	1.000	0	0	0	0	0	0
Parent=AAEL000138-RA	supercont1.2	5523415	5523530	115	115	1.000	115	1.000	0	0	0	0	0	0
Parent=AAEL000138-RA	supercont1.2	5523643	5523772	129	129	1.000	129	1.000	0	0	0	0	0	0
Parent=AAEL000136-RA	supercont1.2	5538929	5540296	1367	1367	1.000	1367	1.000	0	0	0	0	0	0
Parent=AAEL000136-RA	supercont1.2	5540360	5540767	407	407	1.000	407	1.000	0	0	0	0	0	0
Parent=AAEL018111-RA	supercont1.2	5548176	5548812	636	636	1.000	636	1.000	0	0	0	0	0	0
Parent=AAEL018111-RA	supercont1.2	5557839	5558417	578	578	1.000	578	1.000	0	0	0	0	0	0
Parent=AAEL018111-RA	supercont1.2	5563829	5564136	307	307	1.000	307	1.000	0	0	0	0	0	0
Parent=AAEL000157-RA	supercont1.2	5572251	5572599	348	348	1.000	348	1.000	0	0	0	0	0	0
Parent=AAEL000157-RA	supercont1.2	5581822	5583069	1247	1247	1.000	1247	1.000	0	0	0	0	0	0
Parent=AAEL000157-RA	supercont1.2	5590343	5590749	406	406	1.000	406	1.000	0	0	0	0	0	0
Parent=AAEL000157-RA	supercont1.2	5590805	5591164	359	359	1.000	359	1.000	0	0	0	0	0	0
Parent=AAEL000125-RA	supercont1.2	5600046	5600420	374	374	1.000	374	1.000	0	0	0	0	0	0
Parent=AAEL000125-RA	supercont1.2	5600476	5600835	359	359	1.000	359	1.000	0	0	0	0	0	0
Parent=AAEL000107-RA	supercont1.2	5609310	5610990	1680	1680	1.000	1680	1.000	0	0	0	0	0	0
Parent=AAEL000107-RA	supercont1.2	5613721	5614016	295	295	1.000	295	1.000	0	0	0	0	0	0
Parent=AAEL000134-RA	supercont1.2	5615964	5617763	1799	1781	0.990	1799	1.000	18	0	0	0	0	0
Parent=AAEL000134-RA	supercont1.2	5617826	5617926	100	100	1.000	100	1.000	0	0	0	0	0	0
Parent=AAEL000134-RA	supercont1.2	5622855	5623059	204	204	1.000	204	1.000	0	0	0	0	0	0
Parent=AAEL000148-RA	supercont1.2	5660013	5660372	359	359	1.000	359	1.000	0	0	0	0	0	0
Parent=AAEL000148-RA	supercont1.2	5660680	5661266	586	586	1.000	586	1.000	0	0	0	0	0	0
Parent=AAEL000148-RA	supercont1.2	5663737	5663837	100	100	1.000	100	1.000	0	0	0	0	0	0
Parent=AAEL000140-RA	supercont1.2	5664023	5664476	453	453	1.000	453	1.000	0	0	0	0	0	0
Parent=AAEL000140-RA	supercont1.2	5669487	5670997	1510	1510	1.000	1510	1.000	0	0	0	0	0	0
Parent=AAEL000122-RA	supercont1.2	5689935	5690072	137	137	1.000	137	1.000	0	0	0	0	0	0
Parent=AAEL000122-RA	supercont1.2	5697429	5697631	202	202	1.000	202	1.000	0	0	0	0	0	0
Parent=AAEL000122-RA	supercont1.2	5697688	5699071	1383	1383	1.000	1383	1.000	0	0	0	0	0	0
Parent=AAEL000181-RA	supercont1.3	733247	733363	116	116	1.000	116	1.000	0	0	0	0	0	0
Parent=AAEL000181-RA	supercont1.3	733569	734484	915	915	1.000	915	1.000	0	0	0	0	0	0
Parent=AAEL000181-RA	supercont1.3	734733	734959	226	226	1.000	226	1.000	0	0	0	0	0	0
Parent=AAEL000181-RA	supercont1.3	754253	754851	598	598	1.000	598	1.000	0	0	0	0	0	0
Parent=AAEL000181-RA	supercont1.3	754915	755047	132	132	1.000	132	1.000	0	0	0	0	0	0
Parent=AAEL000181-RA	supercont1.3	765317	765690	373	373	1.000	373	1.000	0	0	0	0	0	0
Parent=AAEL000181-RA	supercont1.3	765753	766087	334	334	1.000	334	1.000	0	0	0	0	0	0
Parent=AAEL000181-RA	supercont1.3	766710	766810	100	100	1.000	100	1.000	0	0	0	0	0	0
Parent=AAEL000181-RA	supercont1.3	766860	767490	630	630	1.000	630	1.000	0	0	0	0	0	0
Parent=AAEL000181-RA	supercont1.3	773603	773775	172	172	1.000	172	1.000	0	0	0	0	0	0
Parent=AAEL000181-RA	supercont1.3	773839	774005	166	166	1.000	166	1.000	0	0	0	0	0	0
Parent=AAEL000181-RA	supercont1.3	774169	774269	100	100	1.000	100	1.000	0	0	0	0	0	0
Parent=AAEL000181-RA	supercont1.3	775324	775725	401	401	1.000	401	1.000	0	0	0	0	0	0
Parent=AAEL000181-RA	supercont1.3	775894	776416	522	522	1.000	522	1.000	0	0	0	0	0	0
Parent=AAEL000181-RA	supercont1.3	783668	783969	301	301	1.000	301	1.000	0	0	0	0	0	0
Parent=AAEL000213-RA	supercont1.3	784247	784383	136	136	1.000	136	1.000	0	0	0	0	0	0
Parent=AAEL000213-RA	supercont1.3	807231	807430	199	199	1.000	199	1.000	0	0	0	0	0	0
Parent=AAEL000213-RA	supercont1.3	807638	808147	509	509	1.000	509	1.000	0	0	0	0	0	0
Parent=AAEL000213-RA	supercont1.3	818316	818506	190	190	1.000	190	1.000	0	0	0	0	0	0
Parent=AAEL000164-RA	supercont1.3	818979	819127	148	148	1.000	148	1.000	0	0	0	0	0	0
Parent=AAEL000164-RA	supercont1.3	819332	819828	496	496	1.000	496	1.000	0	0	0	0	0	0
Parent=AAEL000164-RA	supercont1.3	822354	822563	209	209	1.000	209	1.000	0	0	0	0	0	0
Parent=AAEL000164-RA	supercont1.3	822621	822817	196	196	1.000	196	1.000	0	0	0	0	0	0
Parent=AAEL000166-RA	supercont1.3	1073567	1074044	477	477	1.000	477	1.000	0	0	0	0	0	0
Parent=AAEL000166-RA	supercont1.3	1084215	1084384	169	169	1.000	169	1.000	0	0	0	0	0	0
Parent=AAEL000188-RA	supercont1.3	1096003	1096182	179	179	1.000	179	1.000	0	0	0	0	0	0
Parent=AAEL000188-RA	supercont1.3	1105135	1105271	136	136	1.000	136	1.000	0	0	0	0	0	0
Parent=AAEL000188-RA	supercont1.3	1116011	1116116	105	105	1.000	105	1.000	0	0	0	0	0	0
Parent=AAEL000188-RA	supercont1.3	1116185	1116516	331	331	1.000	331	1.000	0	0	0	0	0	0
Parent=AAEL000188-RA	supercont1.3	1116583	1116683	100	100	1.000	100	1.000	0	0	0	0	0	0
Parent=AAEL000216-RA	supercont1.3	1137203	1137513	310	310	1.000	310	1.000	0	0	0	0	0	0
Parent=AAEL000216-RA	supercont1.3	1138733	1138976	243	243	1.000	243	1.000	0	0	0	0	0	0
Parent=AAEL000216-RA	supercont1.3	1139058	1139251	193	193	1.000	193	1.000	0	0	0	0	0	0
Parent=AAEL000216-RA	supercont1.3	1139289	1139389	100	100	1.000	100	1.000	0	0	0	0	0	0
Parent=AAEL000161-RA	supercont1.3	1147929	1148193	264	264	1.000	264	1.000	0	0	0	0	0	0
Parent=AAEL000161-RA	supercont1.3	1148239	1148426	187	187	1.000	187	1.000	0	0	0	0	0	0
Parent=AAEL000161-RA	supercont1.3	1157827	1157968	141	141	1.000	141	1.000	0	0	0	0	0	0
Parent=AAEL000161-RA	supercont1.3	1158184	1158974	790	790	1.000	790	1.000	0	0	0	0	0	0
Parent=AAEL000161-RA	supercont1.3	1159034	1159193	159	159	1.000	159	1.000	0	0	0	0	0	0
Parent=AAEL000161-RA	supercont1.3	1159250	1159389	139	139	1.000	139	1.000	0	0	0	0	0	0
Parent=AAEL000161-RA	supercont1.3	1159453	1159638	185	185	1.000	185	1.000	0	0	0	0	0	0
Parent=AAEL000161-RA	supercont1.3	1172509	1172818	309	309	1.000	309	1.000	0	0	0	0	0	0
Parent=AAEL000161-RA	supercont1.3	1172882	1173103	221	221	1.000	221	1.000	0	0	0	0	0	0
Parent=AAEL000161-RA	supercont1.3	1173169	1173413	244	244	1.000	244	1.000	0	0	0	0	0	0
Parent=AAEL000161-RA	supercont1.3	1173438	1173618	180	180	1.000	180	1.000	0	0	0	0	0	0
Parent=AAEL000161-RA	supercont1.3	1174178	1174339	161	161	1.000	161	1.000	0	0	0	0	0	0
Parent=AAEL000163-RA	supercont1.3	1218071	1218171	100	100	1.000	100	1.000	0	0	0	0	0	0
Parent=AAEL000163-RA	supercont1.3	1218211	1218311	100	100	1.000	100	1.000	0	0	0	0	0	0
Parent=AAEL000163-RA	supercont1.3	1218355	1218673	318	318	1.000	318	1.000	0	0	0	0	0	0
Parent=AAEL000163-RA	supercont1.3	1218728	1218861	133	133	1.000	133	1.000	0	0	0	0	0	0
Parent=AAEL000214-RA	supercont1.3	1223434	1223535	101	101	1.000	101	1.000	0	0	0	0	0	0
Parent=AAEL000214-RA	supercont1.3	1223600	1223813	213	213	1.000	213	1.000	0	0	0	0	0	0
Parent=AAEL000214-RA	supercont1.3	1223881	1224052	171	171	1.000	171	1.000	0	0	0	0	0	0
Parent=AAEL000214-RA	supercont1.3	1226715	1228026	1311	1311	1.000	1311	1.000	0	0	0	0	0	0
Parent=AAEL017073-RA	supercont1.3	1246053	1246229	176	176	1.000	176	1.000	0	0	0	0	0	0
Parent=AAEL000217-RA	supercont1.3	1255037	1255160	123	123	1.000	123	1.000	0	0	0	0	0	0
Parent=AAEL000217-RA	supercont1.3	1255239	1255357	118	118	1.000	118	1.000	0	0	0	0	0	0
Parent=AAEL000217-RA	supercont1.3	1263470	1263691	221	221	1.000	221	1.000	0	0	0	0	0	0
Parent=AAEL000217-RA	supercont1.3	1263757	1263930	173	173	1.000	173	1.000	0	0	0	0	0	0
Parent=AAEL000217-RA	supercont1.3	1266541	1266657	116	116	1.000	116	1.000	0	0	0	0	0	0
Parent=AAEL000217-RA	supercont1.3	1266721	1266843	122	122	1.000	122	1.000	0	0	0	0	0	0
Parent=AAEL000217-RA	supercont1.3	1266905	1267055	150	150	1.000	150	1.000	0	0	0	0	0	0
Parent=AAEL000217-RA	supercont1.3	1267119	1267330	211	211	1.000	211	1.000	0	0	0	0	0	0
Parent=AAEL000217-RA	supercont1.3	1267390	1267563	173	173	1.000	173	1.000	0	0	0	0	0	0
Parent=AAEL000217-RA	supercont1.3	1268450	1269032	582	582	1.000	582	1.000	0	0	0	0	0	0
Parent=AAEL000217-RA	supercont1.3	1269093	1269241	148	148	1.000	148	1.000	0	0	0	0	0	0
Parent=AAEL000217-RA	supercont1.3	1269321	1269609	288	288	1.000	288	1.000	0	0	0	0	0	0
Parent=AAEL000217-RA	supercont1.3	1284906	1285351	445	445	1.000	445	1.000	0	0	0	0	0	0
Parent=AAEL000159-RA	supercont1.3	1314748	1314896	148	148	1.000	148	1.000	0	0	0	0	0	0
Parent=AAEL000159-RA	supercont1.3	1315110	1315377	267	267	1.000	267	1.000	0	0	0	0	0	0
Parent=AAEL000159-RA	supercont1.3	1315442	1315607	165	165	1.000	165	1.000	0	0	0	0	0	0
Parent=AAEL000159-RA	supercont1.3	1330924	1331109	185	185	1.000	185	1.000	0	0	0	0	0	0
Parent=AAEL000159-RA	supercont1.3	1331156	1331256	100	100	1.000	100	1.000	0	0	0	0	0	0
Parent=AAEL000183-RA	supercont1.3	1332700	1332933	233	233	1.000	233	1.000	0	0	0	0	0	0
Parent=AAEL000175-RA	supercont1.3	1360625	1360725	100	100	1.000	100	1.000	0	0	0	0	0	0
Parent=AAEL000175-RA	supercont1.3	1367139	1369181	2042	2042	1.000	2042	1.000	0	0	0	0	0	0
Parent=AAEL000176-RA	supercont1.3	1418782	1418882	100	100	1.000	100	1.000	0	0	0	0	0	0
Parent=AAEL000176-RA	supercont1.3	1431974	1432074	100	100	1.000	100	1.000	0	0	0	0	0	0
Parent=AAEL000176-RA	supercont1.3	1432118	1432218	100	100	1.000	100	1.000	0	0	0	0	0	0
Parent=AAEL000176-RA	supercont1.3	1432274	1432596	322	322	1.000	322	1.000	0	0	0	0	0	0
Parent=AAEL000176-RA	supercont1.3	1432657	1432940	283	283	1.000	283	1.000	0	0	0	0	0	0
Parent=AAEL000176-RA	supercont1.3	1443093	1444002	909	909	1.000	909	1.000	0	0	0	0	0	0
Parent=AAEL000162-RA	supercont1.3	1653660	1653761	101	101	1.000	101	1.000	0	0	0	0	0	0
Parent=AAEL000162-RA	supercont1.3	1653815	1653915	100	100	1.000	100	1.000	0	0	0	0	0	0
Parent=AAEL000162-RA	supercont1.3	1653993	1654093	100	100	1.000	100	1.000	0	0	0	0	0	0
Parent=AAEL000162-RA	supercont1.3	1654159	1654259	100	100	1.000	100	1.000	0	0	0	0	0	0
Parent=AAEL000162-RA	supercont1.3	1654317	1654417	100	100	1.000	100	1.000	0	0	0	0	0	0
Parent=AAEL000162-RA	supercont1.3	1654495	1654595	100	100	1.000	100	1.000	0	0	0	0	0	0
Parent=AAEL000162-RA	supercont1.3	1663243	1663353	110	110	1.000	110	1.000	0	0	0	0	0	0
Parent=AAEL000162-RA	supercont1.3	1663440	1663583	143	143	1.000	143	1.000	0	0	0	0	0	0
Parent=AAEL000162-RA	supercont1.3	1663909	1664009	100	100	1.000	100	1.000	0	0	0	0	0	0
Parent=AAEL000162-RA	supercont1.3	1664113	1664221	108	108	1.000	108	1.000	0	0	0	0	0	0
Parent=AAEL000162-RA	supercont1.3	1665155	1665287	132	132	1.000	132	1.000	0	0	0	0	0	0
Parent=AAEL000162-RA	supercont1.3	1696498	1696598	100	100	1.000	100	1.000	0	0	0	0	0	0
Parent=AAEL000162-RA	supercont1.3	1696676	1696832	156	156	1.000	156	1.000	0	0	0	0	0	0
Parent=AAEL000195-RB	supercont1.3	1717489	1717694	205	205	1.000	205	1.000	0	0	0	0	0	0
Parent=AAEL000195-RB	supercont1.3	1717757	1718306	549	549	1.000	549	1.000	0	0	0	0	0	0
Parent=AAEL000195-RB	supercont1.3	1719023	1719936	913	913	1.000	913	1.000	0	0	0	0	0	0
Parent=AAEL000195-RB	supercont1.3	1720058	1720160	102	102	1.000	102	1.000	0	0	0	0	0	0
Parent=AAEL000195-RB	supercont1.3	1740249	1740383	134	134	1.000	134	1.000	0	0	0	0	0	0
Parent=AAEL000195-RB	supercont1.3	1740457	1740597	140	140	1.000	140	1.000	0	0	0	0	0	0
Parent=AAEL000195-RB	supercont1.3	1740681	1740970	289	289	1.000	289	1.000	0	0	0	0	0	0
Parent=AAEL000195-RB	supercont1.3	1747695	1748000	305	305	1.000	305	1.000	0	0	0	0	0	0
Parent=AAEL000195-RB	supercont1.3	1748071	1748209	138	138	1.000	138	1.000	0	0	0	0	0	0
Parent=AAEL000170-RA	supercont1.3	1769926	1770026	100	100	1.000	100	1.000	0	0	0	0	0	0
Parent=AAEL000170-RA,Parent=AAEL000170-RB	supercont1.3	1770070	1770210	140	140	1.000	140	1.000	0	0	0	0	0	0
Parent=AAEL000170-RA,Parent=AAEL000170-RB	supercont1.3	1770273	1770373	100	100	1.000	100	1.000	0	0	0	0	0	0
Parent=AAEL000170-RA,Parent=AAEL000170-RB	supercont1.3	1780825	1780925	100	100	1.000	100	1.000	0	0	0	0	0	0
Parent=AAEL000170-RA,Parent=AAEL000170-RB	supercont1.3	1780978	1781105	127	127	1.000	127	1.000	0	0	0	0	0	0
Parent=AAEL000170-RA,Parent=AAEL000170-RB	supercont1.3	1781163	1781585	422	422	1.000	422	1.000	0	0	0	0	0	0
Parent=AAEL000170-RA,Parent=AAEL000170-RB	supercont1.3	1781737	1782094	357	357	1.000	357	1.000	0	0	0	0	0	0
Parent=AAEL000170-RA,Parent=AAEL000170-RB	supercont1.3	1782659	1782883	224	224	1.000	224	1.000	0	0	0	0	0	0
Parent=AAEL000170-RA,Parent=AAEL000170-RB	supercont1.3	1782944	1783075	131	131	1.000	131	1.000	0	0	0	0	0	0
Parent=AAEL000201-RA	supercont1.3	1786781	1787023	242	242	1.000	242	1.000	0	0	0	0	0	0
Parent=AAEL000201-RA	supercont1.3	1788511	1788858	347	347	1.000	347	1.000	0	0	0	0	0	0
Parent=AAEL000201-RA	supercont1.3	1788927	1789136	209	209	1.000	209	1.000	0	0	0	0	0	0
Parent=AAEL000201-RA	supercont1.3	1804380	1804995	615	615	1.000	615	1.000	0	0	0	0	0	0
Parent=AAEL000201-RA	supercont1.3	1805051	1805242	191	191	1.000	191	1.000	0	0	0	0	0	0
Parent=AAEL000201-RA	supercont1.3	1817611	1818254	643	643	1.000	643	1.000	0	0	0	0	0	0
Parent=AAEL000201-RA	supercont1.3	1825152	1825345	193	193	1.000	193	1.000	0	0	0	0	0	0
Parent=AAEL000201-RA	supercont1.3	1825402	1825829	427	427	1.000	427	1.000	0	0	0	0	0	0
Parent=AAEL000201-RA	supercont1.3	1825850	1825958	108	108	1.000	108	1.000	0	0	0	0	0	0
Parent=AAEL000201-RA	supercont1.3	1825977	1826077	100	100	1.000	100	1.000	0	0	0	0	0	0
Parent=AAEL000201-RA	supercont1.3	1847222	1847518	296	296	1.000	296	1.000	0	0	0	0	0	0
Parent=AAEL000173-RA	supercont1.3	1847570	1847861	291	291	1.000	291	1.000	0	0	0	0	0	0
Parent=AAEL000173-RA	supercont1.3	1848474	1848706	232	232	1.000	232	1.000	0	0	0	0	0	0
Parent=AAEL000179-RA	supercont1.3	1848923	1849023	100	94	0.940	100	1.000	6	0	0	0	0	0
Parent=AAEL000179-RA	supercont1.3	1849242	1849342	100	100	1.000	100	1.000	0	0	0	0	0	0
Parent=AAEL000179-RA	supercont1.3	1857475	1857661	186	186	1.000	186	1.000	0	0	0	0	0	0
Parent=AAEL000179-RA	supercont1.3	1857727	1857878	151	151	1.000	151	1.000	0	0	0	0	0	0
Parent=AAEL000211-RA	supercont1.3	1885789	1885889	100	100	1.000	100	1.000	0	0	0	0	0	0
Parent=AAEL000211-RA	supercont1.3	1885938	1886120	182	182	1.000	182	1.000	0	0	0	0	0	0
Parent=AAEL000211-RA	supercont1.3	1886165	1886265	100	100	1.000	100	1.000	0	0	0	0	0	0
Parent=AAEL000193-RA	supercont1.3	1902733	1902943	210	210	1.000	210	1.000	0	0	0	0	0	0
Parent=AAEL000193-RA	supercont1.3	1912877	1913067	190	190	1.000	190	1.000	0	0	0	0	0	0
Parent=AAEL000193-RA	supercont1.3	1913137	1913497	360	360	1.000	360	1.000	0	0	0	0	0	0
Parent=AAEL000193-RA	supercont1.3	1930223	1931072	849	849	1.000	849	1.000	0	0	0	0	0	0
Parent=AAEL000193-RA	supercont1.3	1954246	1954346	100	100	1.000	100	1.000	0	0	0	0	0	0
Parent=AAEL000208-RA	supercont1.3	1992212	1992347	135	135	1.000	135	1.000	0	0	0	0	0	0
Parent=AAEL000208-RA	supercont1.3	1992427	1992608	181	181	1.000	181	1.000	0	0	0	0	0	0
Parent=AAEL000208-RA	supercont1.3	1992669	1992821	152	152	1.000	152	1.000	0	0	0	0	0	0
Parent=AAEL000208-RA	supercont1.3	1992886	1993035	149	149	1.000	149	1.000	0	0	0	0	0	0
Parent=AAEL000199-RA	supercont1.3	2022416	2022525	109	109	1.000	109	1.000	0	0	0	0	0	0
Parent=AAEL000199-RA	supercont1.3	2022595	2022901	306	306	1.000	306	1.000	0	0	0	0	0	0
Parent=AAEL000199-RA	supercont1.3	2033237	2034652	1415	1415	1.000	1415	1.000	0	0	0	0	0	0
Parent=AAEL000199-RA	supercont1.3	2034821	2034958	137	137	1.000	137	1.000	0	0	0	0	0	0
Parent=AAEL000199-RA	supercont1.3	2035003	2035103	100	100	1.000	100	1.000	0	0	0	0	0	0
Parent=AAEL000180-RA	supercont1.3	2041793	2041959	166	166	1.000	166	1.000	0	0	0	0	0	0
Parent=AAEL000180-RA	supercont1.3	2042013	2042163	150	150	1.000	150	1.000	0	0	0	0	0	0
Parent=AAEL000180-RA	supercont1.3	2042223	2042420	197	197	1.000	197	1.000	0	0	0	0	0	0
Parent=AAEL000182-RA	supercont1.3	2042478	2042578	100	100	1.000	100	1.000	0	0	0	0	0	0
Parent=AAEL000182-RA	supercont1.3	2042630	2042761	131	131	1.000	131	1.000	0	0	0	0	0	0
Parent=AAEL000215-RA	supercont1.3	2051393	2051493	100	100	1.000	100	1.000	0	0	0	0	0	0
Parent=AAEL000215-RA	supercont1.3	2051514	2051826	312	312	1.000	312	1.000	0	0	0	0	0	0
Parent=AAEL000215-RA	supercont1.3	2054780	2054925	145	145	1.000	145	1.000	0	0	0	0	0	0
Parent=AAEL000215-RA	supercont1.3	2054989	2055128	139	139	1.000	139	1.000	0	0	0	0	0	0
Parent=AAEL000206-RA	supercont1.3	2112460	2112642	182	182	1.000	182	1.000	0	0	0	0	0	0
Parent=AAEL000206-RA	supercont1.3	2112709	2112894	185	185	1.000	185	1.000	0	0	0	0	0	0
Parent=AAEL000206-RA	supercont1.3	2112937	2113037	100	100	1.000	100	1.000	0	0	0	0	0	0
Parent=AAEL000206-RA	supercont1.3	2117627	2117727	100	93	0.930	100	1.000	7	0	7	0	0	0
Parent=AAEL018223-RA	supercont1.3	2434360	2435171	811	811	1.000	811	1.000	0	0	0	0	0	0
Parent=AAEL018223-RA	supercont1.3	2435245	2435459	214	214	1.000	214	1.000	0	0	0	0	0	0
Parent=AAEL018223-RA	supercont1.3	2472541	2472641	100	100	1.000	100	1.000	0	0	0	0	0	0
Parent=AAEL018223-RA	supercont1.3	2485320	2485420	100	100	1.000	100	1.000	0	0	0	0	0	0
Parent=AAEL018223-RA	supercont1.3	2485492	2485638	146	146	1.000	146	1.000	0	0	0	0	0	0
Parent=AAEL018223-RA	supercont1.3	2575943	2576043	100	100	1.000	100	1.000	0	0	0	0	0	0
Parent=AAEL018223-RA	supercont1.3	2703418	2703571	153	153	1.000	153	1.000	0	0	0	0	0	0
Parent=AAEL018223-RA	supercont1.3	2703645	2703758	113	113	1.000	113	1.000	0	0	0	0	0	0
Parent=AAEL018223-RA	supercont1.3	2831051	2831598	547	547	1.000	547	1.000	0	0	0	0	0	0
Parent=AAEL000187-RA	supercont1.3	3456475	3458644	2169	2169	1.000	2169	1.000	0	0	0	0	0	0
Parent=AAEL000187-RA	supercont1.3	3459597	3460545	948	948	1.000	948	1.000	0	0	0	0	0	0
Parent=AAEL000187-RA	supercont1.3	3464989	3465380	391	391	1.000	391	1.000	0	0	0	0	0	0
Parent=AAEL000187-RA	supercont1.3	3465486	3465586	100	100	1.000	100	1.000	0	0	0	0	0	0
Parent=AAEL000187-RA	supercont1.3	3465695	3465931	236	236	1.000	236	1.000	0	0	0	0	0	0
Parent=AAEL000187-RA	supercont1.3	3481943	3482073	130	130	1.000	130	1.000	0	0	0	0	0	0
Parent=AAEL000187-RA	supercont1.3	3482134	3482248	114	114	1.000	114	1.000	0	0	0	0	0	0
Parent=AAEL000187-RA	supercont1.3	3483490	3483590	100	100	1.000	100	1.000	0	0	0	0	0	0
Parent=AAEL000187-RA	supercont1.3	3497808	3497908	100	100	1.000	100	1.000	0	0	0	0	0	0
Parent=AAEL000174-RA	supercont1.3	3507432	3507901	469	469	1.000	469	1.000	0	0	0	0	0	0
Parent=AAEL000174-RA	supercont1.3	3507975	3508147	172	172	1.000	172	1.000	0	0	0	0	0	0
Parent=AAEL000174-RA	supercont1.3	3522673	3522785	112	112	1.000	112	1.000	0	0	0	0	0	0
Parent=AAEL000194-RA,Parent=AAEL000194-RB	supercont1.3	3540822	3541207	385	385	1.000	385	1.000	0	0	0	0	0	0
Parent=AAEL000194-RA,Parent=AAEL000194-RB	supercont1.3	3541264	3541510	246	246	1.000	246	1.000	0	0	0	0	0	0
Parent=AAEL000194-RA,Parent=AAEL000194-RB	supercont1.3	3541574	3542025	451	451	1.000	451	1.000	0	0	0	0	0	0
Parent=AAEL000194-RA,Parent=AAEL000194-RB	supercont1.3	3554563	3554673	110	110	1.000	110	1.000	0	0	0	0	0	0
Parent=AAEL000194-RA,Parent=AAEL000194-RB	supercont1.3	3554744	3554864	120	120	1.000	120	1.000	0	0	0	0	0	0
Parent=AAEL000194-RA,Parent=AAEL000194-RB	supercont1.3	3554920	3557562	2642	2642	1.000	2642	1.000	0	0	0	0	0	0
Parent=AAEL000194-RA,Parent=AAEL000194-RB	supercont1.3	3557621	3557849	228	228	1.000	228	1.000	0	0	0	0	0	0
Parent=AAEL000194-RA,Parent=AAEL000194-RB	supercont1.3	3559548	3560037	489	489	1.000	489	1.000	0	0	0	0	0	0
Parent=AAEL018000-RA	supercont1.3	3566350	3566490	140	140	1.000	140	1.000	0	0	0	0	0	0
Parent=AAEL018000-RA	supercont1.3	3566553	3567926	1373	1373	1.000	1373	1.000	0	0	0	0	0	0
Parent=AAEL000194-RA,Parent=AAEL000194-RB	supercont1.3	3569659	3569821	162	162	1.000	162	1.000	0	0	0	0	0	0
Parent=AAEL000194-RA,Parent=AAEL000194-RB	supercont1.3	3569891	3569991	100	100	1.000	100	1.000	0	0	0	0	0	0
Parent=AAEL000194-RA,Parent=AAEL000194-RB	supercont1.3	3571334	3571543	209	209	1.000	209	1.000	0	0	0	0	0	0
Parent=AAEL000194-RA,Parent=AAEL000194-RB	supercont1.3	3571604	3572365	761	761	1.000	761	1.000	0	0	0	0	0	0
Parent=AAEL000194-RA,Parent=AAEL000194-RB	supercont1.3	3578486	3578699	213	213	1.000	213	1.000	0	0	0	0	0	0
Parent=AAEL000194-RA,Parent=AAEL000194-RB	supercont1.3	3578770	3578870	100	100	1.000	100	1.000	0	0	0	0	0	0
Parent=AAEL018035-RA,Parent=AAEL018035-RB,Parent=AAEL018035-RC	supercont1.3	3599468	3600368	900	900	1.000	900	1.000	0	0	0	0	0	0
Parent=AAEL018035-RA,Parent=AAEL018035-RB,Parent=AAEL018035-RC	supercont1.3	3602026	3602729	703	703	1.000	703	1.000	0	0	0	0	0	0
Parent=AAEL018035-RA,Parent=AAEL018035-RB,Parent=AAEL018035-RC	supercont1.3	3609357	3609858	501	501	1.000	501	1.000	0	0	0	0	0	0
Parent=AAEL018035-RA,Parent=AAEL018035-RB,Parent=AAEL018035-RC	supercont1.3	3609975	3610075	100	100	1.000	100	1.000	0	0	0	0	0	0
Parent=AAEL018035-RA,Parent=AAEL018035-RB,Parent=AAEL018035-RC	supercont1.3	3610145	3610340	195	195	1.000	195	1.000	0	0	0	0	0	0
Parent=AAEL018035-RA,Parent=AAEL018035-RB,Parent=AAEL018035-RC	supercont1.3	3610398	3610588	190	190	1.000	190	1.000	0	0	0	0	0	0
Parent=AAEL018001-RA	supercont1.3	3627699	3627890	191	191	1.000	191	1.000	0	0	0	0	0	0
Parent=AAEL018001-RA	supercont1.3	3651684	3651784	100	100	1.000	100	1.000	0	0	0	0	0	0
Parent=AAEL000190-RA	supercont1.3	3663772	3663888	116	44	0.379	116	1.000	72	0	0	0	0	0
Parent=AAEL000190-RA	supercont1.3	3665363	3665526	163	163	1.000	163	1.000	0	0	0	0	0	0
Parent=AAEL000190-RA	supercont1.3	3666123	3666519	396	396	1.000	396	1.000	0	0	0	0	0	0
Parent=AAEL000190-RA	supercont1.3	3666573	3666719	146	146	1.000	146	1.000	0	0	0	0	0	0
Parent=AAEL000203-RA	supercont1.3	3676215	3676372	157	157	1.000	157	1.000	0	0	0	0	0	0
Parent=AAEL000203-RA	supercont1.3	3681260	3681861	601	601	1.000	601	1.000	0	0	0	0	0	0
Parent=AAEL018036-RC	supercont1.3	3743434	3743800	366	366	1.000	366	1.000	0	0	0	0	0	0
Parent=AAEL018036-RC	supercont1.3	3749576	3749696	120	120	1.000	120	1.000	0	0	0	0	0	0
Parent=AAEL018036-RC	supercont1.3	3759022	3759216	194	194	1.000	194	1.000	0	0	0	0	0	0
Parent=AAEL018036-RC	supercont1.3	3881490	3881730	240	240	1.000	240	1.000	0	0	0	0	0	0
Parent=AAEL000192-RA	supercont1.3	4059752	4060196	444	444	1.000	444	1.000	0	0	0	0	0	0
Parent=AAEL000192-RA	supercont1.3	4074903	4075003	100	0	0.000	0	0.000	100	0	100	100	0	100
Parent=AAEL000209-RA	supercont1.3	4287304	4287404	100	38	0.380	100	1.000	62	0	0	0	0	0
Parent=AAEL000209-RA	supercont1.3	4288010	4288253	243	243	1.000	243	1.000	0	0	0	0	0	0
Parent=AAEL000165-RA,Parent=AAEL000165-RB	supercont1.3	4483686	4483786	100	100	1.000	100	1.000	0	0	0	0	0	0
Parent=AAEL000165-RA,Parent=AAEL000165-RB	supercont1.3	4483839	4483962	123	123	1.000	123	1.000	0	0	0	0	0	0
Parent=AAEL000165-RB	supercont1.3	4493660	4493786	126	126	1.000	126	1.000	0	0	0	0	0	0
Parent=AAEL000200-RA	supercont1.3	4498680	4498803	123	123	1.000	123	1.000	0	0	0	0	0	0
Parent=AAEL000200-RA	supercont1.3	4498865	4498988	123	123	1.000	123	1.000	0	0	0	0	0	0
Parent=AAEL000200-RA	supercont1.3	4499055	4499155	100	100	1.000	100	1.000	0	0	0	0	0	0
Parent=AAEL000165-RA	supercont1.3	4525482	4525605	123	123	1.000	123	1.000	0	0	0	0	0	0
Parent=AAEL000172-RA	supercont1.3	4541750	4546445	4695	4695	1.000	4695	1.000	0	0	0	0	0	0
Parent=AAEL000172-RA	supercont1.3	4546520	4546698	178	178	1.000	178	1.000	0	0	0	0	0	0
Parent=AAEL000172-RA	supercont1.3	4546921	4547021	100	100	1.000	100	1.000	0	0	0	0	0	0
Parent=AAEL000167-RA,Parent=AAEL018224-RA	supercont1.3	4631926	4634610	2684	2684	1.000	2684	1.000	0	0	0	0	0	0
Parent=AAEL018224-RA	supercont1.3	4634701	4635237	536	536	1.000	536	1.000	0	0	0	0	0	0
Parent=AAEL018224-RA	supercont1.3	4635301	4635575	274	274	1.000	274	1.000	0	0	0	0	0	0
Parent=AAEL018224-RA	supercont1.3	4645236	4651251	6015	6015	1.000	6015	1.000	0	0	0	0	0	0
Parent=AAEL018224-RA	supercont1.3	4651289	4651389	100	100	1.000	100	1.000	0	0	0	0	0	0
Parent=AAEL018224-RA	supercont1.3	4651562	4651734	172	172	1.000	172	1.000	0	0	0	0	0	0
Parent=AAEL000178-RA	supercont1.3	4712691	4712904	213	213	1.000	213	1.000	0	0	0	0	0	0
Parent=AAEL000178-RA	supercont1.3	4712964	4713064	100	100	1.000	100	1.000	0	0	0	0	0	0
Parent=AAEL000178-RA	supercont1.3	4713120	4713252	132	132	1.000	132	1.000	0	0	0	0	0	0
Parent=AAEL000178-RA	supercont1.3	4723832	4724277	445	445	1.000	445	1.000	0	0	0	0	0	0
Parent=AAEL000184-RA	supercont1.3	4746022	4746122	100	100	1.000	100	1.000	0	0	0	0	0	0
Parent=AAEL000184-RA	supercont1.3	4746137	4746299	162	162	1.000	162	1.000	0	0	0	0	0	0
Parent=AAEL000184-RA	supercont1.3	4746364	4746487	123	123	1.000	123	1.000	0	0	0	0	0	0
Parent=AAEL000184-RA	supercont1.3	4746556	4746743	187	187	1.000	187	1.000	0	0	0	0	0	0
Parent=AAEL000184-RA	supercont1.3	4746802	4746908	106	106	1.000	106	1.000	0	0	0	0	0	0
Parent=AAEL000184-RA	supercont1.3	4752841	4752941	100	100	1.000	100	1.000	0	0	0	0	0	0
Parent=AAEL018225-RA	supercont1.3	4753634	4753879	245	245	1.000	245	1.000	0	0	0	0	0	0
Parent=AAEL018225-RA	supercont1.3	4753945	4754293	348	348	1.000	348	1.000	0	0	0	0	0	0
Parent=AAEL018225-RA	supercont1.3	4759356	4759494	138	138	1.000	138	1.000	0	0	0	0	0	0
Parent=AAEL018225-RA	supercont1.3	4759555	4760999	1444	1444	1.000	1444	1.000	0	0	0	0	0	0
Parent=AAEL018225-RA	supercont1.3	4762245	4762525	280	280	1.000	280	1.000	0	0	0	0	0	0
Parent=AAEL018225-RA	supercont1.3	4762594	4762747	153	153	1.000	153	1.000	0	0	0	0	0	0
Parent=AAEL018225-RA	supercont1.3	4762805	4763211	406	406	1.000	406	1.000	0	0	0	0	0	0
Parent=AAEL018225-RA	supercont1.3	4763271	4763656	385	385	1.000	385	1.000	0	0	0	0	0	0
Parent=AAEL018225-RA	supercont1.3	4763707	4763807	100	100	1.000	100	1.000	0	0	0	0	0	0
Parent=AAEL018225-RA	supercont1.3	4785964	4786169	205	205	1.000	205	1.000	0	0	0	0	0	0
Parent=AAEL018225-RA	supercont1.3	4787540	4787749	209	209	1.000	209	1.000	0	0	0	0	0	0
Parent=AAEL018225-RA	supercont1.3	4788027	4788236	209	209	1.000	209	1.000	0	0	0	0	0	0
Parent=AAEL018225-RA	supercont1.3	4800887	4800992	105	105	1.000	105	1.000	0	0	0	0	0	0
Parent=AAEL018225-RA	supercont1.3	4813193	4813293	100	100	1.000	100	1.000	0	0	0	0	0	0
Parent=AAEL000191-RA	supercont1.3	4834138	4834415	277	277	1.000	277	1.000	0	0	0	0	0	0
Parent=AAEL000191-RA	supercont1.3	4849221	4849671	450	450	1.000	450	1.000	0	0	0	0	0	0
Parent=AAEL000191-RA	supercont1.3	4849742	4849972	230	230	1.000	230	1.000	0	0	0	0	0	0
Parent=AAEL000191-RA	supercont1.3	4850179	4850279	100	100	1.000	100	1.000	0	0	0	0	0	0
Parent=AAEL000191-RA	supercont1.3	4850346	4850465	119	119	1.000	119	1.000	0	0	0	0	0	0
Parent=AAEL000196-RA	supercont1.3	4856870	4857128	258	258	1.000	258	1.000	0	0	0	0	0	0
Parent=AAEL000196-RA	supercont1.3	4864940	4865822	882	882	1.000	882	1.000	0	0	0	0	0	0
Parent=AAEL000196-RA	supercont1.3	4866182	4866288	106	106	1.000	106	1.000	0	0	0	0	0	0
Parent=AAEL000196-RA	supercont1.3	4866354	4866481	127	127	1.000	127	1.000	0	0	0	0	0	0
Parent=AAEL000185-RA	supercont1.3	4873580	4874722	1142	1142	1.000	1142	1.000	0	0	0	0	0	0
Parent=AAEL000185-RA	supercont1.3	4883771	4883983	212	212	1.000	212	1.000	0	0	0	0	0	0
Parent=AAEL000160-RA	supercont1.3	4885080	4885180	100	100	1.000	100	1.000	0	0	0	0	0	0
Parent=AAEL000160-RA	supercont1.3	4885229	4885329	100	100	1.000	100	1.000	0	0	0	0	0	0
Parent=AAEL000160-RA	supercont1.3	4900518	4900618	100	100	1.000	100	1.000	0	0	0	0	0	0
Parent=AAEL000204-RA	supercont1.3	4922018	4922174	156	156	1.000	156	1.000	0	0	0	0	0	0
Parent=AAEL000204-RA	supercont1.3	4922991	4923122	131	131	1.000	131	1.000	0	0	0	0	0	0
Parent=AAEL000204-RA,Parent=AAEL000204-RB	supercont1.3	4923177	4923419	242	242	1.000	242	1.000	0	0	0	0	0	0
Parent=AAEL000204-RA,Parent=AAEL000204-RB	supercont1.3	4945078	4945581	503	503	1.000	503	1.000	0	0	0	0	0	0
Parent=AAEL000204-RA,Parent=AAEL000204-RB	supercont1.3	4946659	4946805	146	146	1.000	146	1.000	0	0	0	0	0	0
Parent=AAEL000210-RA	supercont1.3	5102094	5102512	418	418	1.000	418	1.000	0	0	0	0	0	0
Parent=AAEL000210-RA	supercont1.3	5108001	5108475	474	474	1.000	474	1.000	0	0	0	0	0	0
Parent=AAEL000186-RA	supercont1.3	5115253	5115375	122	122	1.000	122	1.000	0	0	0	0	0	0
Parent=AAEL000186-RA	supercont1.3	5115435	5115875	440	440	1.000	440	1.000	0	0	0	0	0	0
Parent=AAEL000224-RA	supercont1.4	421166	421309	143	143	1.000	143	1.000	0	0	0	0	0	0
Parent=AAEL000224-RA	supercont1.4	421550	422066	516	516	1.000	516	1.000	0	0	0	0	0	0
Parent=AAEL000224-RA	supercont1.4	422135	422242	107	107	1.000	107	1.000	0	0	0	0	0	0
Parent=AAEL000224-RA	supercont1.4	442228	442391	163	163	1.000	163	1.000	0	0	0	0	0	0
Parent=AAEL000238-RA	supercont1.4	580915	581248	333	333	1.000	333	1.000	0	0	0	0	0	0
Parent=AAEL000238-RA	supercont1.4	592914	593096	182	182	1.000	182	1.000	0	0	0	0	0	0
Parent=AAEL000238-RA	supercont1.4	631655	632191	536	536	1.000	536	1.000	0	0	0	0	0	0
Parent=AAEL000238-RA	supercont1.4	632504	632681	177	177	1.000	177	1.000	0	0	0	0	0	0
Parent=AAEL000238-RA	supercont1.4	632747	632894	147	147	1.000	147	1.000	0	0	0	0	0	0
Parent=AAEL000238-RA	supercont1.4	640705	640854	149	149	1.000	149	1.000	0	0	0	0	0	0
Parent=AAEL000238-RA	supercont1.4	640929	641225	296	296	1.000	296	1.000	0	0	0	0	0	0
Parent=AAEL000253-RA	supercont1.4	885593	885810	217	217	1.000	217	1.000	0	0	0	0	0	0
Parent=AAEL000253-RA	supercont1.4	885893	886045	152	152	1.000	152	1.000	0	0	0	0	0	0
Parent=AAEL000253-RA	supercont1.4	886145	886340	195	179	0.918	195	1.000	16	0	0	0	0	0
Parent=AAEL000225-RA	supercont1.4	912523	912704	181	181	1.000	181	1.000	0	0	0	0	0	0
Parent=AAEL000225-RA	supercont1.4	912779	912934	155	155	1.000	155	1.000	0	0	0	0	0	0
Parent=AAEL000225-RA	supercont1.4	913033	913148	115	115	1.000	115	1.000	0	0	0	0	0	0
Parent=AAEL000225-RA	supercont1.4	913205	913345	140	140	1.000	140	1.000	0	0	0	0	0	0
Parent=AAEL000225-RA	supercont1.4	913404	913584	180	180	1.000	180	1.000	0	0	0	0	0	0
Parent=AAEL000225-RA	supercont1.4	913804	913980	176	176	1.000	176	1.000	0	0	0	0	0	0
Parent=AAEL000225-RA	supercont1.4	914058	914172	114	114	1.000	114	1.000	0	0	0	0	0	0
Parent=AAEL000252-RA	supercont1.4	1116511	1116986	475	475	1.000	475	1.000	0	0	0	0	0	0
Parent=AAEL000252-RA	supercont1.4	1117064	1117164	100	100	1.000	100	1.000	0	0	0	0	0	0
Parent=AAEL000243-RA	supercont1.4	1272490	1273152	662	662	1.000	662	1.000	0	0	0	0	0	0
Parent=AAEL000243-RA	supercont1.4	1273425	1275732	2307	2307	1.000	2307	1.000	0	0	0	0	0	0
Parent=AAEL000243-RA	supercont1.4	1275761	1275861	100	100	1.000	100	1.000	0	0	0	0	0	0
Parent=AAEL000218-RA	supercont1.4	1585853	1585953	100	100	1.000	100	1.000	0	0	0	0	0	0
Parent=AAEL000218-RA	supercont1.4	1585968	1586245	277	277	1.000	277	1.000	0	0	0	0	0	0
Parent=AAEL000229-RA	supercont1.4	2317250	2317421	171	171	1.000	171	1.000	0	0	0	0	0	0
Parent=AAEL000229-RA	supercont1.4	2318215	2318315	100	100	1.000	100	1.000	0	0	0	0	0	0
Parent=AAEL000229-RA	supercont1.4	2318320	2318420	100	100	1.000	100	1.000	0	0	0	0	0	0
Parent=AAEL000239-RA	supercont1.4	2795212	2795350	138	138	1.000	138	1.000	0	0	0	0	0	0
Parent=AAEL000239-RA	supercont1.4	2795421	2795813	392	392	1.000	392	1.000	0	0	0	0	0	0
Parent=AAEL000239-RA	supercont1.4	2795871	2796291	420	420	1.000	420	1.000	0	0	0	0	0	0
Parent=AAEL000239-RA	supercont1.4	2796347	2797108	761	761	1.000	761	1.000	0	0	0	0	0	0
Parent=AAEL000239-RA	supercont1.4	2797168	2797350	182	182	1.000	182	1.000	0	0	0	0	0	0
Parent=AAEL000239-RA	supercont1.4	2797438	2797699	261	261	1.000	261	1.000	0	0	0	0	0	0
Parent=AAEL000239-RA	supercont1.4	2797748	2798278	530	530	1.000	530	1.000	0	0	0	0	0	0
Parent=AAEL000239-RA	supercont1.4	2798318	2799045	727	727	1.000	727	1.000	0	0	0	0	0	0
Parent=AAEL000239-RA	supercont1.4	2799184	2799426	242	242	1.000	242	1.000	0	0	0	0	0	0
Parent=AAEL000239-RA;Parent=AAEL000251-RA	supercont1.4	2799428	2800846	1418	1418	1.000	1418	1.000	0	0	0	0	0	0
Parent=AAEL000251-RA	supercont1.4	2800901	2801942	1041	1041	1.000	1041	1.000	0	0	0	0	0	0
Parent=AAEL000244-RA	supercont1.4	2831167	2831930	763	763	1.000	763	1.000	0	0	0	0	0	0
Parent=AAEL000244-RA	supercont1.4	2849651	2850092	441	441	1.000	441	1.000	0	0	0	0	0	0
Parent=AAEL000219-RA	supercont1.4	2850180	2850897	717	717	1.000	717	1.000	0	0	0	0	0	0
Parent=AAEL000219-RA	supercont1.4	2850936	2851036	100	100	1.000	100	1.000	0	0	0	0	0	0
Parent=AAEL000219-RA	supercont1.4	2851177	2851277	100	100	1.000	100	1.000	0	0	0	0	0	0
Parent=AAEL000231-RA	supercont1.4	2867707	2867807	100	100	1.000	100	1.000	0	0	0	0	0	0
Parent=AAEL000231-RA	supercont1.4	2867866	2868288	422	422	1.000	422	1.000	0	0	0	0	0	0
Parent=AAEL000231-RA	supercont1.4	2881264	2882965	1701	1701	1.000	1701	1.000	0	0	0	0	0	0
Parent=AAEL000247-RA	supercont1.4	2883065	2883301	236	236	1.000	236	1.000	0	0	0	0	0	0
Parent=AAEL000247-RA	supercont1.4	2895994	2896908	914	914	1.000	914	1.000	0	0	0	0	0	0
Parent=AAEL000249-RA	supercont1.4	2897299	2897489	190	190	1.000	190	1.000	0	0	0	0	0	0
Parent=AAEL000249-RA	supercont1.4	2905609	2906365	756	756	1.000	756	1.000	0	0	0	0	0	0
Parent=AAEL000249-RA	supercont1.4	2906840	2906940	100	100	1.000	100	1.000	0	0	0	0	0	0
Parent=AAEL000237-RA	supercont1.4	3139710	3140590	880	864	0.982	880	1.000	16	0	0	0	0	0
Parent=AAEL000237-RA	supercont1.4	3171101	3171323	222	222	1.000	222	1.000	0	0	0	0	0	0
Parent=AAEL000242-RA	supercont1.4	3588768	3588896	128	128	1.000	128	1.000	0	0	0	0	0	0
Parent=AAEL000242-RA	supercont1.4	3598670	3598841	171	171	1.000	171	1.000	0	0	0	0	0	0
Parent=AAEL000242-RA	supercont1.4	3599625	3599725	100	100	1.000	100	1.000	0	0	0	0	0	0
Parent=AAEL000242-RA	supercont1.4	3620243	3620438	195	195	1.000	195	1.000	0	0	0	0	0	0
Parent=AAEL000242-RA	supercont1.4	3620510	3620631	121	121	1.000	121	1.000	0	0	0	0	0	0
Parent=AAEL000242-RA	supercont1.4	3620699	3620852	153	153	1.000	153	1.000	0	0	0	0	0	0
Parent=AAEL000242-RA	supercont1.4	3620925	3621096	171	171	1.000	171	1.000	0	0	0	0	0	0
Parent=AAEL000242-RA	supercont1.4	3643725	3643854	129	129	1.000	129	1.000	0	0	0	0	0	0
Parent=AAEL000242-RA	supercont1.4	3645675	3645865	190	190	1.000	190	1.000	0	0	0	0	0	0
Parent=AAEL000242-RA	supercont1.4	3660911	3661068	157	157	1.000	157	1.000	0	0	0	0	0	0
Parent=AAEL016988-RA	supercont1.4	3717507	3717613	106	106	1.000	106	1.000	0	0	0	0	0	0
Parent=AAEL016988-RA	supercont1.4	3723202	3723302	100	100	1.000	100	1.000	0	0	0	0	0	0
Parent=AAEL016988-RA	supercont1.4	3723374	3723656	282	282	1.000	282	1.000	0	0	0	0	0	0
Parent=AAEL016988-RA	supercont1.4	3723718	3723864	146	146	1.000	146	1.000	0	0	0	0	0	0
Parent=AAEL016988-RA	supercont1.4	3736170	3736270	100	100	1.000	100	1.000	0	0	0	0	0	0
Parent=AAEL016988-RA	supercont1.4	3736733	3736835	102	102	1.000	102	1.000	0	0	0	0	0	0
Parent=AAEL016988-RA	supercont1.4	3736899	3737148	249	249	1.000	249	1.000	0	0	0	0	0	0
Parent=AAEL016988-RA	supercont1.4	3737210	3737358	148	148	1.000	148	1.000	0	0	0	0	0	0
Parent=AAEL016988-RA	supercont1.4	3737424	3737561	137	137	1.000	137	1.000	0	0	0	0	0	0
Parent=AAEL016988-RA	supercont1.4	3737631	3737758	127	127	1.000	127	1.000	0	0	0	0	0	0
Parent=AAEL016988-RA	supercont1.4	3748091	3748720	629	629	1.000	629	1.000	0	0	0	0	0	0
Parent=AAEL016988-RA	supercont1.4	3755345	3756041	696	696	1.000	696	1.000	0	0	0	0	0	0
Parent=AAEL016988-RA	supercont1.4	3765832	3765932	100	100	1.000	100	1.000	0	0	0	0	0	0
Parent=AAEL000233-RA,Parent=AAEL000233-RB	supercont1.4	3806581	3806739	158	145	0.918	158	1.000	13	0	0	0	0	0
Parent=AAEL000233-RB	supercont1.4	3817598	3817747	149	149	1.000	149	1.000	0	0	0	0	0	0
Parent=AAEL000233-RA,Parent=AAEL000233-RB	supercont1.4	3817933	3818054	121	121	1.000	121	1.000	0	0	0	0	0	0
Parent=AAEL000241-RA	supercont1.4	3828695	3828911	216	216	1.000	216	1.000	0	0	0	0	0	0
Parent=AAEL000241-RA	supercont1.4	3829160	3830127	967	967	1.000	967	1.000	0	0	0	0	0	0
Parent=AAEL000223-RA	supercont1.4	3845501	3847232	1731	1731	1.000	1731	1.000	0	0	0	0	0	0
Parent=AAEL000223-RA	supercont1.4	3847298	3847497	199	199	1.000	199	1.000	0	0	0	0	0	0
Parent=AAEL000233-RA,Parent=AAEL000233-RB	supercont1.4	3869396	3869527	131	131	1.000	131	1.000	0	0	0	0	0	0
Parent=AAEL000233-RA,Parent=AAEL000233-RB	supercont1.4	3882199	3882299	100	100	1.000	100	1.000	0	0	0	0	0	0
Parent=AAEL000230-RA	supercont1.4	3897471	3897589	118	118	1.000	118	1.000	0	0	0	0	0	0
Parent=AAEL000230-RA	supercont1.4	3897652	3897952	300	300	1.000	300	1.000	0	0	0	0	0	0
Parent=AAEL000230-RA	supercont1.4	3898016	3898243	227	227	1.000	227	1.000	0	0	0	0	0	0
Parent=AAEL000254-RA	supercont1.4	3942152	3942252	100	100	1.000	100	1.000	0	0	0	0	0	0
Parent=AAEL000254-RA	supercont1.4	3942649	3942810	161	161	1.000	161	1.000	0	0	0	0	0	0
Parent=AAEL000254-RA	supercont1.4	3972240	3972431	191	191	1.000	191	1.000	0	0	0	0	0	0
Parent=AAEL000254-RA	supercont1.4	3972528	3972705	177	177	1.000	177	1.000	0	0	0	0	0	0
Parent=AAEL000254-RA	supercont1.4	3980399	3980499	100	100	1.000	100	1.000	0	0	0	0	0	0
Parent=AAEL000232-RA,Parent=AAEL000236-RA	supercont1.4	4047113	4048093	980	980	1.000	980	1.000	0	0	0	0	0	0
Parent=AAEL000250-RA	supercont1.4	4184204	4184627	423	419	0.991	423	1.000	4	0	0	0	0	0
Parent=AAEL000250-RA	supercont1.4	4184687	4184787	100	100	1.000	100	1.000	0	0	0	0	0	0
Parent=AAEL000250-RA	supercont1.4	4184836	4184937	101	101	1.000	101	1.000	0	0	0	0	0	0
Parent=AAEL000250-RA	supercont1.4	4185425	4185525	100	100	1.000	100	1.000	0	0	0	0	0	0
Parent=AAEL000250-RA	supercont1.4	4185574	4185948	374	374	1.000	374	1.000	0	0	0	0	0	0
Parent=AAEL000222-RA	supercont1.4	4507225	4507325	100	100	1.000	100	1.000	0	0	0	0	0	0
Parent=AAEL000222-RA	supercont1.4	4511167	4511267	100	100	1.000	100	1.000	0	0	0	0	0	0
Parent=AAEL000222-RA	supercont1.4	4511310	4511410	100	100	1.000	100	1.000	0	0	0	0	0	0
Parent=AAEL000222-RA	supercont1.4	4511465	4511645	180	180	1.000	180	1.000	0	0	0	0	0	0
Parent=AAEL000222-RA	supercont1.4	4511705	4511836	131	131	1.000	131	1.000	0	0	0	0	0	0
Parent=AAEL000248-RA	supercont1.4	4528938	4529300	362	362	1.000	362	1.000	0	0	0	0	0	0
Parent=AAEL000248-RA	supercont1.4	4529382	4529600	218	218	1.000	218	1.000	0	0	0	0	0	0
Parent=AAEL000248-RA	supercont1.4	4534774	4535016	242	242	1.000	242	1.000	0	0	0	0	0	0
Parent=AAEL000248-RA	supercont1.4	4537862	4538245	383	383	1.000	383	1.000	0	0	0	0	0	0
Parent=AAEL000248-RA	supercont1.4	4538305	4538828	523	523	1.000	523	1.000	0	0	0	0	0	0
Parent=AAEL000248-RA	supercont1.4	4540268	4540493	225	225	1.000	225	1.000	0	0	0	0	0	0
Parent=AAEL000221-RA	supercont1.4	4566791	4566955	164	164	1.000	164	1.000	0	0	0	0	0	0
Parent=AAEL000221-RA	supercont1.4	4575174	4575274	100	100	1.000	100	1.000	0	0	0	0	0	0
Parent=AAEL000221-RA	supercont1.4	4575365	4575504	139	139	1.000	139	1.000	0	0	0	0	0	0
Parent=AAEL000246-RA	supercont1.4	4599206	4601073	1867	1867	1.000	1867	1.000	0	0	0	0	0	0
Parent=AAEL000246-RA	supercont1.4	4608168	4614771	6603	6603	1.000	6603	1.000	0	0	0	0	0	0
Parent=AAEL000246-RA	supercont1.4	4614830	4615050	220	220	1.000	220	1.000	0	0	0	0	0	0
Parent=AAEL000246-RA	supercont1.4	4615113	4615649	536	536	1.000	536	1.000	0	0	0	0	0	0
Parent=AAEL000246-RA	supercont1.4	4615709	4616075	366	366	1.000	366	1.000	0	0	0	0	0	0
Parent=AAEL000246-RA	supercont1.4	4627444	4627544	100	92	0.920	100	1.000	8	0	0	0	0	0
Parent=AAEL000246-RA	supercont1.4	4628492	4629231	739	739	1.000	739	1.000	0	0	0	0	0	0
Parent=AAEL000226-RA	supercont1.4	4650772	4651550	778	778	1.000	778	1.000	0	0	0	0	0	0
Parent=AAEL000226-RA	supercont1.4	4655597	4655697	100	100	1.000	100	1.000	0	0	0	0	0	0
Parent=AAEL000235-RA	supercont1.4	4673130	4674284	1154	1154	1.000	1154	1.000	0	0	0	0	0	0
Parent=AAEL000235-RA	supercont1.4	4700678	4700881	203	203	1.000	203	1.000	0	0	0	0	0	0
Parent=AAEL000234-RA	supercont1.4	4701327	4701557	230	230	1.000	230	1.000	0	0	0	0	0	0
Parent=AAEL000234-RA	supercont1.4	4712646	4712893	247	247	1.000	247	1.000	0	0	0	0	0	0
Parent=AAEL000234-RA	supercont1.4	4712951	4713350	399	399	1.000	399	1.000	0	0	0	0	0	0
Parent=AAEL000234-RA	supercont1.4	4718887	4719087	200	200	1.000	200	1.000	0	0	0	0	0	0
Parent=AAEL000234-RA	supercont1.4	4720293	4720544	251	251	1.000	251	1.000	0	0	0	0	0	0
Parent=AAEL000234-RA	supercont1.4	4734438	4734601	163	163	1.000	163	1.000	0	0	0	0	0	0
Parent=AAEL000234-RA	supercont1.4	4741320	4741420	100	100	1.000	100	1.000	0	0	0	0	0	0
Parent=AAEL000256-RA	supercont1.4	4757245	4757628	383	383	1.000	383	1.000	0	0	0	0	0	0
Parent=AAEL000256-RA	supercont1.4	4772385	4772506	121	121	1.000	121	1.000	0	0	0	0	0	0
Parent=AAEL000256-RA	supercont1.4	4773761	4774136	375	375	1.000	375	1.000	0	0	0	0	0	0
Parent=AAEL000256-RA	supercont1.4	4774193	4774385	192	192	1.000	192	1.000	0	0	0	0	0	0
Parent=AAEL000256-RA	supercont1.4	4781468	4781641	173	173	1.000	173	1.000	0	0	0	0	0	0
Parent=AAEL000256-RA	supercont1.4	4808532	4808784	252	252	1.000	252	1.000	0	0	0	0	0	0
Parent=AAEL000256-RA	supercont1.4	4823392	4823492	100	100	1.000	100	1.000	0	0	0	0	0	0
Parent=AAEL000227-RA	supercont1.4	4904819	4905108	289	289	1.000	289	1.000	0	0	0	0	0	0
Parent=AAEL000227-RA	supercont1.4	4905171	4905765	594	594	1.000	594	1.000	0	0	0	0	0	0
Parent=AAEL000227-RA	supercont1.4	4905824	4906111	287	287	1.000	287	1.000	0	0	0	0	0	0
Parent=AAEL000227-RA	supercont1.4	4919389	4919610	221	221	1.000	221	1.000	0	0	0	0	0	0
Parent=AAEL000227-RA	supercont1.4	4919660	4919760	100	100	1.000	100	1.000	0	0	0	0	0	0
Parent=AAEL000227-RA	supercont1.4	4935595	4935826	231	231	1.000	231	1.000	0	0	0	0	0	0
Parent=AAEL018274-RA	supercont1.4	4951041	4951141	100	100	1.000	100	1.000	0	0	0	0	0	0
Parent=AAEL018274-RA	supercont1.4	4970618	4970718	100	100	1.000	100	1.000	0	0	0	0	0	0
Parent=AAEL018274-RA	supercont1.4	4976705	4977448	743	743	1.000	743	1.000	0	0	0	0	0	0
Parent=AAEL018274-RA	supercont1.4	4979281	4979527	246	246	1.000	246	1.000	0	0	0	0	0	0
Parent=AAEL018274-RA	supercont1.4	4979545	4979645	100	100	1.000	100	1.000	0	0	0	0	0	0
Parent=AAEL018274-RA	supercont1.4	5009386	5009486	100	100	1.000	100	1.000	0	0	0	0	0	0
Parent=AAEL018274-RA	supercont1.4	5009862	5010024	162	162	1.000	162	1.000	0	0	0	0	0	0
Parent=AAEL018274-RA	supercont1.4	5010083	5010258	175	175	1.000	175	1.000	0	0	0	0	0	0
Parent=AAEL018274-RA	supercont1.4	5010318	5010567	249	249	1.000	249	1.000	0	0	0	0	0	0
Parent=AAEL018274-RA	supercont1.4	5029501	5030387	886	886	1.000	886	1.000	0	0	0	0	0	0
Parent=AAEL018274-RA	supercont1.4	5031641	5031741	100	100	1.000	100	1.000	0	0	0	0	0	0
Parent=AAEL018274-RA	supercont1.4	5032030	5032217	187	187	1.000	187	1.000	0	0	0	0	0	0
Parent=AAEL018274-RA	supercont1.4	5043191	5043291	100	100	1.000	100	1.000	0	0	0	0	0	0
Parent=AAEL018274-RA	supercont1.4	5043353	5043741	388	388	1.000	388	1.000	0	0	0	0	0	0
Parent=AAEL018274-RA	supercont1.4	5045514	5045614	100	100	1.000	100	1.000	0	0	0	0	0	0
Parent=AAEL018274-RA	supercont1.4	5048336	5048464	128	128	1.000	128	1.000	0	0	0	0	0	0
Parent=AAEL018274-RA	supercont1.4	5048497	5048597	100	100	1.000	100	1.000	0	0	0	0	0	0
Parent=AAEL018274-RA	supercont1.4	5048638	5048738	100	100	1.000	100	1.000	0	0	0	0	0	0
Parent=AAEL018274-RA	supercont1.4	5067268	5067368	100	100	1.000	100	1.000	0	0	0	0	0	0
Parent=AAEL000245-RA	supercont1.4	5090156	5090257	101	101	1.000	101	1.000	0	0	0	0	0	0
Parent=AAEL000245-RA	supercont1.4	5094270	5094373	103	103	1.000	103	1.000	0	0	0	0	0	0
Parent=AAEL000245-RA	supercont1.4	5094431	5094626	195	195	1.000	195	1.000	0	0	0	0	0	0
Parent=AAEL000255-RA	supercont1.4	5118486	5119138	652	652	1.000	652	1.000	0	0	0	0	0	0
Parent=AAEL000255-RA	supercont1.4	5129280	5129565	285	285	1.000	285	1.000	0	0	0	0	0	0
Parent=AAEL000240-RA	supercont1.4	5142312	5142412	100	100	1.000	100	1.000	0	0	0	0	0	0
Parent=AAEL000240-RA	supercont1.4	5142439	5142648	209	209	1.000	209	1.000	0	0	0	0	0	0
Parent=AAEL000240-RA	supercont1.4	5150869	5151509	640	640	1.000	640	1.000	0	0	0	0	0	0
Parent=AAEL000240-RA	supercont1.4	5168755	5168855	100	100	1.000	100	1.000	0	0	0	0	0	0
Parent=AAEL000300-RA	supercont1.5	86740	86840	100	100	1.000	100	1.000	0	0	0	0	0	0
Parent=AAEL000300-RA	supercont1.5	86852	87248	396	396	1.000	396	1.000	0	0	0	0	0	0
Parent=AAEL000300-RA	supercont1.5	87764	87980	216	216	1.000	216	1.000	0	0	0	0	0	0
Parent=AAEL000300-RA	supercont1.5	88042	88240	198	198	1.000	198	1.000	0	0	0	0	0	0
Parent=AAEL000291-RA	supercont1.5	120403	120607	204	204	1.000	204	1.000	0	0	0	0	0	0
Parent=AAEL000291-RA	supercont1.5	128030	128219	189	189	1.000	189	1.000	0	0	0	0	0	0
Parent=AAEL000291-RA	supercont1.5	142712	142812	100	100	1.000	100	1.000	0	0	0	0	0	0
Parent=AAEL000301-RA	supercont1.5	186681	186855	174	174	1.000	174	1.000	0	0	0	0	0	0
Parent=AAEL000301-RA	supercont1.5	186912	188724	1812	1812	1.000	1812	1.000	0	0	0	0	0	0
Parent=AAEL000301-RA	supercont1.5	188805	188928	123	123	1.000	123	1.000	0	0	0	0	0	0
Parent=AAEL000279-RA	supercont1.5	204390	204764	374	374	1.000	374	1.000	0	0	0	0	0	0
Parent=AAEL000279-RA	supercont1.5	204817	205131	314	314	1.000	314	1.000	0	0	0	0	0	0
Parent=AAEL000263-RA	supercont1.5	249356	249833	477	441	0.925	477	1.000	36	0	0	0	0	0
Parent=AAEL000263-RA	supercont1.5	258988	259165	177	177	1.000	177	1.000	0	0	0	0	0	0
Parent=AAEL000263-RA	supercont1.5	259237	259378	141	141	1.000	141	1.000	0	0	0	0	0	0
Parent=AAEL000263-RA	supercont1.5	259446	262678	3232	3218	0.996	3232	1.000	14	0	0	0	0	0
Parent=AAEL000263-RA	supercont1.5	262748	263534	786	786	1.000	786	1.000	0	0	0	0	0	0
Parent=AAEL000264-RA	supercont1.5	880962	881402	440	440	1.000	440	1.000	0	0	0	0	0	0
Parent=AAEL000264-RA	supercont1.5	881463	881703	240	240	1.000	240	1.000	0	0	0	0	0	0
Parent=AAEL000264-RA	supercont1.5	881763	882333	570	570	1.000	570	1.000	0	0	0	0	0	0
Parent=AAEL000264-RA	supercont1.5	882397	883264	867	867	1.000	867	1.000	0	0	0	0	0	0
Parent=AAEL000264-RA	supercont1.5	883400	884068	668	668	1.000	668	1.000	0	0	0	0	0	0
Parent=AAEL000264-RA	supercont1.5	890545	890727	182	182	1.000	182	1.000	0	0	0	0	0	0
Parent=AAEL000264-RA	supercont1.5	890787	890976	189	189	1.000	189	1.000	0	0	0	0	0	0
Parent=AAEL000264-RA	supercont1.5	891038	891429	391	391	1.000	391	1.000	0	0	0	0	0	0
Parent=AAEL018284-RA	supercont1.5	983265	985927	2662	2662	1.000	2662	1.000	0	0	0	0	0	0
Parent=AAEL018284-RA	supercont1.5	1005264	1008159	2895	2895	1.000	2895	1.000	0	0	0	0	0	0
Parent=AAEL018284-RA	supercont1.5	1015835	1017222	1387	1387	1.000	1387	1.000	0	0	0	0	0	0
Parent=AAEL018284-RA	supercont1.5	1019696	1019819	123	123	1.000	123	1.000	0	0	0	0	0	0
Parent=AAEL018284-RA	supercont1.5	1019883	1020062	179	179	1.000	179	1.000	0	0	0	0	0	0
Parent=AAEL018284-RA	supercont1.5	1020122	1020430	308	308	1.000	308	1.000	0	0	0	0	0	0
Parent=AAEL000292-RA	supercont1.5	1026378	1026662	284	284	1.000	284	1.000	0	0	0	0	0	0
Parent=AAEL000292-RA	supercont1.5	1026721	1027497	776	776	1.000	776	1.000	0	0	0	0	0	0
Parent=AAEL000292-RA	supercont1.5	1028080	1028343	263	263	1.000	263	1.000	0	0	0	0	0	0
Parent=AAEL000292-RA	supercont1.5	1028404	1028619	215	215	1.000	215	1.000	0	0	0	0	0	0
Parent=AAEL000261-RA	supercont1.5	1037385	1037612	227	227	1.000	227	1.000	0	0	0	0	0	0
Parent=AAEL000261-RA	supercont1.5	1045010	1046152	1142	1142	1.000	1142	1.000	0	0	0	0	0	0
Parent=AAEL000258-RA,Parent=AAEL000258-RB	supercont1.5	1063316	1063432	116	116	1.000	116	1.000	0	0	0	0	0	0
Parent=AAEL000258-RA,Parent=AAEL000258-RB	supercont1.5	1063502	1063928	426	426	1.000	426	1.000	0	0	0	0	0	0
Parent=AAEL000258-RA,Parent=AAEL000258-RB	supercont1.5	1079252	1079616	364	364	1.000	364	1.000	0	0	0	0	0	0
Parent=AAEL000287-RA	supercont1.5	1092428	1092629	201	201	1.000	201	1.000	0	0	0	0	0	0
Parent=AAEL000287-RA	supercont1.5	1092688	1093334	646	646	1.000	646	1.000	0	0	0	0	0	0
Parent=AAEL000287-RA	supercont1.5	1099164	1099616	452	452	1.000	452	1.000	0	0	0	0	0	0
Parent=AAEL000299-RA	supercont1.5	1099804	1099956	152	152	1.000	152	1.000	0	0	0	0	0	0
Parent=AAEL000299-RA	supercont1.5	1109899	1111019	1120	1120	1.000	1120	1.000	0	0	0	0	0	0
Parent=AAEL000299-RA	supercont1.5	1111078	1111270	192	192	1.000	192	1.000	0	0	0	0	0	0
Parent=AAEL000290-RA	supercont1.5	1118830	1119807	977	977	1.000	977	1.000	0	0	0	0	0	0
Parent=AAEL000290-RA	supercont1.5	1120268	1120462	194	194	1.000	194	1.000	0	0	0	0	0	0
Parent=AAEL000285-RA	supercont1.5	1294561	1294661	100	100	1.000	100	1.000	0	0	0	0	0	0
Parent=AAEL000285-RA	supercont1.5	1329675	1330102	427	427	1.000	427	1.000	0	0	0	0	0	0
Parent=AAEL000285-RA	supercont1.5	1330168	1330323	155	155	1.000	155	1.000	0	0	0	0	0	0
Parent=AAEL000285-RA	supercont1.5	1331114	1331417	303	303	1.000	303	1.000	0	0	0	0	0	0
Parent=AAEL000285-RA	supercont1.5	1331487	1331653	166	166	1.000	166	1.000	0	0	0	0	0	0
Parent=AAEL000274-RA	supercont1.5	1342636	1342736	100	100	1.000	100	1.000	0	0	0	0	0	0
Parent=AAEL000274-RA	supercont1.5	1363519	1363914	395	395	1.000	395	1.000	0	0	0	0	0	0
Parent=AAEL000259-RA	supercont1.5	1364112	1364212	100	100	1.000	100	1.000	0	0	0	0	0	0
Parent=AAEL000259-RA	supercont1.5	1364214	1364648	434	434	1.000	434	1.000	0	0	0	0	0	0
Parent=AAEL000260-RA	supercont1.5	1393895	1395268	1373	1373	1.000	1373	1.000	0	0	0	0	0	0
Parent=AAEL000260-RA	supercont1.5	1406772	1406872	100	100	1.000	100	1.000	0	0	0	0	0	0
Parent=AAEL000289-RA	supercont1.5	1412544	1412644	100	100	1.000	100	1.000	0	0	0	0	0	0
Parent=AAEL000289-RA	supercont1.5	1413176	1414137	961	961	1.000	961	1.000	0	0	0	0	0	0
Parent=AAEL000289-RA	supercont1.5	1433173	1433518	345	345	1.000	345	1.000	0	0	0	0	0	0
Parent=AAEL000298-RA	supercont1.5	1434378	1434478	100	100	1.000	100	1.000	0	0	0	0	0	0
Parent=AAEL000298-RA	supercont1.5	1434497	1434740	243	243	1.000	243	1.000	0	0	0	0	0	0
Parent=AAEL000298-RA	supercont1.5	1445856	1446273	417	417	1.000	417	1.000	0	0	0	0	0	0
Parent=AAEL000298-RA	supercont1.5	1446332	1447070	738	738	1.000	738	1.000	0	0	0	0	0	0
Parent=AAEL000298-RA	supercont1.5	1460281	1460490	209	209	1.000	209	1.000	0	0	0	0	0	0
Parent=AAEL000298-RA	supercont1.5	1460852	1461025	173	173	1.000	173	1.000	0	0	0	0	0	0
Parent=AAEL000298-RA	supercont1.5	1461091	1461191	100	100	1.000	100	1.000	0	0	0	0	0	0
Parent=AAEL000273-RA	supercont1.5	1484649	1484969	320	320	1.000	320	1.000	0	0	0	0	0	0
Parent=AAEL000273-RA	supercont1.5	1485189	1485903	714	714	1.000	714	1.000	0	0	0	0	0	0
Parent=AAEL000273-RA	supercont1.5	1495495	1495876	381	381	1.000	381	1.000	0	0	0	0	0	0
Parent=AAEL000273-RA	supercont1.5	1496874	1496974	100	100	1.000	100	1.000	0	0	0	0	0	0
Parent=AAEL000273-RA	supercont1.5	1497663	1497783	120	120	1.000	120	1.000	0	0	0	0	0	0
Parent=AAEL000273-RA	supercont1.5	1551172	1551298	126	126	1.000	126	1.000	0	0	0	0	0	0
Parent=AAEL000273-RA,Parent=AAEL000275-RA	supercont1.5	1581969	1582952	983	983	1.000	983	1.000	0	0	0	0	0	0
Parent=AAEL000275-RA	supercont1.5	1594633	1594733	100	100	1.000	100	1.000	0	0	0	0	0	0
Parent=AAEL000294-RA	supercont1.5	1728350	1728460	110	110	1.000	110	1.000	0	0	0	0	0	0
Parent=AAEL000294-RA	supercont1.5	1728523	1728798	275	275	1.000	275	1.000	0	0	0	0	0	0
Parent=AAEL000294-RA	supercont1.5	1728875	1729177	302	302	1.000	302	1.000	0	0	0	0	0	0
Parent=AAEL000294-RA	supercont1.5	1746156	1746320	164	164	1.000	164	1.000	0	0	0	0	0	0
Parent=AAEL000294-RA	supercont1.5	1746381	1746734	353	353	1.000	353	1.000	0	0	0	0	0	0
Parent=AAEL000265-RA	supercont1.5	1746962	1747417	455	455	1.000	455	1.000	0	0	0	0	0	0
Parent=AAEL000265-RA	supercont1.5	1756568	1756671	103	103	1.000	103	1.000	0	0	0	0	0	0
Parent=AAEL000265-RA	supercont1.5	1756715	1756815	100	100	1.000	100	1.000	0	0	0	0	0	0
Parent=AAEL000265-RA	supercont1.5	1756857	1756957	100	100	1.000	100	1.000	0	0	0	0	0	0
Parent=AAEL000270-RA	supercont1.5	1757417	1757588	171	171	1.000	171	1.000	0	0	0	0	0	0
Parent=AAEL000270-RA	supercont1.5	1760361	1761199	838	838	1.000	838	1.000	0	0	0	0	0	0
Parent=AAEL000272-RA	supercont1.5	1766761	1766861	100	100	1.000	100	1.000	0	0	0	0	0	0
Parent=AAEL000272-RA	supercont1.5	1767334	1767738	404	404	1.000	404	1.000	0	0	0	0	0	0
Parent=AAEL000297-RA	supercont1.5	1767958	1768132	174	174	1.000	174	1.000	0	0	0	0	0	0
Parent=AAEL000297-RA	supercont1.5	1776015	1776115	100	100	1.000	100	1.000	0	0	0	0	0	0
Parent=AAEL000297-RA	supercont1.5	1776173	1776279	106	106	1.000	106	1.000	0	0	0	0	0	0
Parent=AAEL000297-RA	supercont1.5	1776371	1776507	136	136	1.000	136	1.000	0	0	0	0	0	0
Parent=AAEL000276-RA	supercont1.5	1783322	1783440	118	118	1.000	118	1.000	0	0	0	0	0	0
Parent=AAEL000276-RA	supercont1.5	1802048	1803718	1670	1670	1.000	1670	1.000	0	0	0	0	0	0
Parent=AAEL000276-RA	supercont1.5	1816037	1816527	490	490	1.000	490	1.000	0	0	0	0	0	0
Parent=AAEL000276-RA	supercont1.5	1821217	1822316	1099	1099	1.000	1099	1.000	0	0	0	0	0	0
Parent=AAEL000276-RA	supercont1.5	1837691	1837981	290	290	1.000	290	1.000	0	0	0	0	0	0
Parent=AAEL000276-RA	supercont1.5	1838295	1838940	645	645	1.000	645	1.000	0	0	0	0	0	0
Parent=AAEL000276-RA	supercont1.5	1854101	1854384	283	281	0.993	283	1.000	2	0	0	0	0	0
Parent=AAEL000278-RA	supercont1.5	2057785	2057885	100	100	1.000	100	1.000	0	0	0	0	0	0
Parent=AAEL000278-RA	supercont1.5	2057947	2058180	233	233	1.000	233	1.000	0	0	0	0	0	0
Parent=AAEL000278-RA	supercont1.5	2062290	2062599	309	309	1.000	309	1.000	0	0	0	0	0	0
Parent=AAEL000278-RA	supercont1.5	2062662	2062919	257	257	1.000	257	1.000	0	0	0	0	0	0
Parent=AAEL000278-RA	supercont1.5	2062970	2063070	100	100	1.000	100	1.000	0	0	0	0	0	0
Parent=AAEL000278-RA	supercont1.5	2069203	2069413	210	210	1.000	210	1.000	0	0	0	0	0	0
Parent=AAEL000268-RA	supercont1.5	2208151	2208599	448	448	1.000	448	1.000	0	0	0	0	0	0
Parent=AAEL000268-RA	supercont1.5	2213200	2213454	254	254	1.000	254	1.000	0	0	0	0	0	0
Parent=AAEL000268-RA	supercont1.5	2213534	2213691	157	157	1.000	157	1.000	0	0	0	0	0	0
Parent=AAEL000268-RA	supercont1.5	2236923	2237023	100	100	1.000	100	1.000	0	0	0	0	0	0
Parent=AAEL000268-RA	supercont1.5	2237269	2237369	100	100	1.000	100	1.000	0	0	0	0	0	0
Parent=AAEL000277-RA	supercont1.5	2485364	2485506	142	142	1.000	142	1.000	0	0	0	0	0	0
Parent=AAEL000277-RA	supercont1.5	2491967	2492143	176	176	1.000	176	1.000	0	0	0	0	0	0
Parent=AAEL000277-RA	supercont1.5	2524126	2524226	100	100	1.000	100	1.000	0	0	0	0	0	0
Parent=AAEL000283-RA	supercont1.5	3104707	3104807	100	100	1.000	100	1.000	0	0	0	0	0	0
Parent=AAEL000283-RA	supercont1.5	3110427	3110807	380	380	1.000	380	1.000	0	0	0	0	0	0
Parent=AAEL000280-RA	supercont1.5	3388231	3388662	431	431	1.000	431	1.000	0	0	0	0	0	0
Parent=AAEL000280-RA	supercont1.5	3388729	3388905	176	176	1.000	176	1.000	0	0	0	0	0	0
Parent=AAEL000269-RA	supercont1.5	3665956	3666126	170	170	1.000	170	1.000	0	0	0	0	0	0
Parent=AAEL000269-RA	supercont1.5	3668174	3668470	296	296	1.000	296	1.000	0	0	0	0	0	0
Parent=AAEL000282-RA	supercont1.5	3677346	3677962	616	616	1.000	616	1.000	0	0	0	0	0	0
Parent=AAEL000282-RA	supercont1.5	3680691	3681006	315	315	1.000	315	1.000	0	0	0	0	0	0
Parent=AAEL000257-RA,Parent=AAEL000257-RB	supercont1.5	3690180	3690358	178	178	1.000	178	1.000	0	0	0	0	0	0
Parent=AAEL000257-RA,Parent=AAEL000257-RB	supercont1.5	3698137	3699286	1149	1149	1.000	1149	1.000	0	0	0	0	0	0
Parent=AAEL018011-RA	supercont1.5	3713741	3713841	100	100	1.000	100	1.000	0	0	0	0	0	0
Parent=AAEL018011-RA	supercont1.5	3714414	3714524	110	110	1.000	110	1.000	0	0	0	0	0	0
Parent=AAEL018011-RA	supercont1.5	3714802	3714902	100	100	1.000	100	1.000	0	0	0	0	0	0
Parent=AAEL018011-RA	supercont1.5	3714970	3715191	221	221	1.000	221	1.000	0	0	0	0	0	0
Parent=AAEL018011-RA	supercont1.5	3715271	3715371	100	100	1.000	100	1.000	0	0	0	0	0	0
Parent=AAEL018011-RA	supercont1.5	3722849	3722955	106	106	1.000	106	1.000	0	0	0	0	0	0
Parent=AAEL000266-RA	supercont1.5	3889782	3889914	132	132	1.000	132	1.000	0	0	0	0	0	0
Parent=AAEL000266-RA	supercont1.5	3896011	3896269	258	258	1.000	258	1.000	0	0	0	0	0	0
Parent=AAEL000266-RA	supercont1.5	3916220	3916796	576	576	1.000	576	1.000	0	0	0	0	0	0
Parent=AAEL000262-RA	supercont1.5	4009315	4009415	100	100	1.000	100	1.000	0	0	0	0	0	0
Parent=AAEL000262-RA	supercont1.5	4014357	4014457	100	100	1.000	100	1.000	0	0	0	0	0	0
Parent=AAEL000262-RA	supercont1.5	4014570	4015038	468	468	1.000	468	1.000	0	0	0	0	0	0
Parent=AAEL000262-RA	supercont1.5	4034917	4035017	100	100	1.000	100	1.000	0	0	0	0	0	0
Parent=AAEL000262-RA	supercont1.5	4035110	4035210	100	100	1.000	100	1.000	0	0	0	0	0	0
Parent=AAEL000262-RA	supercont1.5	4035250	4035460	210	210	1.000	210	1.000	0	0	0	0	0	0
Parent=AAEL000262-RA	supercont1.5	4035520	4035663	143	143	1.000	143	1.000	0	0	0	0	0	0
Parent=AAEL000262-RA	supercont1.5	4035729	4035845	116	116	1.000	116	1.000	0	0	0	0	0	0
Parent=AAEL000262-RA	supercont1.5	4035907	4036030	123	123	1.000	123	1.000	0	0	0	0	0	0
Parent=AAEL000262-RA	supercont1.5	4036090	4036212	122	122	1.000	122	1.000	0	0	0	0	0	0
Parent=AAEL000262-RA	supercont1.5	4036272	4036401	129	129	1.000	129	1.000	0	0	0	0	0	0
Parent=AAEL000262-RA	supercont1.5	4036466	4036602	136	136	1.000	136	1.000	0	0	0	0	0	0
Parent=AAEL000262-RA	supercont1.5	4046169	4046360	191	191	1.000	191	1.000	0	0	0	0	0	0
Parent=AAEL000262-RA	supercont1.5	4046426	4046588	162	162	1.000	162	1.000	0	0	0	0	0	0
Parent=AAEL000262-RA	supercont1.5	4046643	4046753	110	110	1.000	110	1.000	0	0	0	0	0	0
Parent=AAEL000281-RA	supercont1.5	4065714	4065854	140	140	1.000	140	1.000	0	0	0	0	0	0
Parent=AAEL000281-RA	supercont1.5	4084601	4084701	100	100	1.000	100	1.000	0	0	0	0	0	0
Parent=AAEL000281-RA	supercont1.5	4085757	4085946	189	189	1.000	189	1.000	0	0	0	0	0	0
Parent=AAEL000288-RA	supercont1.5	4606152	4606389	237	237	1.000	237	1.000	0	0	0	0	0	0
Parent=AAEL000288-RA	supercont1.5	4608471	4608608	137	137	1.000	137	1.000	0	0	0	0	0	0
Parent=AAEL000288-RA	supercont1.5	4618266	4618451	185	185	1.000	185	1.000	0	0	0	0	0	0
Parent=AAEL000288-RA	supercont1.5	4626371	4626471	100	100	1.000	100	1.000	0	0	0	0	0	0
Parent=AAEL000284-RA	supercont1.5	4646255	4646718	463	463	1.000	463	1.000	0	0	0	0	0	0
Parent=AAEL000284-RA	supercont1.5	4646789	4646996	207	207	1.000	207	1.000	0	0	0	0	0	0
Parent=AAEL000293-RA	supercont1.5	4654743	4654843	100	100	1.000	100	1.000	0	0	0	0	0	0
Parent=AAEL000293-RA	supercont1.5	4673338	4673462	124	124	1.000	124	1.000	0	0	0	0	0	0
Parent=AAEL000293-RA	supercont1.5	4673531	4674676	1145	1145	1.000	1145	1.000	0	0	0	0	0	0
Parent=AAEL000293-RA	supercont1.5	4680842	4681750	908	908	1.000	908	1.000	0	0	0	0	0	0
Parent=AAEL000293-RA	supercont1.5	4681816	4681916	100	100	1.000	100	1.000	0	0	0	0	0	0
Parent=AAEL000293-RA	supercont1.5	4682357	4682538	181	181	1.000	181	1.000	0	0	0	0	0	0
Parent=AAEL000293-RA	supercont1.5	4683027	4683153	126	126	1.000	126	1.000	0	0	0	0	0	0
Parent=AAEL000293-RA	supercont1.5	4691385	4691495	110	110	1.000	110	1.000	0	0	0	0	0	0
Parent=AAEL000267-RA,Parent=AAEL000267-RB;Parent=AAEL000267-RB	supercont1.5	4707526	4707721	195	195	1.000	195	1.000	0	0	0	0	0	0
Parent=AAEL000267-RA,Parent=AAEL000267-RB	supercont1.5	4711119	4711573	454	454	1.000	454	1.000	0	0	0	0	0	0
Parent=AAEL000271-RB	supercont1.5	4718413	4718672	259	259	1.000	259	1.000	0	0	0	0	0	0
Parent=AAEL000271-RB	supercont1.5	4723966	4724451	485	485	1.000	485	1.000	0	0	0	0	0	0
Parent=AAEL000271-RB	supercont1.5	4724509	4724896	387	387	1.000	387	1.000	0	0	0	0	0	0
Parent=AAEL000286-RA	supercont1.5	4970081	4970365	284	284	1.000	284	1.000	0	0	0	0	0	0
Parent=AAEL000286-RA	supercont1.5	4970431	4970553	122	122	1.000	122	1.000	0	0	0	0	0	0
Parent=AAEL000286-RA	supercont1.5	4979169	4979348	179	179	1.000	179	1.000	0	0	0	0	0	0
Parent=AAEL018292-RA	supercont1.6	8937	9037	100	100	1.000	100	1.000	0	0	0	0	0	0
Parent=AAEL018292-RA	supercont1.6	22310	22693	383	383	1.000	383	1.000	0	0	0	0	0	0
Parent=AAEL018292-RA	supercont1.6	23227	23412	185	185	1.000	185	1.000	0	0	0	0	0	0
Parent=AAEL018292-RA	supercont1.6	42445	42615	170	170	1.000	170	1.000	0	0	0	0	0	0
Parent=AAEL018292-RA	supercont1.6	136367	136570	203	203	1.000	203	1.000	0	0	0	0	0	0
Parent=AAEL018292-RA	supercont1.6	145143	145318	175	175	1.000	175	1.000	0	0	0	0	0	0
Parent=AAEL018292-RA	supercont1.6	171900	172069	169	169	1.000	169	1.000	0	0	0	0	0	0
Parent=AAEL018292-RA	supercont1.6	194722	197371	2649	2649	1.000	2649	1.000	0	0	0	0	0	0
Parent=AAEL000342-RA	supercont1.6	232459	232559	100	75	0.750	100	1.000	25	0	0	0	0	0
Parent=AAEL000342-RA	supercont1.6	232970	235619	2649	2649	1.000	2649	1.000	0	0	0	0	0	0
Parent=AAEL017492-RA	supercont1.6	254234	254955	721	558	0.774	721	1.000	163	0	0	0	0	0
Parent=AAEL017492-RA	supercont1.6	258206	258981	775	775	1.000	775	1.000	0	0	0	0	0	0
Parent=AAEL017492-RA	supercont1.6	263137	263699	562	562	1.000	562	1.000	0	0	0	0	0	0
Parent=AAEL000322-RA	supercont1.6	265339	266335	996	996	1.000	996	1.000	0	0	0	0	0	0
Parent=AAEL000322-RA	supercont1.6	276322	277370	1048	1048	1.000	1048	1.000	0	0	0	0	0	0
Parent=AAEL000379-RA	supercont1.6	321554	321876	322	322	1.000	322	1.000	0	0	0	0	0	0
Parent=AAEL000379-RA	supercont1.6	321927	322027	100	100	1.000	100	1.000	0	0	0	0	0	0
Parent=AAEL000356-RA	supercont1.6	335958	336286	328	328	1.000	328	1.000	0	0	0	0	0	0
Parent=AAEL000356-RA	supercont1.6	336342	336442	100	100	1.000	100	1.000	0	0	0	0	0	0
Parent=AAEL000375-RA	supercont1.6	363500	363750	250	250	1.000	250	1.000	0	0	0	0	0	0
Parent=AAEL000375-RA	supercont1.6	363826	363964	138	138	1.000	138	1.000	0	0	0	0	0	0
Parent=AAEL000302-RA	supercont1.6	364133	364350	217	217	1.000	217	1.000	0	0	0	0	0	0
Parent=AAEL000302-RA	supercont1.6	364405	364505	100	100	1.000	100	1.000	0	0	0	0	0	0
Parent=AAEL000361-RA	supercont1.6	374375	374595	220	220	1.000	220	1.000	0	0	0	0	0	0
Parent=AAEL000361-RA	supercont1.6	374648	374748	100	100	1.000	100	1.000	0	0	0	0	0	0
Parent=AAEL000333-RA	supercont1.6	381388	381488	100	100	1.000	100	1.000	0	0	0	0	0	0
Parent=AAEL000333-RA	supercont1.6	381539	381735	196	196	1.000	196	1.000	0	0	0	0	0	0
Parent=AAEL000317-RA	supercont1.6	387567	387763	196	196	1.000	196	1.000	0	0	0	0	0	0
Parent=AAEL000317-RA	supercont1.6	387811	387911	100	100	1.000	100	1.000	0	0	0	0	0	0
Parent=AAEL000369-RA	supercont1.6	394403	394538	135	135	1.000	135	1.000	0	0	0	0	0	0
Parent=AAEL000369-RA	supercont1.6	394602	394798	196	196	1.000	196	1.000	0	0	0	0	0	0
Parent=AAEL000363-RA	supercont1.6	402108	402325	217	217	1.000	217	1.000	0	0	0	0	0	0
Parent=AAEL000363-RA	supercont1.6	402373	402473	100	100	1.000	100	1.000	0	0	0	0	0	0
Parent=AAEL000353-RA	supercont1.6	407817	408201	384	0	0.000	0	0.000	384	0	0	384	0	0
Parent=AAEL000353-RA	supercont1.6	418784	419006	222	222	1.000	222	1.000	0	0	0	0	0	0
Parent=AAEL000353-RA	supercont1.6	419055	419155	100	100	1.000	100	1.000	0	0	0	0	0	0
Parent=AAEL000374-RA	supercont1.6	542775	542944	169	169	1.000	169	1.000	0	0	0	0	0	0
Parent=AAEL000374-RA	supercont1.6	543003	543103	100	87	0.870	100	1.000	13	0	0	0	0	0
Parent=AAEL000323-RA	supercont1.6	563508	563713	205	205	1.000	205	1.000	0	0	0	0	0	0
Parent=AAEL000323-RA	supercont1.6	563770	563870	100	100	1.000	100	1.000	0	0	0	0	0	0
Parent=AAEL000360-RA	supercont1.6	621599	621699	100	100	1.000	100	1.000	0	0	0	0	0	0
Parent=AAEL000360-RA	supercont1.6	621743	621867	124	124	1.000	124	1.000	0	0	0	0	0	0
Parent=AAEL000360-RA	supercont1.6	621924	622047	123	123	1.000	123	1.000	0	0	0	0	0	0
Parent=AAEL000360-RA	supercont1.6	622107	622693	586	586	1.000	586	1.000	0	0	0	0	0	0
Parent=AAEL000360-RA	supercont1.6	628959	629059	100	100	1.000	100	1.000	0	0	0	0	0	0
Parent=AAEL000348-RA	supercont1.6	629116	629265	149	149	1.000	149	1.000	0	0	0	0	0	0
Parent=AAEL000348-RA	supercont1.6	629326	629619	293	293	1.000	293	1.000	0	0	0	0	0	0
Parent=AAEL000314-RA	supercont1.6	677273	677630	357	357	1.000	357	1.000	0	0	0	0	0	0
Parent=AAEL000314-RA	supercont1.6	677976	678205	229	229	1.000	229	1.000	0	0	0	0	0	0
Parent=AAEL000343-RA	supercont1.6	692015	692148	133	133	1.000	133	1.000	0	0	0	0	0	0
Parent=AAEL000343-RB	supercont1.6	697979	698079	100	100	1.000	100	1.000	0	0	0	0	0	0
Parent=AAEL000343-RA,Parent=AAEL000343-RB	supercont1.6	698427	699341	914	914	1.000	914	1.000	0	0	0	0	0	0
Parent=AAEL000343-RA,Parent=AAEL000343-RB	supercont1.6	703988	705306	1318	1318	1.000	1318	1.000	0	0	0	0	0	0
Parent=AAEL000343-RA,Parent=AAEL000343-RB	supercont1.6	707287	708226	939	939	1.000	939	1.000	0	0	0	0	0	0
Parent=AAEL000343-RA,Parent=AAEL000343-RB	supercont1.6	729622	729777	155	155	1.000	155	1.000	0	0	0	0	0	0
Parent=AAEL000343-RA,Parent=AAEL000343-RB	supercont1.6	729853	730048	195	195	1.000	195	1.000	0	0	0	0	0	0
Parent=AAEL000330-RA	supercont1.6	772244	772344	100	100	1.000	100	1.000	0	0	0	0	0	0
Parent=AAEL000330-RA	supercont1.6	772416	772517	101	101	1.000	101	1.000	0	0	0	0	0	0
Parent=AAEL000330-RA	supercont1.6	772693	772881	188	188	1.000	188	1.000	0	0	0	0	0	0
Parent=AAEL000362-RA	supercont1.6	778783	778999	216	216	1.000	216	1.000	0	0	0	0	0	0
Parent=AAEL000362-RA	supercont1.6	779065	779226	161	161	1.000	161	1.000	0	0	0	0	0	0
Parent=AAEL000362-RA	supercont1.6	783985	784377	392	392	1.000	392	1.000	0	0	0	0	0	0
Parent=AAEL000362-RA	supercont1.6	784746	784959	213	213	1.000	213	1.000	0	0	0	0	0	0
Parent=AAEL000362-RA	supercont1.6	790044	790303	259	259	1.000	259	1.000	0	0	0	0	0	0
Parent=AAEL000362-RA	supercont1.6	790641	790967	326	326	1.000	326	1.000	0	0	0	0	0	0
Parent=AAEL000362-RA	supercont1.6	806113	806294	181	181	1.000	181	1.000	0	0	0	0	0	0
Parent=AAEL000362-RA	supercont1.6	806435	806593	158	158	1.000	158	1.000	0	0	0	0	0	0
Parent=AAEL000362-RA	supercont1.6	806838	806952	114	114	1.000	114	1.000	0	0	0	0	0	0
Parent=AAEL000362-RA	supercont1.6	807199	807299	100	100	1.000	100	1.000	0	0	0	0	0	0
Parent=AAEL000378-RA	supercont1.6	826005	826105	100	100	1.000	100	1.000	0	0	0	0	0	0
Parent=AAEL000378-RA	supercont1.6	828363	828528	165	165	1.000	165	1.000	0	0	0	0	0	0
Parent=AAEL000378-RA	supercont1.6	839170	839354	184	184	1.000	184	1.000	0	0	0	0	0	0
Parent=AAEL000378-RA	supercont1.6	839420	839948	528	528	1.000	528	1.000	0	0	0	0	0	0
Parent=AAEL000378-RA	supercont1.6	840097	840474	377	377	1.000	377	1.000	0	0	0	0	0	0
Parent=AAEL000327-RA	supercont1.6	855759	856136	377	377	1.000	377	1.000	0	0	0	0	0	0
Parent=AAEL000327-RA	supercont1.6	856204	856479	275	275	1.000	275	1.000	0	0	0	0	0	0
Parent=AAEL000327-RA	supercont1.6	869384	869592	208	208	1.000	208	1.000	0	0	0	0	0	0
Parent=AAEL000327-RA	supercont1.6	869708	869857	149	149	1.000	149	1.000	0	0	0	0	0	0
Parent=AAEL000327-RA	supercont1.6	901315	901581	266	266	1.000	266	1.000	0	0	0	0	0	0
Parent=AAEL000327-RA	supercont1.6	904569	904669	100	87	0.870	100	1.000	13	0	0	0	0	0
Parent=AAEL000351-RA	supercont1.6	911718	912026	308	308	1.000	308	1.000	0	0	0	0	0	0
Parent=AAEL000351-RA	supercont1.6	913195	913295	100	100	1.000	100	1.000	0	0	0	0	0	0
Parent=AAEL000372-RA	supercont1.6	1019006	1019267	261	261	1.000	261	1.000	0	0	0	0	0	0
Parent=AAEL000372-RA	supercont1.6	1019387	1019604	217	217	1.000	217	1.000	0	0	0	0	0	0
Parent=AAEL000372-RA	supercont1.6	1019665	1019812	147	147	1.000	147	1.000	0	0	0	0	0	0
Parent=AAEL000372-RA	supercont1.6	1019872	1020005	133	133	1.000	133	1.000	0	0	0	0	0	0
Parent=AAEL000372-RA	supercont1.6	1020123	1020223	100	100	1.000	100	1.000	0	0	0	0	0	0
Parent=AAEL000321-RA	supercont1.6	1033992	1034434	442	442	1.000	442	1.000	0	0	0	0	0	0
Parent=AAEL000321-RA	supercont1.6	1034497	1034686	189	189	1.000	189	1.000	0	0	0	0	0	0
Parent=AAEL000321-RA	supercont1.6	1034752	1034920	168	168	1.000	168	1.000	0	0	0	0	0	0
Parent=AAEL000321-RA	supercont1.6	1034976	1035439	463	463	1.000	463	1.000	0	0	0	0	0	0
Parent=AAEL000321-RA	supercont1.6	1035498	1035731	233	233	1.000	233	1.000	0	0	0	0	0	0
Parent=AAEL000321-RA	supercont1.6	1035804	1035999	195	195	1.000	195	1.000	0	0	0	0	0	0
Parent=AAEL000321-RA	supercont1.6	1064649	1064959	310	310	1.000	310	1.000	0	0	0	0	0	0
Parent=AAEL000364-RA	supercont1.6	1133250	1133350	100	100	1.000	100	1.000	0	0	0	0	0	0
Parent=AAEL000364-RA	supercont1.6	1133418	1133613	195	195	1.000	195	1.000	0	0	0	0	0	0
Parent=AAEL000364-RA	supercont1.6	1133686	1133786	100	100	1.000	100	1.000	0	0	0	0	0	0
Parent=AAEL000364-RA	supercont1.6	1142389	1142489	100	92	0.920	100	1.000	8	0	0	0	0	0
Parent=AAEL000303-RA	supercont1.6	1161567	1161689	122	122	1.000	122	1.000	0	0	0	0	0	0
Parent=AAEL000303-RA	supercont1.6	1161692	1161865	173	173	1.000	173	1.000	0	0	0	0	0	0
Parent=AAEL000313-RA	supercont1.6	1169523	1170063	540	540	1.000	540	1.000	0	0	0	0	0	0
Parent=AAEL000313-RA	supercont1.6	1170109	1170209	100	100	1.000	100	1.000	0	0	0	0	0	0
Parent=AAEL000313-RA	supercont1.6	1184154	1184348	194	194	1.000	194	1.000	0	0	0	0	0	0
Parent=AAEL000313-RA	supercont1.6	1184404	1184531	127	127	1.000	127	1.000	0	0	0	0	0	0
Parent=AAEL000313-RA	supercont1.6	1184600	1184714	114	114	1.000	114	1.000	0	0	0	0	0	0
Parent=AAEL000310-RA	supercont1.6	1224208	1224308	100	100	1.000	100	1.000	0	0	0	0	0	0
Parent=AAEL000310-RA	supercont1.6	1224342	1225158	816	816	1.000	816	1.000	0	0	0	0	0	0
Parent=AAEL000310-RA	supercont1.6	1225215	1225351	136	136	1.000	136	1.000	0	0	0	0	0	0
Parent=AAEL000310-RA	supercont1.6	1225413	1225583	170	170	1.000	170	1.000	0	0	0	0	0	0
Parent=AAEL000310-RA	supercont1.6	1225622	1225722	100	100	1.000	100	1.000	0	0	0	0	0	0
Parent=AAEL000332-RA	supercont1.6	1261247	1261447	200	200	1.000	200	1.000	0	0	0	0	0	0
Parent=AAEL000332-RA	supercont1.6	1261796	1262102	306	306	1.000	306	1.000	0	0	0	0	0	0
Parent=AAEL000332-RA	supercont1.6	1263189	1263460	271	271	1.000	271	1.000	0	0	0	0	0	0
Parent=AAEL000334-RA	supercont1.6	1307813	1307913	100	100	1.000	100	1.000	0	0	0	0	0	0
Parent=AAEL000334-RA	supercont1.6	1327976	1328185	209	209	1.000	209	1.000	0	0	0	0	0	0
Parent=AAEL000334-RA	supercont1.6	1328246	1328454	208	208	1.000	208	1.000	0	0	0	0	0	0
Parent=AAEL000334-RA	supercont1.6	1328517	1329108	591	584	0.988	591	1.000	7	0	0	0	0	0
Parent=AAEL000334-RA	supercont1.6	1329168	1330397	1229	1229	1.000	1229	1.000	0	0	0	0	0	0
Parent=AAEL000334-RA	supercont1.6	1330462	1330767	305	305	1.000	305	1.000	0	0	0	0	0	0
Parent=AAEL000307-RA	supercont1.6	1330933	1331145	212	212	1.000	212	1.000	0	0	0	0	0	0
Parent=AAEL000307-RA	supercont1.6	1331210	1331740	530	530	1.000	530	1.000	0	0	0	0	0	0
Parent=AAEL000307-RA	supercont1.6	1331799	1331933	134	134	1.000	134	1.000	0	0	0	0	0	0
Parent=AAEL000307-RA	supercont1.6	1332284	1332384	100	100	1.000	100	1.000	0	0	0	0	0	0
Parent=AAEL000307-RA	supercont1.6	1332551	1333545	994	994	1.000	994	1.000	0	0	0	0	0	0
Parent=AAEL000307-RA	supercont1.6	1333602	1334466	864	864	1.000	864	1.000	0	0	0	0	0	0
Parent=AAEL000307-RA	supercont1.6	1334523	1334628	105	105	1.000	105	1.000	0	0	0	0	0	0
Parent=AAEL000307-RA	supercont1.6	1334689	1334997	308	308	1.000	308	1.000	0	0	0	0	0	0
Parent=AAEL000307-RA	supercont1.6	1335039	1336244	1205	1205	1.000	1205	1.000	0	0	0	0	0	0
Parent=AAEL000307-RA	supercont1.6	1336312	1336658	346	346	1.000	346	1.000	0	0	0	0	0	0
Parent=AAEL000307-RA	supercont1.6	1336717	1337013	296	296	1.000	296	1.000	0	0	0	0	0	0
Parent=AAEL000307-RA	supercont1.6	1337079	1337600	521	521	1.000	521	1.000	0	0	0	0	0	0
Parent=AAEL000307-RA	supercont1.6	1337661	1341339	3678	3678	1.000	3678	1.000	0	0	0	0	0	0
Parent=AAEL000307-RA	supercont1.6	1341404	1341816	412	412	1.000	412	1.000	0	0	0	0	0	0
Parent=AAEL000307-RA	supercont1.6	1341879	1342567	688	688	1.000	688	1.000	0	0	0	0	0	0
Parent=AAEL000307-RA	supercont1.6	1342616	1342973	357	357	1.000	357	1.000	0	0	0	0	0	0
Parent=AAEL000307-RA	supercont1.6	1343137	1343328	191	191	1.000	191	1.000	0	0	0	0	0	0
Parent=AAEL000307-RA	supercont1.6	1343387	1343623	236	236	1.000	236	1.000	0	0	0	0	0	0
Parent=AAEL000307-RA	supercont1.6	1343684	1344056	372	372	1.000	372	1.000	0	0	0	0	0	0
Parent=AAEL000307-RA	supercont1.6	1344116	1344326	210	210	1.000	210	1.000	0	0	0	0	0	0
Parent=AAEL000307-RA	supercont1.6	1344400	1344592	192	192	1.000	192	1.000	0	0	0	0	0	0
Parent=AAEL000352-RA	supercont1.6	1356404	1356504	100	100	1.000	100	1.000	0	0	0	0	0	0
Parent=AAEL000352-RA	supercont1.6	1356553	1356710	157	74	0.471	157	1.000	83	0	0	0	0	0
Parent=AAEL000380-RA	supercont1.6	1358042	1358818	776	776	1.000	776	1.000	0	0	0	0	0	0
Parent=AAEL000331-RA	supercont1.6	1374159	1375082	923	923	1.000	923	1.000	0	0	0	0	0	0
Parent=AAEL000329-RA	supercont1.6	1388515	1388847	332	332	1.000	332	1.000	0	0	0	0	0	0
Parent=AAEL000329-RA	supercont1.6	1388909	1389481	572	572	1.000	572	1.000	0	0	0	0	0	0
Parent=AAEL000373-RA	supercont1.6	1405662	1406132	470	470	1.000	470	1.000	0	0	0	0	0	0
Parent=AAEL000373-RA	supercont1.6	1406207	1406332	125	125	1.000	125	1.000	0	0	0	0	0	0
Parent=AAEL000308-RA	supercont1.6	1436713	1437078	365	365	1.000	365	1.000	0	0	0	0	0	0
Parent=AAEL000308-RA	supercont1.6	1438705	1438848	143	143	1.000	143	1.000	0	0	0	0	0	0
Parent=AAEL000306-RA	supercont1.6	1439096	1439404	308	308	1.000	308	1.000	0	0	0	0	0	0
Parent=AAEL000306-RA	supercont1.6	1441398	1441541	143	143	1.000	143	1.000	0	0	0	0	0	0
Parent=AAEL000382-RA	supercont1.6	1443079	1444242	1163	1163	1.000	1163	1.000	0	0	0	0	0	0
Parent=AAEL000382-RA	supercont1.6	1444299	1444455	156	156	1.000	156	1.000	0	0	0	0	0	0
Parent=AAEL000382-RA	supercont1.6	1446225	1447252	1027	1027	1.000	1027	1.000	0	0	0	0	0	0
Parent=AAEL000341-RA	supercont1.6	1948308	1948433	125	125	1.000	125	1.000	0	0	0	0	0	0
Parent=AAEL000341-RA	supercont1.6	1951333	1951466	133	133	1.000	133	1.000	0	0	0	0	0	0
Parent=AAEL000341-RA	supercont1.6	1965786	1966109	323	323	1.000	323	1.000	0	0	0	0	0	0
Parent=AAEL000341-RA	supercont1.6	1966353	1966471	118	118	1.000	118	1.000	0	0	0	0	0	0
Parent=AAEL000341-RA	supercont1.6	1973569	1973785	216	216	1.000	216	1.000	0	0	0	0	0	0
Parent=AAEL000341-RA	supercont1.6	1973849	1974103	254	254	1.000	254	1.000	0	0	0	0	0	0
Parent=AAEL000341-RA	supercont1.6	1974163	1974397	234	234	1.000	234	1.000	0	0	0	0	0	0
Parent=AAEL018293-RA	supercont1.6	2024465	2024565	100	100	1.000	100	1.000	0	0	0	0	0	0
Parent=AAEL018293-RA	supercont1.6	2032404	2033210	806	806	1.000	806	1.000	0	0	0	0	0	0
Parent=AAEL018293-RA	supercont1.6	2151320	2152886	1566	1566	1.000	1566	1.000	0	0	0	0	0	0
Parent=AAEL000354-RA	supercont1.6	2184705	2184909	204	204	1.000	204	1.000	0	0	0	0	0	0
Parent=AAEL000354-RA	supercont1.6	2186581	2187119	538	538	1.000	538	1.000	0	0	0	0	0	0
Parent=AAEL000354-RA	supercont1.6	2187185	2187472	287	287	1.000	287	1.000	0	0	0	0	0	0
Parent=AAEL000328-RA	supercont1.6	2223206	2223322	116	116	1.000	116	1.000	0	0	0	0	0	0
Parent=AAEL000328-RA	supercont1.6	2223392	2223692	300	300	1.000	300	1.000	0	0	0	0	0	0
Parent=AAEL000328-RA	supercont1.6	2228440	2229294	854	854	1.000	854	1.000	0	0	0	0	0	0
Parent=AAEL000328-RA	supercont1.6	2250724	2250824	100	100	1.000	100	1.000	0	0	0	0	0	0
Parent=AAEL000309-RA,Parent=AAEL000309-RB	supercont1.6	2324575	2324889	314	314	1.000	314	1.000	0	0	0	0	0	0
Parent=AAEL000309-RA,Parent=AAEL000309-RB	supercont1.6	2324952	2325145	193	193	1.000	193	1.000	0	0	0	0	0	0
Parent=AAEL000309-RA,Parent=AAEL000309-RB	supercont1.6	2325216	2325367	151	151	1.000	151	1.000	0	0	0	0	0	0
Parent=AAEL000309-RA,Parent=AAEL000309-RB	supercont1.6	2325426	2325716	290	290	1.000	290	1.000	0	0	0	0	0	0
Parent=AAEL000309-RA,Parent=AAEL000309-RB	supercont1.6	2326146	2327067	921	921	1.000	921	1.000	0	0	0	0	0	0
Parent=AAEL000309-RA,Parent=AAEL000309-RB	supercont1.6	2335246	2335401	155	121	0.781	155	1.000	34	0	0	0	0	0
Parent=AAEL000305-RA	supercont1.6	2363786	2365732	1946	1946	1.000	1946	1.000	0	0	0	0	0	0
Parent=AAEL000337-RA	supercont1.6	2372096	2372940	844	844	1.000	844	1.000	0	0	0	0	0	0
Parent=AAEL000337-RA	supercont1.6	2381204	2381304	100	100	1.000	100	1.000	0	0	0	0	0	0
Parent=AAEL000337-RA	supercont1.6	2381352	2381538	186	186	1.000	186	1.000	0	0	0	0	0	0
Parent=AAEL000315-RA	supercont1.6	2382014	2382114	100	100	1.000	100	1.000	0	0	0	0	0	0
Parent=AAEL000315-RA	supercont1.6	2382163	2383550	1387	1387	1.000	1387	1.000	0	0	0	0	0	0
Parent=AAEL000315-RA	supercont1.6	2405187	2405968	781	781	1.000	781	1.000	0	0	0	0	0	0
Parent=AAEL000315-RA	supercont1.6	2406372	2406799	427	427	1.000	427	1.000	0	0	0	0	0	0
Parent=AAEL000315-RA	supercont1.6	2412036	2412187	151	151	1.000	151	1.000	0	0	0	0	0	0
Parent=AAEL000359-RA	supercont1.6	2412288	2412664	376	376	1.000	376	1.000	0	0	0	0	0	0
Parent=AAEL000359-RA	supercont1.6	2412717	2412969	252	252	1.000	252	1.000	0	0	0	0	0	0
Parent=AAEL000324-RA	supercont1.6	2425386	2425497	111	111	1.000	111	1.000	0	0	0	0	0	0
Parent=AAEL000324-RA	supercont1.6	2434721	2434821	100	100	1.000	100	1.000	0	0	0	0	0	0
Parent=AAEL000324-RA	supercont1.6	2434882	2435101	219	219	1.000	219	1.000	0	0	0	0	0	0
Parent=AAEL000324-RA	supercont1.6	2435169	2435924	755	755	1.000	755	1.000	0	0	0	0	0	0
Parent=AAEL000324-RA	supercont1.6	2435982	2436348	366	366	1.000	366	1.000	0	0	0	0	0	0
Parent=AAEL000324-RA	supercont1.6	2437755	2437855	100	100	1.000	100	1.000	0	0	0	0	0	0
Parent=AAEL000312-RA	supercont1.6	3005767	3006427	660	660	1.000	660	1.000	0	0	0	0	0	0
Parent=AAEL000312-RA	supercont1.6	3021628	3021842	214	214	1.000	214	1.000	0	0	0	0	0	0
Parent=AAEL000316-RA	supercont1.6	3040746	3040877	131	131	1.000	131	1.000	0	0	0	0	0	0
Parent=AAEL000316-RA	supercont1.6	3040945	3041161	216	216	1.000	216	1.000	0	0	0	0	0	0
Parent=AAEL000316-RA	supercont1.6	3041201	3041301	100	100	1.000	100	1.000	0	0	0	0	0	0
Parent=AAEL000316-RA	supercont1.6	3041322	3041422	100	100	1.000	100	1.000	0	0	0	0	0	0
Parent=AAEL000344-RA	supercont1.6	3052765	3053703	938	938	1.000	938	1.000	0	0	0	0	0	0
Parent=AAEL000377-RA	supercont1.6	3059019	3059966	947	947	1.000	947	1.000	0	0	0	0	0	0
Parent=AAEL000311-RA	supercont1.6	3084700	3084855	155	155	1.000	155	1.000	0	0	0	0	0	0
Parent=AAEL000311-RA	supercont1.6	3084918	3086451	1533	1533	1.000	1533	1.000	0	0	0	0	0	0
Parent=AAEL000311-RA	supercont1.6	3086507	3086632	125	125	1.000	125	1.000	0	0	0	0	0	0
Parent=AAEL000311-RA	supercont1.6	3086881	3086981	100	100	1.000	100	1.000	0	0	0	0	0	0
Parent=AAEL000319-RA	supercont1.6	3087173	3087366	193	193	1.000	193	1.000	0	0	0	0	0	0
Parent=AAEL000319-RA	supercont1.6	3087469	3088138	669	669	1.000	669	1.000	0	0	0	0	0	0
Parent=AAEL000318-RA	supercont1.6	3110479	3111363	884	884	1.000	884	1.000	0	0	0	0	0	0
Parent=AAEL000350-RA	supercont1.6	3114188	3115072	884	884	1.000	884	1.000	0	0	0	0	0	0
Parent=AAEL000358-RA	supercont1.6	3119075	3119677	602	602	1.000	602	1.000	0	0	0	0	0	0
Parent=AAEL000311-RA	supercont1.6	3130900	3131000	100	100	1.000	100	1.000	0	0	0	0	0	0
Parent=AAEL000304-RA,Parent=AAEL000304-RB,Parent=AAEL000304-RC,Parent=AAEL000304-RD,Parent=AAEL000304-RE	supercont1.6	3155072	3155190	118	118	1.000	118	1.000	0	0	0	0	0	0
Parent=AAEL000304-RA,Parent=AAEL000304-RB,Parent=AAEL000304-RC,Parent=AAEL000304-RD,Parent=AAEL000304-RE	supercont1.6	3155590	3155870	280	280	1.000	280	1.000	0	0	0	0	0	0
Parent=AAEL000304-RE	supercont1.6	3161994	3162212	218	218	1.000	218	1.000	0	0	0	0	0	0
Parent=AAEL000304-RA,Parent=AAEL000304-RB,Parent=AAEL000304-RC,Parent=AAEL000304-RD,Parent=AAEL000304-RE	supercont1.6	3168778	3169054	276	276	1.000	276	1.000	0	0	0	0	0	0
Parent=AAEL000304-RA,Parent=AAEL000304-RB,Parent=AAEL000304-RC,Parent=AAEL000304-RD,Parent=AAEL000304-RE	supercont1.6	3169095	3169195	100	100	1.000	100	1.000	0	0	0	0	0	0
Parent=AAEL000335-RA	supercont1.6	3209501	3211183	1682	1682	1.000	1682	1.000	0	0	0	0	0	0
Parent=AAEL017203-RA	supercont1.6	3222952	3223095	143	143	1.000	143	1.000	0	0	0	0	0	0
Parent=AAEL000370-RA	supercont1.6	3223929	3224301	372	372	1.000	372	1.000	0	0	0	0	0	0
Parent=AAEL000370-RA	supercont1.6	3224368	3224545	177	177	1.000	177	1.000	0	0	0	0	0	0
Parent=AAEL000370-RA	supercont1.6	3233068	3233542	474	474	1.000	474	1.000	0	0	0	0	0	0
Parent=AAEL000370-RA	supercont1.6	3233608	3234531	923	923	1.000	923	1.000	0	0	0	0	0	0
Parent=AAEL000370-RA	supercont1.6	3234599	3234733	134	134	1.000	134	1.000	0	0	0	0	0	0
Parent=AAEL000339-RA	supercont1.6	3279212	3279478	266	266	1.000	266	1.000	0	0	0	0	0	0
Parent=AAEL000339-RA	supercont1.6	3305833	3306063	230	230	1.000	230	1.000	0	0	0	0	0	0
Parent=AAEL000339-RA	supercont1.6	3306248	3306655	407	407	1.000	407	1.000	0	0	0	0	0	0
Parent=AAEL000339-RA	supercont1.6	3347253	3347353	100	100	1.000	100	1.000	0	0	0	0	0	0
Parent=AAEL000339-RA	supercont1.6	3362123	3362235	112	112	1.000	112	1.000	0	0	0	0	0	0
Parent=AAEL000339-RA	supercont1.6	3362301	3362433	132	132	1.000	132	1.000	0	0	0	0	0	0
Parent=AAEL000339-RA	supercont1.6	3362524	3362716	192	192	1.000	192	1.000	0	0	0	0	0	0
Parent=AAEL000339-RA	supercont1.6	3364317	3364417	100	100	1.000	100	1.000	0	0	0	0	0	0
Parent=AAEL000345-RA	supercont1.6	3364701	3364801	100	100	1.000	100	1.000	0	0	0	0	0	0
Parent=AAEL000345-RA	supercont1.6	3368723	3368823	100	100	1.000	100	1.000	0	0	0	0	0	0
Parent=AAEL000345-RA	supercont1.6	3369887	3370005	118	118	1.000	118	1.000	0	0	0	0	0	0
Parent=AAEL000345-RA	supercont1.6	3372029	3372129	100	100	1.000	100	1.000	0	0	0	0	0	0
Parent=AAEL000345-RA	supercont1.6	3431046	3433530	2484	2474	0.996	2484	1.000	10	0	0	0	0	0
Parent=AAEL000345-RA	supercont1.6	3443221	3443762	541	541	1.000	541	1.000	0	0	0	0	0	0
Parent=AAEL000346-RB,Parent=AAEL000367-RA	supercont1.6	3557211	3558101	890	890	1.000	890	1.000	0	0	0	0	0	0
Parent=AAEL000346-RB	supercont1.6	3558719	3558889	170	170	1.000	170	1.000	0	0	0	0	0	0
Parent=AAEL000326-RA	supercont1.6	3957227	3957587	360	360	1.000	360	1.000	0	0	0	0	0	0
Parent=AAEL000326-RA	supercont1.6	3957649	3957901	252	252	1.000	252	1.000	0	0	0	0	0	0
Parent=AAEL000326-RA	supercont1.6	3957957	3958083	126	126	1.000	126	1.000	0	0	0	0	0	0
Parent=AAEL000326-RA	supercont1.6	3958523	3958696	173	173	1.000	173	1.000	0	0	0	0	0	0
Parent=AAEL000326-RA	supercont1.6	3958764	3959366	602	602	1.000	602	1.000	0	0	0	0	0	0
Parent=AAEL000357-RA	supercont1.6	3965717	3966068	351	351	1.000	351	1.000	0	0	0	0	0	0
Parent=AAEL000357-RA	supercont1.6	3966134	3966386	252	252	1.000	252	1.000	0	0	0	0	0	0
Parent=AAEL000357-RA	supercont1.6	3966450	3966576	126	126	1.000	126	1.000	0	0	0	0	0	0
Parent=AAEL000357-RA	supercont1.6	3974507	3974695	188	188	1.000	188	1.000	0	0	0	0	0	0
Parent=AAEL000357-RA	supercont1.6	3974757	3975177	420	420	1.000	420	1.000	0	0	0	0	0	0
Parent=AAEL000357-RA	supercont1.6	3975246	3975409	163	163	1.000	163	1.000	0	0	0	0	0	0
Parent=AAEL000325-RA	supercont1.6	3997728	3998079	351	351	1.000	351	1.000	0	0	0	0	0	0
Parent=AAEL000325-RA	supercont1.6	3998612	3998864	252	252	1.000	252	1.000	0	0	0	0	0	0
Parent=AAEL000325-RA	supercont1.6	3998919	3999045	126	126	1.000	126	1.000	0	0	0	0	0	0
Parent=AAEL000325-RA	supercont1.6	4013069	4013257	188	188	1.000	188	1.000	0	0	0	0	0	0
Parent=AAEL000325-RA	supercont1.6	4013317	4013737	420	420	1.000	420	1.000	0	0	0	0	0	0
Parent=AAEL000325-RA	supercont1.6	4013939	4014099	160	160	1.000	160	1.000	0	0	0	0	0	0
Parent=AAEL000320-RA	supercont1.6	4030592	4031185	593	593	1.000	593	1.000	0	0	0	0	0	0
Parent=AAEL000320-RA	supercont1.6	4031245	4031403	158	158	1.000	158	1.000	0	0	0	0	0	0
Parent=AAEL000320-RA	supercont1.6	4031794	4031920	126	126	1.000	126	1.000	0	0	0	0	0	0
Parent=AAEL000320-RA	supercont1.6	4031977	4032229	252	252	1.000	252	1.000	0	0	0	0	0	0
Parent=AAEL000320-RA	supercont1.6	4041271	4041637	366	366	1.000	366	1.000	0	0	0	0	0	0
Parent=AAEL017215-RA	supercont1.6	4043203	4043841	638	638	1.000	638	1.000	0	0	0	0	0	0
Parent=AAEL017215-RA	supercont1.6	4050703	4050882	179	179	1.000	179	1.000	0	0	0	0	0	0
Parent=AAEL017215-RA	supercont1.6	4050936	4051318	382	382	1.000	382	1.000	0	0	0	0	0	0
Parent=AAEL017215-RA	supercont1.6	4051381	4051729	348	348	1.000	348	1.000	0	0	0	0	0	0
Parent=AAEL017136-RA	supercont1.6	4061946	4062130	184	184	1.000	184	1.000	0	0	0	0	0	0
Parent=AAEL017136-RA	supercont1.6	4062191	4062608	417	417	1.000	417	1.000	0	0	0	0	0	0
Parent=AAEL017136-RA	supercont1.6	4062675	4062854	179	179	1.000	179	1.000	0	0	0	0	0	0
Parent=AAEL017136-RA	supercont1.6	4075298	4075424	126	126	1.000	126	1.000	0	0	0	0	0	0
Parent=AAEL017136-RA	supercont1.6	4075491	4075743	252	252	1.000	252	1.000	0	0	0	0	0	0
Parent=AAEL017136-RA	supercont1.6	4075808	4076156	348	348	1.000	348	1.000	0	0	0	0	0	0
Parent=AAEL000338-RA	supercont1.6	4121636	4121987	351	351	1.000	351	1.000	0	0	0	0	0	0
Parent=AAEL000338-RA	supercont1.6	4163967	4164222	255	255	1.000	255	1.000	0	0	0	0	0	0
Parent=AAEL000338-RA	supercont1.6	4164286	4164412	126	126	1.000	126	1.000	0	0	0	0	0	0
Parent=AAEL000338-RA	supercont1.6	4164464	4165118	654	654	1.000	654	1.000	0	0	0	0	0	0
Parent=AAEL000338-RA	supercont1.6	4165179	4165348	169	169	1.000	169	1.000	0	0	0	0	0	0
Parent=AAEL000347-RA	supercont1.6	4205817	4205921	104	104	1.000	104	1.000	0	0	0	0	0	0
Parent=AAEL000347-RA	supercont1.6	4205977	4207065	1088	1088	1.000	1088	1.000	0	0	0	0	0	0
Parent=AAEL000347-RA	supercont1.6	4207130	4207321	191	191	1.000	191	1.000	0	0	0	0	0	0
Parent=AAEL000336-RA	supercont1.6	4219541	4220225	684	684	1.000	684	1.000	0	0	0	0	0	0
Parent=AAEL000336-RA	supercont1.6	4275606	4276666	1060	1060	1.000	1060	1.000	0	0	0	0	0	0
Parent=AAEL000340-RA	supercont1.6	4541766	4542500	734	734	1.000	734	1.000	0	0	0	0	0	0
Parent=AAEL000340-RA	supercont1.6	4562473	4562599	126	126	1.000	126	1.000	0	0	0	0	0	0
Parent=AAEL000340-RA	supercont1.6	4562662	4563278	616	616	1.000	616	1.000	0	0	0	0	0	0
Parent=AAEL000371-RA	supercont1.6	4678773	4679249	476	476	1.000	476	1.000	0	0	0	0	0	0
Parent=AAEL000371-RA	supercont1.6	4679707	4679941	234	234	1.000	234	1.000	0	0	0	0	0	0
Parent=AAEL000371-RA	supercont1.6	4679972	4680072	100	100	1.000	100	1.000	0	0	0	0	0	0
Parent=AAEL000366-RA	supercont1.6	4827070	4827522	452	452	1.000	452	1.000	0	0	0	0	0	0
Parent=AAEL000381-RA	supercont1.6	5027660	5027944	284	284	1.000	284	1.000	0	0	0	0	0	0
Parent=AAEL000381-RA	supercont1.6	5036221	5036321	100	100	1.000	100	1.000	0	0	0	0	0	0
Parent=AAEL000381-RA	supercont1.6	5059337	5059454	117	117	1.000	117	1.000	0	0	0	0	0	0
Parent=AAEL000381-RA	supercont1.6	5059847	5060011	164	164	1.000	164	1.000	0	0	0	0	0	0
Parent=AAEL000381-RA	supercont1.6	5074576	5074676	100	100	1.000	100	1.000	0	0	0	0	0	0
Parent=AAEL000384-RA	supercont1.7	32008	32430	422	422	1.000	422	1.000	0	0	0	0	0	0
Parent=AAEL000384-RA	supercont1.7	32470	32893	423	423	1.000	423	1.000	0	0	0	0	0	0
Parent=AAEL000384-RA	supercont1.7	32979	33151	172	172	1.000	172	1.000	0	0	0	0	0	0
Parent=AAEL000389-RA	supercont1.7	187195	188087	892	892	1.000	892	1.000	0	0	0	0	0	0
Parent=AAEL000389-RA	supercont1.7	188146	188313	167	167	1.000	167	1.000	0	0	0	0	0	0
Parent=AAEL000389-RA	supercont1.7	212457	212557	100	100	1.000	100	1.000	0	0	0	0	0	0
Parent=AAEL000389-RA	supercont1.7	213202	213323	121	121	1.000	121	1.000	0	0	0	0	0	0
Parent=AAEL000389-RA	supercont1.7	213370	213849	479	479	1.000	479	1.000	0	0	0	0	0	0
Parent=AAEL000389-RA	supercont1.7	224953	225440	487	487	1.000	487	1.000	0	0	0	0	0	0
Parent=AAEL000389-RA	supercont1.7	225503	225704	201	201	1.000	201	1.000	0	0	0	0	0	0
Parent=AAEL000387-RA	supercont1.7	427514	427627	113	113	1.000	113	1.000	0	0	0	0	0	0
Parent=AAEL000387-RA	supercont1.7	427803	428876	1073	1073	1.000	1073	1.000	0	0	0	0	0	0
Parent=AAEL017539-RA	supercont1.7	1231995	1232410	415	415	1.000	415	1.000	0	0	0	0	0	0
Parent=AAEL017539-RA	supercont1.7	1232463	1233519	1056	1056	1.000	1056	1.000	0	0	0	0	0	0
Parent=AAEL000405-RA	supercont1.7	1900330	1900594	264	264	1.000	264	1.000	0	0	0	0	0	0
Parent=AAEL000405-RA	supercont1.7	1902212	1902544	332	332	1.000	332	1.000	0	0	0	0	0	0
Parent=AAEL000405-RA	supercont1.7	1902645	1902745	100	84	0.840	100	1.000	16	0	0	0	0	0
Parent=AAEL000405-RA	supercont1.7	1905365	1905642	277	277	1.000	277	1.000	0	0	0	0	0	0
Parent=AAEL000405-RA	supercont1.7	1916150	1916366	216	216	1.000	216	1.000	0	0	0	0	0	0
Parent=AAEL000405-RA	supercont1.7	1916447	1916641	194	194	1.000	194	1.000	0	0	0	0	0	0
Parent=AAEL000405-RA	supercont1.7	1917489	1917900	411	411	1.000	411	1.000	0	0	0	0	0	0
Parent=AAEL000405-RA	supercont1.7	1917991	1918124	133	133	1.000	133	1.000	0	0	0	0	0	0
Parent=AAEL000405-RA	supercont1.7	1922622	1922829	207	207	1.000	207	1.000	0	0	0	0	0	0
Parent=AAEL000405-RA	supercont1.7	1944581	1949417	4836	4836	1.000	4836	1.000	0	0	0	0	0	0
Parent=AAEL000405-RA	supercont1.7	1949480	1950235	755	755	1.000	755	1.000	0	0	0	0	0	0
Parent=AAEL000390-RA	supercont1.7	1973912	1974061	149	149	1.000	149	1.000	0	0	0	0	0	0
Parent=AAEL000390-RA	supercont1.7	1975817	1977238	1421	1421	1.000	1421	1.000	0	0	0	0	0	0
Parent=AAEL000396-RA	supercont1.7	1982439	1983491	1052	1052	1.000	1052	1.000	0	0	0	0	0	0
Parent=AAEL000396-RA	supercont1.7	1983557	1984816	1259	1259	1.000	1259	1.000	0	0	0	0	0	0
Parent=AAEL000394-RA	supercont1.7	2003156	2003917	761	761	1.000	761	1.000	0	0	0	0	0	0
Parent=AAEL000397-RA	supercont1.7	2017427	2017851	424	422	0.995	424	1.000	2	0	0	0	0	0
Parent=AAEL000397-RA	supercont1.7	2018163	2018837	674	674	1.000	674	1.000	0	0	0	0	0	0
Parent=AAEL000397-RA	supercont1.7	2025306	2025406	100	96	0.960	100	1.000	4	0	0	0	0	0
Parent=AAEL000386-RA	supercont1.7	2040955	2041379	424	424	1.000	424	1.000	0	0	0	0	0	0
Parent=AAEL000386-RA	supercont1.7	2041440	2042305	865	865	1.000	865	1.000	0	0	0	0	0	0
Parent=AAEL000386-RA	supercont1.7	2050273	2050704	431	431	1.000	431	1.000	0	0	0	0	0	0
Parent=AAEL000386-RA	supercont1.7	2050771	2050962	191	191	1.000	191	1.000	0	0	0	0	0	0
Parent=AAEL000386-RA	supercont1.7	2051020	2053663	2643	2643	1.000	2643	1.000	0	0	0	0	0	0
Parent=AAEL000386-RA	supercont1.7	2064958	2065350	392	392	1.000	392	1.000	0	0	0	0	0	0
Parent=AAEL000386-RA	supercont1.7	2065410	2065610	200	200	1.000	200	1.000	0	0	0	0	0	0
Parent=AAEL000406-RA	supercont1.7	2065684	2066546	862	862	1.000	862	1.000	0	0	0	0	0	0
Parent=AAEL000406-RA	supercont1.7	2066603	2067043	440	440	1.000	440	1.000	0	0	0	0	0	0
Parent=AAEL000406-RA	supercont1.7	2067120	2067237	117	117	1.000	117	1.000	0	0	0	0	0	0
Parent=AAEL000406-RA	supercont1.7	2067302	2067402	100	100	1.000	100	1.000	0	0	0	0	0	0
Parent=AAEL000386-RA	supercont1.7	2073813	2074009	196	196	1.000	196	1.000	0	0	0	0	0	0
Parent=AAEL000386-RA	supercont1.7	2074079	2074317	238	238	1.000	238	1.000	0	0	0	0	0	0
Parent=AAEL000386-RA	supercont1.7	2074380	2074559	179	179	1.000	179	1.000	0	0	0	0	0	0
Parent=AAEL000402-RA	supercont1.7	2396486	2396837	351	351	1.000	351	1.000	0	0	0	0	0	0
Parent=AAEL000402-RA	supercont1.7	2396877	2396983	106	106	1.000	106	1.000	0	0	0	0	0	0
Parent=AAEL000402-RA	supercont1.7	2397041	2397250	209	209	1.000	209	1.000	0	0	0	0	0	0
Parent=AAEL000402-RA	supercont1.7	2397286	2397386	100	100	1.000	100	1.000	0	0	0	0	0	0
Parent=AAEL000402-RA	supercont1.7	2397600	2397760	160	160	1.000	160	1.000	0	0	0	0	0	0
Parent=AAEL000402-RA	supercont1.7	2405027	2405127	100	100	1.000	100	1.000	0	0	0	0	0	0
Parent=AAEL000402-RA	supercont1.7	2405213	2405356	143	143	1.000	143	1.000	0	0	0	0	0	0
Parent=AAEL000402-RA	supercont1.7	2405424	2405621	197	197	1.000	197	1.000	0	0	0	0	0	0
Parent=AAEL000385-RA,Parent=AAEL000385-RB	supercont1.7	2664696	2664979	283	283	1.000	283	1.000	0	0	0	0	0	0
Parent=AAEL000385-RA,Parent=AAEL000385-RB	supercont1.7	2665098	2665582	484	484	1.000	484	1.000	0	0	0	0	0	0
Parent=AAEL000385-RA,Parent=AAEL000385-RB	supercont1.7	2665647	2666116	469	469	1.000	469	1.000	0	0	0	0	0	0
Parent=AAEL000400-RA	supercont1.7	3240457	3240723	266	266	1.000	266	1.000	0	0	0	0	0	0
Parent=AAEL000393-RA	supercont1.7	3240745	3241045	300	300	1.000	300	1.000	0	0	0	0	0	0
Parent=AAEL000393-RA	supercont1.7	3252590	3252885	295	295	1.000	295	1.000	0	0	0	0	0	0
Parent=AAEL000398-RA	supercont1.7	3402619	3402759	140	140	1.000	140	1.000	0	0	0	0	0	0
Parent=AAEL000398-RA	supercont1.7	3419031	3419279	248	248	1.000	248	1.000	0	0	0	0	0	0
Parent=AAEL000398-RA	supercont1.7	3427351	3427485	134	134	1.000	134	1.000	0	0	0	0	0	0
Parent=AAEL000398-RA	supercont1.7	3428161	3428516	355	355	1.000	355	1.000	0	0	0	0	0	0
Parent=AAEL000398-RA	supercont1.7	3440157	3440435	278	278	1.000	278	1.000	0	0	0	0	0	0
Parent=AAEL000398-RA	supercont1.7	3452321	3452457	136	136	1.000	136	1.000	0	0	0	0	0	0
Parent=AAEL000398-RA	supercont1.7	3452528	3452687	159	159	1.000	159	1.000	0	0	0	0	0	0
Parent=AAEL000398-RA	supercont1.7	3452740	3452840	100	100	1.000	100	1.000	0	0	0	0	0	0
Parent=AAEL000398-RA	supercont1.7	3496260	3496474	214	214	1.000	214	1.000	0	0	0	0	0	0
Parent=AAEL000398-RA	supercont1.7	3523915	3524074	159	159	1.000	159	1.000	0	0	0	0	0	0
Parent=AAEL000398-RA	supercont1.7	3552931	3553064	133	133	1.000	133	1.000	0	0	0	0	0	0
Parent=AAEL000398-RA	supercont1.7	3569351	3569495	144	144	1.000	144	1.000	0	0	0	0	0	0
Parent=AAEL000398-RA	supercont1.7	3606758	3606909	151	151	1.000	151	1.000	0	0	0	0	0	0
Parent=AAEL000398-RA	supercont1.7	3659646	3659849	203	203	1.000	203	1.000	0	0	0	0	0	0
Parent=AAEL000398-RA	supercont1.7	3700528	3700641	113	113	1.000	113	1.000	0	0	0	0	0	0
Parent=AAEL000398-RA	supercont1.7	3753743	3753948	205	205	1.000	205	1.000	0	0	0	0	0	0
Parent=AAEL000398-RA	supercont1.7	3772134	3772266	132	132	1.000	132	1.000	0	0	0	0	0	0
Parent=AAEL000398-RA	supercont1.7	3795916	3796016	100	100	1.000	100	1.000	0	0	0	0	0	0
Parent=AAEL000392-RA,Parent=AAEL000392-RB	supercont1.7	4371398	4371498	100	100	1.000	100	1.000	0	0	0	0	0	0
Parent=AAEL000392-RA,Parent=AAEL000392-RB	supercont1.7	4371556	4373062	1506	1506	1.000	1506	1.000	0	0	0	0	0	0
Parent=AAEL000392-RB	supercont1.7	4373118	4373259	141	141	1.000	141	1.000	0	0	0	0	0	0
Parent=AAEL000388-RA	supercont1.7	4387043	4388780	1737	1737	1.000	1737	1.000	0	0	0	0	0	0
Parent=AAEL000388-RA	supercont1.7	4405986	4407253	1267	1267	1.000	1267	1.000	0	0	0	0	0	0
Parent=AAEL000388-RA	supercont1.7	4407545	4408079	534	534	1.000	534	1.000	0	0	0	0	0	0
Parent=AAEL000388-RA	supercont1.7	4416172	4416311	139	139	1.000	139	1.000	0	0	0	0	0	0
Parent=AAEL000403-RA	supercont1.7	4601128	4601243	115	115	1.000	115	1.000	0	0	0	0	0	0
Parent=AAEL000403-RA	supercont1.7	4601757	4602105	348	348	1.000	348	1.000	0	0	0	0	0	0
Parent=AAEL000403-RA	supercont1.7	4620635	4620744	109	109	1.000	109	1.000	0	0	0	0	0	0
Parent=AAEL000403-RA	supercont1.7	4625241	4625341	100	100	1.000	100	1.000	0	0	0	0	0	0
Parent=AAEL000403-RA	supercont1.7	4625472	4626501	1029	1029	1.000	1029	1.000	0	0	0	0	0	0
Parent=AAEL000403-RA	supercont1.7	4632503	4633317	814	814	1.000	814	1.000	0	0	0	0	0	0
Parent=AAEL000399-RA	supercont1.7	4639886	4639986	100	100	1.000	100	1.000	0	0	0	0	0	0
Parent=AAEL000399-RA	supercont1.7	4640115	4640623	508	508	1.000	508	1.000	0	0	0	0	0	0
Parent=AAEL000399-RA	supercont1.7	4640928	4641885	957	957	1.000	957	1.000	0	0	0	0	0	0
Parent=AAEL000404-RA	supercont1.7	4646819	4646956	137	137	1.000	137	1.000	0	0	0	0	0	0
Parent=AAEL000404-RA	supercont1.7	4647028	4647166	138	138	1.000	138	1.000	0	0	0	0	0	0
Parent=AAEL000404-RA	supercont1.7	4647357	4647883	526	526	1.000	526	1.000	0	0	0	0	0	0
Parent=AAEL000404-RA	supercont1.7	4661771	4662434	663	663	1.000	663	1.000	0	0	0	0	0	0
Parent=AAEL000404-RA	supercont1.7	4662973	4663073	100	100	1.000	100	1.000	0	0	0	0	0	0
Parent=AAEL000404-RA	supercont1.7	4663131	4663254	123	123	1.000	123	1.000	0	0	0	0	0	0
Parent=AAEL000404-RA	supercont1.7	4663316	4663904	588	588	1.000	588	1.000	0	0	0	0	0	0
Parent=AAEL000404-RA	supercont1.7	4663942	4664042	100	100	1.000	100	1.000	0	0	0	0	0	0
Parent=AAEL000383-RA	supercont1.7	4669018	4670024	1006	1006	1.000	1006	1.000	0	0	0	0	0	0
Parent=AAEL000383-RA	supercont1.7	4672219	4672414	195	195	1.000	195	1.000	0	0	0	0	0	0
Parent=AAEL000401-RA	supercont1.7	4673287	4673637	350	350	1.000	350	1.000	0	0	0	0	0	0
Parent=AAEL000395-RB	supercont1.7	4679866	4679966	100	100	1.000	100	1.000	0	0	0	0	0	0
Parent=AAEL000391-RA	supercont1.7	4706387	4707352	965	965	1.000	965	1.000	0	0	0	0	0	0
Parent=AAEL000391-RA	supercont1.7	4707411	4707566	155	155	1.000	155	1.000	0	0	0	0	0	0
Parent=AAEL000391-RA	supercont1.7	4707619	4707719	100	100	1.000	100	1.000	0	0	0	0	0	0
Parent=AAEL000395-RA	supercont1.7	4756007	4756107	100	100	1.000	100	1.000	0	0	0	0	0	0
Parent=AAEL000395-RA,Parent=AAEL000395-RB	supercont1.7	4853670	4854036	366	366	1.000	366	1.000	0	0	0	0	0	0
Parent=AAEL000395-RA,Parent=AAEL000395-RB	supercont1.7	4855264	4855465	201	201	1.000	201	1.000	0	0	0	0	0	0
Parent=AAEL000395-RA,Parent=AAEL000395-RB	supercont1.7	4855529	4855678	149	149	1.000	149	1.000	0	0	0	0	0	0
Parent=AAEL000395-RA,Parent=AAEL000395-RB	supercont1.7	4870802	4870972	170	170	1.000	170	1.000	0	0	0	0	0	0
Parent=AAEL000395-RA,Parent=AAEL000395-RB	supercont1.7	4871034	4871259	225	225	1.000	225	1.000	0	0	0	0	0	0
Parent=AAEL000395-RA,Parent=AAEL000395-RB	supercont1.7	4871327	4871571	244	244	1.000	244	1.000	0	0	0	0	0	0
Parent=AAEL000439-RA	supercont1.8	17445	17567	122	122	1.000	122	1.000	0	0	0	0	0	0
Parent=AAEL000439-RA	supercont1.8	17629	18464	835	835	1.000	835	1.000	0	0	0	0	0	0
Parent=AAEL000439-RA	supercont1.8	43041	43481	440	440	1.000	440	1.000	0	0	0	0	0	0
Parent=AAEL000439-RA	supercont1.8	43548	43736	188	188	1.000	188	1.000	0	0	0	0	0	0
Parent=AAEL000439-RA	supercont1.8	43798	44048	250	250	1.000	250	1.000	0	0	0	0	0	0
Parent=AAEL000439-RA	supercont1.8	44110	44210	100	100	1.000	100	1.000	0	0	0	0	0	0
Parent=AAEL000439-RA	supercont1.8	54314	54511	197	197	1.000	197	1.000	0	0	0	0	0	0
Parent=AAEL000432-RA	supercont1.8	80442	81413	971	971	1.000	971	1.000	0	0	0	0	0	0
Parent=AAEL000433-RA	supercont1.8	93390	93775	385	385	1.000	385	1.000	0	0	0	0	0	0
Parent=AAEL000433-RA	supercont1.8	95643	95812	169	169	1.000	169	1.000	0	0	0	0	0	0
Parent=AAEL000433-RA	supercont1.8	95880	96439	559	559	1.000	559	1.000	0	0	0	0	0	0
Parent=AAEL000433-RA	supercont1.8	97322	97588	266	266	1.000	266	1.000	0	0	0	0	0	0
Parent=AAEL000433-RA	supercont1.8	97797	97953	156	156	1.000	156	1.000	0	0	0	0	0	0
Parent=AAEL000433-RA	supercont1.8	98034	98268	234	234	1.000	234	1.000	0	0	0	0	0	0
Parent=AAEL000433-RA	supercont1.8	133001	133165	164	164	1.000	164	1.000	0	0	0	0	0	0
Parent=AAEL000433-RA	supercont1.8	140438	140538	100	100	1.000	100	1.000	0	0	0	0	0	0
Parent=AAEL000433-RA	supercont1.8	144286	144386	100	100	1.000	100	1.000	0	0	0	0	0	0
Parent=AAEL000444-RA	supercont1.8	250780	250880	100	100	1.000	100	1.000	0	0	0	0	0	0
Parent=AAEL000444-RA	supercont1.8	250918	252298	1380	1380	1.000	1380	1.000	0	0	0	0	0	0
Parent=AAEL000444-RA	supercont1.8	252358	252478	120	120	1.000	120	1.000	0	0	0	0	0	0
Parent=AAEL000444-RA	supercont1.8	257494	258227	733	733	1.000	733	1.000	0	0	0	0	0	0
Parent=AAEL000444-RA	supercont1.8	258290	258928	638	638	1.000	638	1.000	0	0	0	0	0	0
Parent=AAEL000444-RA	supercont1.8	266100	267541	1441	1441	1.000	1441	1.000	0	0	0	0	0	0
Parent=AAEL000444-RA	supercont1.8	287659	287881	222	222	1.000	222	1.000	0	0	0	0	0	0
Parent=AAEL000416-RA	supercont1.8	316753	324654	7901	7901	1.000	7901	1.000	0	0	0	0	0	0
Parent=AAEL000416-RA	supercont1.8	324889	325185	296	296	1.000	296	1.000	0	0	0	0	0	0
Parent=AAEL000416-RA	supercont1.8	325474	325797	323	323	1.000	323	1.000	0	0	0	0	0	0
Parent=AAEL000416-RA	supercont1.8	329789	330223	434	434	1.000	434	1.000	0	0	0	0	0	0
Parent=AAEL000416-RA	supercont1.8	330287	330631	344	344	1.000	344	1.000	0	0	0	0	0	0
Parent=AAEL000416-RA	supercont1.8	330690	331224	534	534	1.000	534	1.000	0	0	0	0	0	0
Parent=AAEL000416-RA	supercont1.8	331342	331527	185	185	1.000	185	1.000	0	0	0	0	0	0
Parent=AAEL000416-RA	supercont1.8	331591	331691	100	100	1.000	100	1.000	0	0	0	0	0	0
Parent=AAEL000416-RA	supercont1.8	361614	361817	203	203	1.000	203	1.000	0	0	0	0	0	0
Parent=AAEL000416-RA	supercont1.8	361880	363785	1905	1905	1.000	1905	1.000	0	0	0	0	0	0
Parent=AAEL000416-RA	supercont1.8	367621	367721	100	100	1.000	100	1.000	0	0	0	0	0	0
Parent=AAEL000416-RA	supercont1.8	367780	368159	379	379	1.000	379	1.000	0	0	0	0	0	0
Parent=AAEL000416-RA	supercont1.8	372303	372482	179	179	1.000	179	1.000	0	0	0	0	0	0
Parent=AAEL000451-RA	supercont1.8	379857	380416	559	559	1.000	559	1.000	0	0	0	0	0	0
Parent=AAEL000451-RA	supercont1.8	388990	389541	551	551	1.000	551	1.000	0	0	0	0	0	0
Parent=AAEL000451-RA	supercont1.8	389606	389822	216	216	1.000	216	1.000	0	0	0	0	0	0
Parent=AAEL000436-RA	supercont1.8	394942	395042	100	100	1.000	100	1.000	0	0	0	0	0	0
Parent=AAEL000436-RA	supercont1.8	395066	395442	376	376	1.000	376	1.000	0	0	0	0	0	0
Parent=AAEL000436-RA	supercont1.8	407151	407916	765	743	0.971	765	1.000	22	0	0	0	0	0
Parent=AAEL000410-RA	supercont1.8	413731	413880	149	149	1.000	149	1.000	0	0	0	0	0	0
Parent=AAEL000410-RA	supercont1.8	413943	414178	235	235	1.000	235	1.000	0	0	0	0	0	0
Parent=AAEL000410-RA	supercont1.8	414524	414655	131	131	1.000	131	1.000	0	0	0	0	0	0
Parent=AAEL000410-RA	supercont1.8	414738	414870	132	132	1.000	132	1.000	0	0	0	0	0	0
Parent=AAEL000453-RA	supercont1.8	429405	429819	414	414	1.000	414	1.000	0	0	0	0	0	0
Parent=AAEL000453-RA	supercont1.8	451637	451737	100	0	0.000	0	0.000	100	0	0	100	0	0
Parent=AAEL000472-RA	supercont1.8	461264	461445	181	181	1.000	181	1.000	0	0	0	0	0	0
Parent=AAEL000472-RA	supercont1.8	463215	463356	141	141	1.000	141	1.000	0	0	0	0	0	0
Parent=AAEL000456-RA	supercont1.8	472678	472834	156	156	1.000	156	1.000	0	0	0	0	0	0
Parent=AAEL000456-RA	supercont1.8	472903	473096	193	193	1.000	193	1.000	0	0	0	0	0	0
Parent=AAEL000459-RA	supercont1.8	493177	493277	100	100	1.000	100	1.000	0	0	0	0	0	0
Parent=AAEL000459-RA	supercont1.8	493344	493491	147	147	1.000	147	1.000	0	0	0	0	0	0
Parent=AAEL000459-RA	supercont1.8	494995	495148	153	153	1.000	153	1.000	0	0	0	0	0	0
Parent=AAEL000459-RA	supercont1.8	496598	496885	287	287	1.000	287	1.000	0	0	0	0	0	0
Parent=AAEL000459-RA	supercont1.8	496946	497421	475	475	1.000	475	1.000	0	0	0	0	0	0
Parent=AAEL000470-RA	supercont1.8	506696	506849	153	102	0.667	153	1.000	51	0	0	0	0	0
Parent=AAEL000470-RA	supercont1.8	506917	507242	325	325	1.000	325	1.000	0	0	0	0	0	0
Parent=AAEL000463-RA	supercont1.8	524715	525239	524	524	1.000	524	1.000	0	0	0	0	0	0
Parent=AAEL000440-RA	supercont1.8	540495	540595	100	100	1.000	100	1.000	0	0	0	0	0	0
Parent=AAEL000440-RA	supercont1.8	540653	541386	733	733	1.000	733	1.000	0	0	0	0	0	0
Parent=AAEL000440-RA	supercont1.8	566154	567839	1685	1685	1.000	1685	1.000	0	0	0	0	0	0
Parent=AAEL000440-RA	supercont1.8	594568	594735	167	167	1.000	167	1.000	0	0	0	0	0	0
Parent=AAEL000440-RA	supercont1.8	594803	595006	203	203	1.000	203	1.000	0	0	0	0	0	0
Parent=AAEL000457-RA	supercont1.8	595195	595462	267	267	1.000	267	1.000	0	0	0	0	0	0
Parent=AAEL000457-RA	supercont1.8	596172	596272	100	100	1.000	100	1.000	0	0	0	0	0	0
Parent=AAEL000457-RA	supercont1.8	605004	605189	185	185	1.000	185	1.000	0	0	0	0	0	0
Parent=AAEL018313-RA	supercont1.8	637668	637891	223	223	1.000	223	1.000	0	0	0	0	0	0
Parent=AAEL018313-RA	supercont1.8	644653	646613	1960	1960	1.000	1960	1.000	0	0	0	0	0	0
Parent=AAEL018313-RA	supercont1.8	655377	655509	132	132	1.000	132	1.000	0	0	0	0	0	0
Parent=AAEL018313-RA	supercont1.8	656794	657022	228	228	1.000	228	1.000	0	0	0	0	0	0
Parent=AAEL018313-RA	supercont1.8	661115	661325	210	210	1.000	210	1.000	0	0	0	0	0	0
Parent=AAEL018313-RA	supercont1.8	661865	661970	105	105	1.000	105	1.000	0	0	0	0	0	0
Parent=AAEL018313-RA	supercont1.8	662065	662198	133	133	1.000	133	1.000	0	0	0	0	0	0
Parent=AAEL018313-RA	supercont1.8	662321	662777	456	456	1.000	456	1.000	0	0	0	0	0	0
Parent=AAEL018313-RA	supercont1.8	662841	663015	174	174	1.000	174	1.000	0	0	0	0	0	0
Parent=AAEL018313-RA	supercont1.8	675004	676782	1778	1778	1.000	1778	1.000	0	0	0	0	0	0
Parent=AAEL018313-RA	supercont1.8	677254	677617	363	363	1.000	363	1.000	0	0	0	0	0	0
Parent=AAEL018313-RA	supercont1.8	683141	683310	169	169	1.000	169	1.000	0	0	0	0	0	0
Parent=AAEL018313-RA	supercont1.8	810566	811112	546	546	1.000	546	1.000	0	0	0	0	0	0
Parent=AAEL018313-RA	supercont1.8	812051	812400	349	349	1.000	349	1.000	0	0	0	0	0	0
Parent=AAEL000442-RA	supercont1.8	895165	895549	384	384	1.000	384	1.000	0	0	0	0	0	0
Parent=AAEL000442-RA	supercont1.8	895733	896199	466	466	1.000	466	1.000	0	0	0	0	0	0
Parent=AAEL000442-RA	supercont1.8	896292	896392	100	100	1.000	100	1.000	0	0	0	0	0	0
Parent=AAEL000442-RA	supercont1.8	908577	909058	481	481	1.000	481	1.000	0	0	0	0	0	0
Parent=AAEL017491-RA	supercont1.8	909226	909417	191	191	1.000	191	1.000	0	0	0	0	0	0
Parent=AAEL000429-RA	supercont1.8	922538	922638	100	100	1.000	100	1.000	0	0	0	0	0	0
Parent=AAEL000429-RA	supercont1.8	922695	923802	1107	1107	1.000	1107	1.000	0	0	0	0	0	0
Parent=AAEL000429-RA	supercont1.8	924375	924475	100	100	1.000	100	1.000	0	0	0	0	0	0
Parent=AAEL000429-RA	supercont1.8	924515	924860	345	345	1.000	345	1.000	0	0	0	0	0	0
Parent=AAEL000429-RA	supercont1.8	924878	924978	100	100	1.000	100	1.000	0	0	0	0	0	0
Parent=AAEL000411-RA	supercont1.8	925568	925668	100	95	0.950	100	1.000	5	0	0	0	0	0
Parent=AAEL000411-RA	supercont1.8	937717	938689	972	972	1.000	972	1.000	0	0	0	0	0	0
Parent=AAEL000408-RA	supercont1.8	938732	939044	312	312	1.000	312	1.000	0	0	0	0	0	0
Parent=AAEL000408-RA	supercont1.8	939108	939248	140	140	1.000	140	1.000	0	0	0	0	0	0
Parent=AAEL000408-RA	supercont1.8	939305	939405	100	100	1.000	100	1.000	0	0	0	0	0	0
Parent=AAEL000408-RA	supercont1.8	939425	939525	100	100	1.000	100	1.000	0	0	0	0	0	0
Parent=AAEL000469-RA	supercont1.8	967024	967549	525	525	1.000	525	1.000	0	0	0	0	0	0
Parent=AAEL000469-RA	supercont1.8	980243	980598	355	355	1.000	355	1.000	0	0	0	0	0	0
Parent=AAEL000473-RA	supercont1.8	993847	996249	2402	1712	0.713	2402	1.000	690	0	0	0	0	0
Parent=AAEL000469-RA	supercont1.8	1017364	1017633	269	233	0.866	269	1.000	36	0	0	0	0	0
Parent=AAEL000469-RA	supercont1.8	1018050	1018474	424	424	1.000	424	1.000	0	0	0	0	0	0
Parent=AAEL000469-RA	supercont1.8	1042322	1042422	100	100	1.000	100	1.000	0	0	0	0	0	0
Parent=AAEL000425-RA	supercont1.8	1052641	1052798	157	157	1.000	157	1.000	0	0	0	0	0	0
Parent=AAEL000425-RA	supercont1.8	1053955	1054897	942	942	1.000	942	1.000	0	0	0	0	0	0
Parent=AAEL000425-RA	supercont1.8	1056633	1057766	1133	1133	1.000	1133	1.000	0	0	0	0	0	0
Parent=AAEL000431-RA	supercont1.8	1060780	1061518	738	738	1.000	738	1.000	0	0	0	0	0	0
Parent=AAEL000431-RA	supercont1.8	1061638	1061804	166	166	1.000	166	1.000	0	0	0	0	0	0
Parent=AAEL000412-RA	supercont1.8	1086921	1087654	733	733	1.000	733	1.000	0	0	0	0	0	0
Parent=AAEL000412-RA	supercont1.8	1087726	1087924	198	198	1.000	198	1.000	0	0	0	0	0	0
Parent=AAEL000452-RA	supercont1.8	1089745	1090224	479	479	1.000	479	1.000	0	0	0	0	0	0
Parent=AAEL000452-RA	supercont1.8	1106761	1107674	913	913	1.000	913	1.000	0	0	0	0	0	0
Parent=AAEL000452-RA	supercont1.8	1123289	1123569	280	280	1.000	280	1.000	0	0	0	0	0	0
Parent=AAEL000452-RA	supercont1.8	1123632	1123810	178	178	1.000	178	1.000	0	0	0	0	0	0
Parent=AAEL000452-RA	supercont1.8	1123871	1124142	271	271	1.000	271	1.000	0	0	0	0	0	0
Parent=AAEL000452-RA	supercont1.8	1124206	1124306	100	100	1.000	100	1.000	0	0	0	0	0	0
Parent=AAEL000452-RA	supercont1.8	1129465	1129565	100	100	1.000	100	1.000	0	0	0	0	0	0
Parent=AAEL000438-RA	supercont1.8	1152817	1153062	245	245	1.000	245	1.000	0	0	0	0	0	0
Parent=AAEL000438-RA	supercont1.8	1159709	1159809	100	100	1.000	100	1.000	0	0	0	0	0	0
Parent=AAEL000438-RA	supercont1.8	1160025	1160345	320	320	1.000	320	1.000	0	0	0	0	0	0
Parent=AAEL000438-RA	supercont1.8	1161601	1162009	408	408	1.000	408	1.000	0	0	0	0	0	0
Parent=AAEL000438-RA	supercont1.8	1162071	1162258	187	187	1.000	187	1.000	0	0	0	0	0	0
Parent=AAEL000449-RA	supercont1.8	1347353	1347667	314	153	0.487	314	1.000	161	0	0	0	0	0
Parent=AAEL000414-RA	supercont1.8	1668235	1668488	253	253	1.000	253	1.000	0	0	0	0	0	0
Parent=AAEL000414-RA	supercont1.8	1676302	1676420	118	118	1.000	118	1.000	0	0	0	0	0	0
Parent=AAEL000414-RA	supercont1.8	1696390	1696676	286	286	1.000	286	1.000	0	0	0	0	0	0
Parent=AAEL000465-RA	supercont1.8	1756958	1757058	100	100	1.000	100	1.000	0	0	0	0	0	0
Parent=AAEL000465-RA	supercont1.8	1757080	1757730	650	650	1.000	650	1.000	0	0	0	0	0	0
Parent=AAEL000435-RA	supercont1.8	1764395	1764926	531	531	1.000	531	1.000	0	0	0	0	0	0
Parent=AAEL000435-RA	supercont1.8	1767805	1767925	120	120	1.000	120	1.000	0	0	0	0	0	0
Parent=AAEL000435-RA	supercont1.8	1767940	1768040	100	100	1.000	100	1.000	0	0	0	0	0	0
Parent=AAEL000424-RA	supercont1.8	1778265	1778365	100	100	1.000	100	1.000	0	0	0	0	0	0
Parent=AAEL000424-RA	supercont1.8	1778650	1778768	118	118	1.000	118	1.000	0	0	0	0	0	0
Parent=AAEL000424-RA	supercont1.8	1845328	1845711	383	383	1.000	383	1.000	0	0	0	0	0	0
Parent=AAEL000424-RA	supercont1.8	1845775	1846151	376	376	1.000	376	1.000	0	0	0	0	0	0
Parent=AAEL000424-RA	supercont1.8	1846208	1846358	150	150	1.000	150	1.000	0	0	0	0	0	0
Parent=AAEL000424-RA	supercont1.8	1853829	1854246	417	417	1.000	417	1.000	0	0	0	0	0	0
Parent=AAEL000468-RA	supercont1.8	1855426	1855572	146	146	1.000	146	1.000	0	0	0	0	0	0
Parent=AAEL000468-RA	supercont1.8	1855632	1855877	245	245	1.000	245	1.000	0	0	0	0	0	0
Parent=AAEL000458-RA,Parent=AAEL000458-RB	supercont1.8	1886544	1886774	230	230	1.000	230	1.000	0	0	0	0	0	0
Parent=AAEL000417-RA	supercont1.8	2004046	2004146	100	100	1.000	100	1.000	0	0	0	0	0	0
Parent=AAEL000417-RA	supercont1.8	2018077	2018201	124	124	1.000	124	1.000	0	0	0	0	0	0
Parent=AAEL000417-RA	supercont1.8	2037054	2037599	545	545	1.000	545	1.000	0	0	0	0	0	0
Parent=AAEL000417-RA	supercont1.8	2037664	2038088	424	424	1.000	424	1.000	0	0	0	0	0	0
Parent=AAEL000417-RA	supercont1.8	2038152	2038305	153	153	1.000	153	1.000	0	0	0	0	0	0
Parent=AAEL000417-RA	supercont1.8	2044052	2044275	223	223	1.000	223	1.000	0	0	0	0	0	0
Parent=AAEL000417-RA	supercont1.8	2044347	2044525	178	178	1.000	178	1.000	0	0	0	0	0	0
Parent=AAEL000417-RA	supercont1.8	2044593	2044815	222	222	1.000	222	1.000	0	0	0	0	0	0
Parent=AAEL000417-RA	supercont1.8	2044881	2045112	231	231	1.000	231	1.000	0	0	0	0	0	0
Parent=AAEL000417-RA	supercont1.8	2050466	2050613	147	147	1.000	147	1.000	0	0	0	0	0	0
Parent=AAEL000471-RA	supercont1.8	2179439	2179705	266	266	1.000	266	1.000	0	0	0	0	0	0
Parent=AAEL000471-RA	supercont1.8	2192057	2193401	1344	1344	1.000	1344	1.000	0	0	0	0	0	0
Parent=AAEL000471-RA	supercont1.8	2193472	2193651	179	179	1.000	179	1.000	0	0	0	0	0	0
Parent=AAEL000471-RA	supercont1.8	2199581	2199706	125	125	1.000	125	1.000	0	0	0	0	0	0
Parent=AAEL000471-RA	supercont1.8	2199769	2199920	151	151	1.000	151	1.000	0	0	0	0	0	0
Parent=AAEL000474-RA	supercont1.8	2205967	2206109	142	142	1.000	142	1.000	0	0	0	0	0	0
Parent=AAEL000474-RA	supercont1.8	2206227	2206490	263	263	1.000	263	1.000	0	0	0	0	0	0
Parent=AAEL000474-RA	supercont1.8	2216112	2216345	233	233	1.000	233	1.000	0	0	0	0	0	0
Parent=AAEL000474-RA	supercont1.8	2216393	2216552	159	159	1.000	159	1.000	0	0	0	0	0	0
Parent=AAEL000474-RA	supercont1.8	2216612	2216947	335	335	1.000	335	1.000	0	0	0	0	0	0
Parent=AAEL000474-RA	supercont1.8	2217016	2217174	158	158	1.000	158	1.000	0	0	0	0	0	0
Parent=AAEL000474-RA	supercont1.8	2217233	2217502	269	269	1.000	269	1.000	0	0	0	0	0	0
Parent=AAEL000474-RA	supercont1.8	2224010	2224110	100	100	1.000	100	1.000	0	0	0	0	0	0
Parent=AAEL000474-RA	supercont1.8	2224165	2224265	100	100	1.000	100	1.000	0	0	0	0	0	0
Parent=AAEL000474-RA	supercont1.8	2224319	2224527	208	208	1.000	208	1.000	0	0	0	0	0	0
Parent=AAEL000474-RA	supercont1.8	2224584	2224811	227	227	1.000	227	1.000	0	0	0	0	0	0
Parent=AAEL000427-RA	supercont1.8	2239331	2239483	152	152	1.000	152	1.000	0	0	0	0	0	0
Parent=AAEL000427-RA	supercont1.8	2263374	2263697	323	323	1.000	323	1.000	0	0	0	0	0	0
Parent=AAEL000427-RA	supercont1.8	2263753	2264001	248	248	1.000	248	1.000	0	0	0	0	0	0
Parent=AAEL000427-RA	supercont1.8	2281243	2281476	233	233	1.000	233	1.000	0	0	0	0	0	0
Parent=AAEL000427-RA	supercont1.8	2281641	2281756	115	115	1.000	115	1.000	0	0	0	0	0	0
Parent=AAEL000427-RA	supercont1.8	2281823	2281963	140	140	1.000	140	1.000	0	0	0	0	0	0
Parent=AAEL000427-RA	supercont1.8	2288413	2288710	297	297	1.000	297	1.000	0	0	0	0	0	0
Parent=AAEL000445-RA,Parent=AAEL000445-RB	supercont1.8	2307688	2307883	195	195	1.000	195	1.000	0	0	0	0	0	0
Parent=AAEL000445-RA,Parent=AAEL000445-RB	supercont1.8	2308103	2308223	120	120	1.000	120	1.000	0	0	0	0	0	0
Parent=AAEL000445-RA,Parent=AAEL000445-RB	supercont1.8	2334872	2335013	141	141	1.000	141	1.000	0	0	0	0	0	0
Parent=AAEL000460-RA	supercont1.8	2411818	2411918	100	100	1.000	100	1.000	0	0	0	0	0	0
Parent=AAEL000460-RA	supercont1.8	2411947	2412122	175	175	1.000	175	1.000	0	0	0	0	0	0
Parent=AAEL000460-RA	supercont1.8	2412185	2412366	181	181	1.000	181	1.000	0	0	0	0	0	0
Parent=AAEL000460-RA	supercont1.8	2412427	2412565	138	138	1.000	138	1.000	0	0	0	0	0	0
Parent=AAEL000460-RA	supercont1.8	2416009	2416549	540	540	1.000	540	1.000	0	0	0	0	0	0
Parent=AAEL000460-RA	supercont1.8	2416607	2416733	126	126	1.000	126	1.000	0	0	0	0	0	0
Parent=AAEL000460-RA	supercont1.8	2417292	2417443	151	151	1.000	151	1.000	0	0	0	0	0	0
Parent=AAEL000448-RA,Parent=AAEL000448-RB	supercont1.8	2441822	2441971	149	149	1.000	149	1.000	0	0	0	0	0	0
Parent=AAEL000448-RA,Parent=AAEL000448-RB	supercont1.8	2442033	2442133	100	100	1.000	100	1.000	0	0	0	0	0	0
Parent=AAEL000448-RA,Parent=AAEL000448-RB	supercont1.8	2452641	2453130	489	489	1.000	489	1.000	0	0	0	0	0	0
Parent=AAEL000448-RA,Parent=AAEL000448-RB	supercont1.8	2453910	2454066	156	156	1.000	156	1.000	0	0	0	0	0	0
Parent=AAEL000448-RA,Parent=AAEL000448-RB	supercont1.8	2454551	2455223	672	672	1.000	672	1.000	0	0	0	0	0	0
Parent=AAEL000448-RA,Parent=AAEL000448-RB	supercont1.8	2458707	2458894	187	187	1.000	187	1.000	0	0	0	0	0	0
Parent=AAEL000448-RA,Parent=AAEL000448-RB	supercont1.8	2458969	2459117	148	148	1.000	148	1.000	0	0	0	0	0	0
Parent=AAEL000422-RA	supercont1.8	2460703	2461956	1253	1253	1.000	1253	1.000	0	0	0	0	0	0
Parent=AAEL000407-RA	supercont1.8	2470379	2470479	100	100	1.000	100	1.000	0	0	0	0	0	0
Parent=AAEL000407-RA	supercont1.8	2470509	2470618	109	109	1.000	109	1.000	0	0	0	0	0	0
Parent=AAEL000407-RA	supercont1.8	2470688	2470793	105	105	1.000	105	1.000	0	0	0	0	0	0
Parent=AAEL000450-RA	supercont1.8	2476684	2476835	151	151	1.000	151	1.000	0	0	0	0	0	0
Parent=AAEL000450-RA	supercont1.8	2491049	2491205	156	156	1.000	156	1.000	0	0	0	0	0	0
Parent=AAEL000450-RA	supercont1.8	2491270	2492182	912	912	1.000	912	1.000	0	0	0	0	0	0
Parent=AAEL000450-RA	supercont1.8	2492249	2492595	346	346	1.000	346	1.000	0	0	0	0	0	0
Parent=AAEL000450-RA	supercont1.8	2497671	2498656	985	985	1.000	985	1.000	0	0	0	0	0	0
Parent=AAEL000450-RA	supercont1.8	2518730	2518843	113	113	1.000	113	1.000	0	0	0	0	0	0
Parent=AAEL000450-RA	supercont1.8	2518915	2519080	165	165	1.000	165	1.000	0	0	0	0	0	0
Parent=AAEL000418-RA	supercont1.8	2523731	2523834	103	103	1.000	103	1.000	0	0	0	0	0	0
Parent=AAEL000418-RA	supercont1.8	2523883	2523983	100	100	1.000	100	1.000	0	0	0	0	0	0
Parent=AAEL000418-RA	supercont1.8	2544608	2544708	100	100	1.000	100	1.000	0	0	0	0	0	0
Parent=AAEL000418-RA	supercont1.8	2544742	2544842	100	100	1.000	100	1.000	0	0	0	0	0	0
Parent=AAEL000418-RA	supercont1.8	2544883	2544983	100	100	1.000	100	1.000	0	0	0	0	0	0
Parent=AAEL000421-RA	supercont1.8	2547138	2547238	100	100	1.000	100	1.000	0	0	0	0	0	0
Parent=AAEL000421-RA	supercont1.8	2565848	2566284	436	436	1.000	436	1.000	0	0	0	0	0	0
Parent=AAEL000421-RA	supercont1.8	2577787	2578496	709	709	1.000	709	1.000	0	0	0	0	0	0
Parent=AAEL000461-RA,Parent=AAEL000461-RB,Parent=AAEL000461-RC	supercont1.8	2703958	2704058	100	100	1.000	100	1.000	0	0	0	0	0	0
Parent=AAEL000461-RA,Parent=AAEL000461-RC	supercont1.8	2714187	2714330	143	143	1.000	143	1.000	0	0	0	0	0	0
Parent=AAEL000461-RA,Parent=AAEL000461-RB,Parent=AAEL000461-RC	supercont1.8	2754273	2754484	211	211	1.000	211	1.000	0	0	0	0	0	0
Parent=AAEL000461-RA,Parent=AAEL000461-RB,Parent=AAEL000461-RC	supercont1.8	2764385	2764488	103	103	1.000	103	1.000	0	0	0	0	0	0
Parent=AAEL000461-RA,Parent=AAEL000461-RB,Parent=AAEL000461-RC	supercont1.8	2764571	2764943	372	372	1.000	372	1.000	0	0	0	0	0	0
Parent=AAEL000461-RA,Parent=AAEL000461-RB,Parent=AAEL000461-RC	supercont1.8	2765210	2765553	343	343	1.000	343	1.000	0	0	0	0	0	0
Parent=AAEL000461-RA,Parent=AAEL000461-RB,Parent=AAEL000461-RC	supercont1.8	2765622	2765819	197	197	1.000	197	1.000	0	0	0	0	0	0
Parent=AAEL000461-RC	supercont1.8	2775095	2775235	140	140	1.000	140	1.000	0	0	0	0	0	0
Parent=AAEL000454-RA,Parent=AAEL000454-RB	supercont1.8	2789239	2789580	341	341	1.000	341	1.000	0	0	0	0	0	0
Parent=AAEL000454-RA,Parent=AAEL000454-RB	supercont1.8	2802121	2802651	530	530	1.000	530	1.000	0	0	0	0	0	0
Parent=AAEL000454-RA,Parent=AAEL000454-RB	supercont1.8	2802718	2802882	164	164	1.000	164	1.000	0	0	0	0	0	0
Parent=AAEL000454-RA	supercont1.8	2803121	2803246	125	125	1.000	125	1.000	0	0	0	0	0	0
Parent=AAEL000454-RA,Parent=AAEL000454-RB	supercont1.8	2803418	2803518	100	100	1.000	100	1.000	0	0	0	0	0	0
Parent=AAEL000413-RA	supercont1.8	2818874	2820282	1408	1408	1.000	1408	1.000	0	0	0	0	0	0
Parent=AAEL000413-RA	supercont1.8	2838271	2838727	456	456	1.000	456	1.000	0	0	0	0	0	0
Parent=AAEL000462-RA	supercont1.8	2862907	2863394	487	487	1.000	487	1.000	0	0	0	0	0	0
Parent=AAEL000462-RA	supercont1.8	2863452	2864833	1381	1381	1.000	1381	1.000	0	0	0	0	0	0
Parent=AAEL018099-RA	supercont1.8	2911886	2913228	1342	1342	1.000	1342	1.000	0	0	0	0	0	0
Parent=AAEL018099-RA	supercont1.8	2913288	2913469	181	81	0.448	181	1.000	100	0	8	0	0	0
Parent=AAEL018099-RA	supercont1.8	2917055	2917317	262	262	1.000	262	1.000	0	0	0	0	0	0
Parent=AAEL018100-RA	supercont1.8	2961158	2962509	1351	1351	1.000	1351	1.000	0	0	0	0	0	0
Parent=AAEL018100-RA	supercont1.8	2962572	2963013	441	441	1.000	441	1.000	0	0	0	0	0	0
Parent=AAEL018101-RA	supercont1.8	3028541	3029898	1357	1357	1.000	1357	1.000	0	0	0	0	0	0
Parent=AAEL018101-RA	supercont1.8	3029917	3030017	100	100	1.000	100	1.000	0	0	0	0	0	0
Parent=AAEL000419-RA	supercont1.8	3065733	3065894	161	161	1.000	161	1.000	0	0	0	0	0	0
Parent=AAEL000419-RA	supercont1.8	3065976	3066371	395	395	1.000	395	1.000	0	0	0	0	0	0
Parent=AAEL000419-RA	supercont1.8	3066412	3066512	100	100	1.000	100	1.000	0	0	0	0	0	0
Parent=AAEL000426-RA	supercont1.8	3226252	3226352	100	80	0.800	100	1.000	20	0	15	0	0	0
Parent=AAEL000426-RA	supercont1.8	3242035	3242388	353	353	1.000	353	1.000	0	0	0	0	0	0
Parent=AAEL000426-RA	supercont1.8	3242465	3242844	379	379	1.000	379	1.000	0	0	0	0	0	0
Parent=AAEL000426-RA	supercont1.8	3242981	3243588	607	607	1.000	607	1.000	0	0	0	0	0	0
Parent=AAEL000464-RA	supercont1.8	3321536	3321636	100	100	1.000	100	1.000	0	0	0	0	0	0
Parent=AAEL000464-RA	supercont1.8	3323117	3323250	133	133	1.000	133	1.000	0	0	0	0	0	0
Parent=AAEL000464-RA	supercont1.8	3323308	3324830	1522	1522	1.000	1522	1.000	0	0	0	0	0	0
Parent=AAEL000455-RA	supercont1.8	3348310	3348615	305	305	1.000	305	1.000	0	0	0	0	0	0
Parent=AAEL000455-RA	supercont1.8	3364325	3364426	101	101	1.000	101	1.000	0	0	0	0	0	0
Parent=AAEL000455-RA	supercont1.8	3364505	3364645	140	140	1.000	140	1.000	0	0	0	0	0	0
Parent=AAEL000441-RA	supercont1.8	3367390	3367998	608	608	1.000	608	1.000	0	0	0	0	0	0
Parent=AAEL000441-RA	supercont1.8	3380163	3380339	176	176	1.000	176	1.000	0	0	0	0	0	0
Parent=AAEL000428-RA	supercont1.8	3404861	3404961	100	100	1.000	100	1.000	0	0	0	0	0	0
Parent=AAEL000428-RA	supercont1.8	3410732	3410886	154	154	1.000	154	1.000	0	0	0	0	0	0
Parent=AAEL000428-RA	supercont1.8	3410955	3411088	133	133	1.000	133	1.000	0	0	0	0	0	0
Parent=AAEL000428-RA	supercont1.8	3429007	3429366	359	359	1.000	359	1.000	0	0	0	0	0	0
Parent=AAEL000428-RA	supercont1.8	3429430	3429679	249	249	1.000	249	1.000	0	0	0	0	0	0
Parent=AAEL000428-RA	supercont1.8	3429742	3429842	100	100	1.000	100	1.000	0	0	0	0	0	0
Parent=AAEL000428-RA	supercont1.8	3429900	3430059	159	159	1.000	159	1.000	0	0	0	0	0	0
Parent=AAEL000420-RA	supercont1.8	3460787	3461262	475	475	1.000	475	1.000	0	0	0	0	0	0
Parent=AAEL000420-RA	supercont1.8	3461332	3461676	344	344	1.000	344	1.000	0	0	0	0	0	0
Parent=AAEL000420-RA	supercont1.8	3465602	3465702	100	100	1.000	100	1.000	0	0	0	0	0	0
Parent=AAEL000466-RA	supercont1.8	3484244	3484698	454	454	1.000	454	1.000	0	0	0	0	0	0
Parent=AAEL000466-RA	supercont1.8	3484738	3484951	213	213	1.000	213	1.000	0	0	0	0	0	0
Parent=AAEL000466-RA	supercont1.8	3485811	3486015	204	204	1.000	204	1.000	0	0	0	0	0	0
Parent=AAEL000466-RA	supercont1.8	3497159	3497468	309	309	1.000	309	1.000	0	0	0	0	0	0
Parent=AAEL000466-RA	supercont1.8	3497562	3497715	153	153	1.000	153	1.000	0	0	0	0	0	0
Parent=AAEL000466-RA	supercont1.8	3504885	3505084	199	199	1.000	199	1.000	0	0	0	0	0	0
Parent=AAEL000466-RA	supercont1.8	3515419	3515519	100	100	1.000	100	1.000	0	0	0	0	0	0
Parent=AAEL000466-RA	supercont1.8	3522168	3522326	158	158	1.000	158	1.000	0	0	0	0	0	0
Parent=AAEL000466-RA	supercont1.8	3522430	3522621	191	191	1.000	191	1.000	0	0	0	0	0	0
Parent=AAEL000466-RA	supercont1.8	3523336	3523490	154	154	1.000	154	1.000	0	0	0	0	0	0
Parent=AAEL000466-RA	supercont1.8	3523879	3523979	100	100	1.000	100	1.000	0	0	0	0	0	0
Parent=AAEL000466-RA	supercont1.8	3543822	3543965	143	143	1.000	143	1.000	0	0	0	0	0	0
Parent=AAEL000466-RA	supercont1.8	3544740	3544846	106	106	1.000	106	1.000	0	0	0	0	0	0
Parent=AAEL000466-RA	supercont1.8	3550096	3550225	129	129	1.000	129	1.000	0	0	0	0	0	0
Parent=AAEL000466-RA	supercont1.8	3572665	3572765	100	100	1.000	100	1.000	0	0	0	0	0	0
Parent=AAEL000466-RA	supercont1.8	3572766	3572885	119	119	1.000	119	1.000	0	0	0	0	0	0
Parent=AAEL000466-RA	supercont1.8	3572966	3573086	120	120	1.000	120	1.000	0	0	0	0	0	0
Parent=AAEL000466-RA	supercont1.8	3586981	3587081	100	100	1.000	100	1.000	0	0	0	0	0	0
Parent=AAEL000415-RA	supercont1.8	3686991	3687245	254	254	1.000	254	1.000	0	0	0	0	0	0
Parent=AAEL000415-RA	supercont1.8	3694579	3694789	210	210	1.000	210	1.000	0	0	0	0	0	0
Parent=AAEL000415-RA	supercont1.8	3699159	3699347	188	188	1.000	188	1.000	0	0	0	0	0	0
Parent=AAEL000415-RA	supercont1.8	3699416	3699784	368	368	1.000	368	1.000	0	0	0	0	0	0
Parent=AAEL000415-RA	supercont1.8	3699855	3700612	757	757	1.000	757	1.000	0	0	0	0	0	0
Parent=AAEL000434-RA	supercont1.8	3711414	3711789	375	375	1.000	375	1.000	0	0	0	0	0	0
Parent=AAEL000434-RA	supercont1.8	3711853	3712059	206	206	1.000	206	1.000	0	0	0	0	0	0
Parent=AAEL000434-RA	supercont1.8	3728670	3729154	484	484	1.000	484	1.000	0	0	0	0	0	0
Parent=AAEL000434-RA	supercont1.8	3729214	3729632	418	418	1.000	418	1.000	0	0	0	0	0	0
Parent=AAEL000434-RA	supercont1.8	3729948	3730048	100	100	1.000	100	1.000	0	0	0	0	0	0
Parent=AAEL000434-RA	supercont1.8	3730106	3730330	224	224	1.000	224	1.000	0	0	0	0	0	0
Parent=AAEL000434-RA	supercont1.8	3730393	3730662	269	269	1.000	269	1.000	0	0	0	0	0	0
Parent=AAEL018314-RA	supercont1.8	3749077	3751360	2283	2283	1.000	2283	1.000	0	0	0	0	0	0
Parent=AAEL018314-RA	supercont1.8	3753144	3753310	166	166	1.000	166	1.000	0	0	0	0	0	0
Parent=AAEL018314-RA	supercont1.8	3754836	3755356	520	520	1.000	520	1.000	0	0	0	0	0	0
Parent=AAEL018314-RA	supercont1.8	3767061	3767285	224	224	1.000	224	1.000	0	0	0	0	0	0
Parent=AAEL018314-RA	supercont1.8	3783957	3784057	100	100	1.000	100	1.000	0	0	0	0	0	0
Parent=AAEL018314-RA	supercont1.8	3784243	3784817	574	574	1.000	574	1.000	0	0	0	0	0	0
Parent=AAEL018314-RA	supercont1.8	3785331	3787278	1947	1947	1.000	1947	1.000	0	0	0	0	0	0
Parent=AAEL000467-RA	supercont1.8	4270296	4270396	100	100	1.000	100	1.000	0	0	0	0	0	0
Parent=AAEL000467-RA	supercont1.8	4270450	4270917	467	467	1.000	467	1.000	0	0	0	0	0	0
Parent=AAEL000447-RA	supercont1.8	4531210	4532214	1004	1004	1.000	1004	1.000	0	0	0	0	0	0
Parent=AAEL000443-RA	supercont1.8	4549782	4549897	115	115	1.000	115	1.000	0	0	0	0	0	0
Parent=AAEL000443-RA	supercont1.8	4549961	4550073	112	112	1.000	112	1.000	0	0	0	0	0	0
Parent=AAEL000443-RA	supercont1.8	4550179	4550314	135	135	1.000	135	1.000	0	0	0	0	0	0
Parent=AAEL000443-RA	supercont1.8	4550405	4550505	100	100	1.000	100	1.000	0	0	0	0	0	0
Parent=AAEL000443-RA	supercont1.8	4550560	4550660	100	100	1.000	100	1.000	0	0	0	0	0	0
Parent=AAEL000443-RA	supercont1.8	4559406	4559509	103	103	1.000	103	1.000	0	0	0	0	0	0
Parent=AAEL000443-RA	supercont1.8	4559706	4559811	105	105	1.000	105	1.000	0	0	0	0	0	0
Parent=AAEL000443-RA	supercont1.8	4559871	4560212	341	341	1.000	341	1.000	0	0	0	0	0	0
Parent=AAEL017169-RA	supercont1.8	4562579	4562679	100	100	1.000	100	1.000	0	0	0	0	0	0
Parent=AAEL017169-RA	supercont1.8	4562729	4562829	100	100	1.000	100	1.000	0	0	0	0	0	0
Parent=AAEL017169-RA	supercont1.8	4562857	4562957	100	100	1.000	100	1.000	0	0	0	0	0	0
Parent=AAEL017169-RA	supercont1.8	4563002	4564006	1004	1004	1.000	1004	1.000	0	0	0	0	0	0
Parent=AAEL000443-RA	supercont1.8	4564979	4565148	169	169	1.000	169	1.000	0	0	0	0	0	0
Parent=AAEL000437-RA	supercont1.8	4741092	4741307	215	215	1.000	215	1.000	0	0	0	0	0	0
Parent=AAEL000437-RA	supercont1.8	4750557	4750723	166	166	1.000	166	1.000	0	0	0	0	0	0
Parent=AAEL000437-RA	supercont1.8	4750808	4750947	139	139	1.000	139	1.000	0	0	0	0	0	0
Parent=AAEL000437-RA	supercont1.8	4760910	4761010	100	100	1.000	100	1.000	0	0	0	0	0	0
Parent=AAEL000514-RA	supercont1.9	71850	72535	685	305	0.445	685	1.000	380	0	0	0	0	0
Parent=AAEL000514-RA	supercont1.9	86514	86614	100	91	0.910	100	1.000	9	0	0	0	0	0
Parent=AAEL017501-RA	supercont1.9	177074	177400	326	326	1.000	326	1.000	0	0	0	0	0	0
Parent=AAEL000522-RA	supercont1.9	651511	652155	644	553	0.859	644	1.000	91	0	0	0	0	0
Parent=AAEL000522-RA	supercont1.9	653703	654464	761	761	1.000	761	1.000	0	0	0	0	0	0
Parent=AAEL017090-RA	supercont1.9	730732	731040	308	308	1.000	308	1.000	0	0	0	0	0	0
Parent=AAEL000516-RA	supercont1.9	751832	752074	242	242	1.000	242	1.000	0	0	0	0	0	0
Parent=AAEL000516-RA	supercont1.9	779341	779462	121	121	1.000	121	1.000	0	0	0	0	0	0
Parent=AAEL000516-RA	supercont1.9	779529	779650	121	121	1.000	121	1.000	0	0	0	0	0	0
Parent=AAEL000516-RA	supercont1.9	779716	780065	349	349	1.000	349	1.000	0	0	0	0	0	0
Parent=AAEL000516-RA	supercont1.9	785830	786047	217	217	1.000	217	1.000	0	0	0	0	0	0
Parent=AAEL000516-RA	supercont1.9	786619	786859	240	240	1.000	240	1.000	0	0	0	0	0	0
Parent=AAEL000520-RA	supercont1.9	791729	792369	640	618	0.966	640	1.000	22	0	12	0	0	0
Parent=AAEL000520-RA	supercont1.9	792436	792688	252	252	1.000	252	1.000	0	0	0	0	0	0
Parent=AAEL000505-RA	supercont1.9	800431	801577	1146	1146	1.000	1146	1.000	0	0	0	0	0	0
Parent=AAEL000505-RA	supercont1.9	801634	801791	157	157	1.000	157	1.000	0	0	0	0	0	0
Parent=AAEL000515-RA	supercont1.9	802239	803385	1146	1146	1.000	1146	1.000	0	0	0	0	0	0
Parent=AAEL000515-RA	supercont1.9	803439	803617	178	178	1.000	178	1.000	0	0	0	0	0	0
Parent=AAEL000498-RA	supercont1.9	925448	925730	282	282	1.000	282	1.000	0	0	0	0	0	0
Parent=AAEL000498-RA	supercont1.9	926263	926464	201	201	1.000	201	1.000	0	0	0	0	0	0
Parent=AAEL000498-RA	supercont1.9	937070	937198	128	128	1.000	128	1.000	0	0	0	0	0	0
Parent=AAEL000498-RA	supercont1.9	989841	990014	173	173	1.000	173	1.000	0	0	0	0	0	0
[truncated: 59,027 more rows]
