# Supplementary material for: Exome-wide association study reveals largely distinct gene sets underlying specific resistance to dengue virus types 1 and 3 in Aedes aegypti
Source: PLoS Genet. 2020 May 28;16(5):e1008794. doi: 10.1371/journal.pgen.1008794 (PMC7282673; doi:10.1371/journal.pgen.1008794)
Supplement: S1 File — (ZIP) [file pgen.1008794.s005.zip › OID42851_AaegL3.3_cds_noMito_design_deliverables/OID42851_AaegL3.3_cds_noMito_predicted_no_coverage_regions.bed]

supercont1.1	3588965	3589065	Parent=AAEL000057-RA
supercont1.1	3591367	3591467	Parent=AAEL000057-RA
supercont1.1	3599081	3599181	Parent=AAEL000057-RA
supercont1.1	3599557	3599657	Parent=AAEL000057-RA
supercont1.3	4074903	4075003	Parent=AAEL000192-RA
supercont1.6	407817	408201	Parent=AAEL000353-RA
supercont1.8	451637	451737	Parent=AAEL000453-RA
supercont1.12	533031	533110	Parent=AAEL000619-RA
supercont1.12	1016855	1016955	Parent=AAEL000617-RA
supercont1.13	1023254	1023354	Parent=AAEL000667-RA
supercont1.15	112392	112492	Parent=AAEL000741-RA
supercont1.15	117290	117392	Parent=AAEL000740-RA
supercont1.16	1794158	1794347	Parent=AAEL000788-RA
supercont1.18	1010994	1011108	Parent=AAEL000866-RA
supercont1.18	1011190	1011302	Parent=AAEL000866-RA
supercont1.20	3016035	3016135	Parent=AAEL000988-RA
supercont1.21	2584617	2584658	Parent=AAEL001023-RA
supercont1.22	3953592	3953692	Parent=AAEL001072-RA
supercont1.23	2675279	2675581	Parent=AAEL001125-RA
supercont1.33	3651777	3652168	Parent=AAEL017339-RA
supercont1.39	1446408	1446608	Parent=AAEL001702-RA
supercont1.40	2812096	2812415	Parent=AAEL001718-RA
supercont1.40	3092242	3092279	Parent=AAEL001714-RA
supercont1.50	1780006	1780106	Parent=AAEL017571-RA
supercont1.50	1780498	1780749	Parent=AAEL017571-RA
supercont1.50	1782010	1782084	Parent=AAEL017571-RA
supercont1.56	3100336	3100583	Parent=AAEL002431-RA
supercont1.57	1047555	1047782	Parent=AAEL017469-RA
supercont1.61	831641	831741	Parent=AAEL002621-RA
supercont1.61	2548922	2548957	Parent=AAEL002604-RA
supercont1.62	5917	5965	Parent=AAEL002649-RA
supercont1.65	1512794	1512894	Parent=AAEL002708-RA
supercont1.68	548154	548254	Parent=AAEL002780-RA
supercont1.71	1613762	1613905	Parent=AAEL002897-RA
supercont1.71	1613907	1614068	Parent=AAEL002897-RA
supercont1.72	2533392	2533496	Parent=AAEL017568-RA
supercont1.76	196134	196234	Parent=AAEL003074-RA
supercont1.80	1287020	1287120	Parent=AAEL003152-RA
supercont1.81	2689024	2689124	Parent=AAEL003186-RA
supercont1.84	371483	371842	Parent=AAEL017506-RA
supercont1.90	2486672	2486889	Parent=AAEL017480-RA
supercont1.90	2487241	2487273	Parent=AAEL017480-RA
supercont1.92	39466	39566	Parent=AAEL003579-RA
supercont1.97	2328994	2329028	Parent=AAEL003778-RA
supercont1.97	2347868	2347968	Parent=AAEL003778-RA
supercont1.98	735218	735264	Parent=AAEL003852-RA
supercont1.98	753199	753245	Parent=AAEL003850-RA
supercont1.98	767773	767880	Parent=AAEL003856-RA
supercont1.98	793540	793585	Parent=AAEL003828-RA
supercont1.98	823987	824033	Parent=AAEL003836-RA
supercont1.98	1652754	1652854	Parent=AAEL003865-RA
supercont1.99	1303892	1303992	Parent=AAEL003895-RA
supercont1.105	1344641	1344664	Parent=AAEL004037-RA
supercont1.105	1344946	1345000	Parent=AAEL004037-RA
supercont1.107	2214898	2214998	Parent=AAEL018706-RA
supercont1.110	411355	411455	Parent=AAEL004208-RA
supercont1.110	414211	414311	Parent=AAEL004208-RA
supercont1.110	414396	414509	Parent=AAEL004208-RA
supercont1.110	414586	414698	Parent=AAEL004208-RA
supercont1.110	414766	414877	Parent=AAEL004208-RA
supercont1.110	414928	415028	Parent=AAEL004208-RA
supercont1.114	2055482	2055724	Parent=AAEL004310-RA
supercont1.114	2055743	2055843	Parent=AAEL004310-RA
supercont1.119	642037	642435	Parent=AAEL004418-RA
supercont1.119	643845	643945	Parent=AAEL004418-RA
supercont1.120	1281551	1281651	Parent=AAEL004463-RA
supercont1.126	44360	44374	Parent=AAEL004670-RA
supercont1.126	1604455	1604555	Parent=AAEL004679-RA
supercont1.132	402768	402868	Parent=AAEL004836-RA
supercont1.136	162192	162280	Parent=AAEL018019-RA
supercont1.136	162561	162602	Parent=AAEL018019-RA
supercont1.143	175868	175968	Parent=AAEL005136-RA
supercont1.144	21929	21982	Parent=AAEL005154-RA
supercont1.145	1291973	1292164	Parent=AAEL005209-RA
supercont1.148	22788	22925	Parent=AAEL005274-RA
supercont1.148	1559635	1559815	Parent=AAEL005280-RA
supercont1.148	1560391	1560693	Parent=AAEL005280-RA
supercont1.148	2086887	2086995	Parent=AAEL005271-RA
supercont1.152	1468761	1468861	Parent=AAEL005365-RA
supercont1.155	290526	290768	Parent=AAEL005420-RA
supercont1.155	290787	290887	Parent=AAEL005420-RA
supercont1.156	212815	212915	Parent=AAEL005433-RB
supercont1.156	1509833	1509933	Parent=AAEL005430-RA
supercont1.159	1782446	1782634	Parent=AAEL017247-RA
supercont1.160	788152	788252	Parent=AAEL005508-RB
supercont1.162	483221	483243	Parent=AAEL005541-RA
supercont1.164	60019	60119	Parent=AAEL005601-RB
supercont1.165	225137	225237	Parent=AAEL005624-RA
supercont1.165	246753	246853	Parent=AAEL005624-RA
supercont1.165	636813	636850	Parent=AAEL005620-RA
supercont1.173	1739193	1739293	Parent=AAEL005764-RA
supercont1.180	918434	918643	Parent=AAEL005927-RA
supercont1.189	140292	140392	Parent=AAEL006091-RA
supercont1.191	631983	632176	Parent=AAEL006149-RA;Parent=AAEL006152-RA
supercont1.193	248753	248950	Parent=AAEL017407-RA
supercont1.206	180224	180869	Parent=AAEL006468-RA
supercont1.206	180939	181012	Parent=AAEL006468-RA
supercont1.209	538787	539092	Parent=AAEL017406-RA
supercont1.210	1721340	1721440	Parent=AAEL006545-RA
supercont1.212	1468876	1468980	Parent=AAEL017457-RA
supercont1.213	1632865	1633054	Parent=AAEL006608-RA
supercont1.218	159748	159888	Parent=AAEL017222-RA
supercont1.221	1512589	1512689	Parent=AAEL017112-RA
supercont1.223	234320	234420	Parent=AAEL006852-RA
supercont1.227	1266423	1266671	Parent=AAEL006914-RA
supercont1.238	595276	595376	Parent=AAEL007129-RA
supercont1.246	1594327	1594427	Parent=AAEL017323-RA
supercont1.246	1600462	1600562	Parent=AAEL017323-RA
supercont1.247	458029	458129	Parent=AAEL007280-RA
supercont1.250	877955	878247	Parent=AAEL007359-RA
supercont1.253	200410	200510	Parent=AAEL007402-RA
supercont1.253	928836	928936	Parent=AAEL007392-RA
supercont1.257	391580	391680	Parent=AAEL007460-RA
supercont1.257	1420722	1420822	Parent=AAEL007475-RA
supercont1.264	1181931	1182265	Parent=AAEL007580-RA
supercont1.266	1290532	1290632	Parent=AAEL007604-RA
supercont1.276	923063	923120	Parent=AAEL007722-RA
supercont1.292	985090	985190	Parent=AAEL007968-RA
supercont1.297	1099506	1099606	Parent=AAEL008034-RA
supercont1.299	1244070	1244091	Parent=AAEL008059-RA
supercont1.300	1225169	1225269	Parent=AAEL008086-RA
supercont1.301	983935	984055	Parent=AAEL008114-RA
supercont1.302	54423	54722	Parent=AAEL008130-RA
supercont1.303	217354	217454	Parent=AAEL008142-RA
supercont1.305	748809	749810	Parent=AAEL008187-RA
supercont1.307	619117	619217	Parent=AAEL008226-RA
supercont1.308	1152016	1152116	Parent=AAEL008237-RA
supercont1.315	34839	34939	Parent=AAEL008335-RA
supercont1.322	26166	26387	Parent=AAEL008409-RA
supercont1.322	26406	26506	Parent=AAEL008409-RA
supercont1.322	639519	639619	Parent=AAEL008404-RA
supercont1.340	244814	244954	Parent=AAEL017097-RA
supercont1.348	858010	858084	Parent=AAEL008771-RA
supercont1.355	480912	480972	Parent=AAEL008900-RA
supercont1.355	480991	481091	Parent=AAEL008900-RA
supercont1.371	356461	356578	Parent=AAEL017556-RB
supercont1.371	356660	356772	Parent=AAEL017556-RB
supercont1.371	356840	356951	Parent=AAEL017556-RB
supercont1.371	437604	437704	Parent=AAEL017992-RA
supercont1.371	437755	437866	Parent=AAEL017992-RA
supercont1.371	437934	438046	Parent=AAEL017992-RA
supercont1.371	438128	438241	Parent=AAEL017992-RA
supercont1.371	438888	439065	Parent=AAEL017992-RA
supercont1.372	724698	724798	Parent=AAEL009144-RA
supercont1.372	724817	725059	Parent=AAEL009144-RA
supercont1.391	131949	132131	Parent=AAEL009354-RA
supercont1.406	125938	126038	Parent=AAEL009551-RA
supercont1.412	829053	829313	Parent=AAEL016980-RA
supercont1.413	123976	124076	Parent=AAEL009632-RA
supercont1.415	270894	270994	Parent=AAEL009655-RA
supercont1.433	613602	613702	Parent=AAEL009866-RA
supercont1.436	539650	539750	Parent=AAEL009894-RA
supercont1.437	51997	52097	Parent=AAEL009907-RA
supercont1.446	866362	866462	Parent=AAEL010009-RA
supercont1.452	864940	865040	Parent=AAEL010079-RA
supercont1.455	596138	596313	Parent=AAEL010133-RA
supercont1.464	209315	209371	Parent=AAEL010233-RA
supercont1.470	117195	117390	Parent=AAEL010325-RA
supercont1.476	124642	124742	Parent=AAEL010406-RA
supercont1.476	853827	853893	Parent=AAEL010424-RA
supercont1.476	853912	854012	Parent=AAEL010424-RA
supercont1.479	599053	599153	Parent=AAEL010461-RA
supercont1.483	552639	552739	Parent=AAEL010510-RA
supercont1.497	241959	242077	Parent=AAEL010699-RA
supercont1.498	717362	717571	Parent=AAEL017996-RA
supercont1.500	486767	486867	Parent=AAEL010714-RA
supercont1.511	648801	649039	Parent=AAEL010849-RA
supercont1.511	649058	649158	Parent=AAEL010849-RA
supercont1.513	44648	44748	Parent=AAEL010865-RA
supercont1.531	909452	909477	Parent=AAEL010987-RA
supercont1.533	196916	197024	Parent=AAEL011010-RA
supercont1.534	656418	656518	Parent=AAEL011020-RA
supercont1.541	216479	216604	Parent=AAEL011110-RA
supercont1.545	401094	401128	Parent=AAEL011166-RA
supercont1.551	471171	471400	Parent=AAEL011208-RA
supercont1.551	472088	472119	Parent=AAEL011208-RA
supercont1.580	687904	687993	Parent=AAEL011437-RA
supercont1.581	181289	181364	Parent=AAEL011456-RA
supercont1.585	618722	618751	Parent=AAEL011503-RA
supercont1.590	69777	70395	Parent=AAEL011572-RA
supercont1.590	70495	70700	Parent=AAEL011572-RA
supercont1.590	93467	93508	Parent=AAEL018218-RA
supercont1.592	460184	460284	Parent=AAEL011587-RB
supercont1.594	152164	152264	Parent=AAEL011609-RA
supercont1.594	429454	429554	Parent=AAEL011617-RA
supercont1.613	53562	53662	Parent=AAEL011787-RA,Parent=AAEL011787-RB
supercont1.616	184384	184484	Parent=AAEL011806-RA
supercont1.626	98469	98540	Parent=AAEL011886-RA
supercont1.662	143258	143358	Parent=AAEL012160-RA
supercont1.667	333013	333103	Parent=AAEL012213-RA
supercont1.674	366910	366925	Parent=AAEL012274-RA
supercont1.688	91854	91937	Parent=AAEL012386-RA
supercont1.699	291771	292072	Parent=AAEL012454-RA
supercont1.705	25670	25770	Parent=AAEL017076-RA
supercont1.739	217160	217260	Parent=AAEL012786-RA
supercont1.743	435647	435747	Parent=AAEL012814-RA
supercont1.747	682200	682271	Parent=AAEL012836-RA
supercont1.754	350565	350676	Parent=AAEL012887-RA
supercont1.755	178382	178718	Parent=AAEL012890-RA
supercont1.774	536380	536480	Parent=AAEL013000-RA
supercont1.785	461904	462009	Parent=AAEL013060-RA
supercont1.790	314692	314792	Parent=AAEL013104-RA
supercont1.793	81949	82049	Parent=AAEL017075-RB
supercont1.835	280830	280930	Parent=AAEL013393-RA
supercont1.877	160312	160526	Parent=AAEL013589-RA
supercont1.925	54762	54862	Parent=AAEL013804-RA
supercont1.975	147566	147666	Parent=AAEL013977-RA
supercont1.985	181557	181657	Parent=AAEL014018-RA
supercont1.986	253874	254301	Parent=AAEL014025-RA
supercont1.1003	37622	37738	Parent=AAEL014087-RA
supercont1.1003	45578	45678	Parent=AAEL014087-RA
supercont1.1003	320580	320704	Parent=AAEL014090-RA
supercont1.1006	292567	292667	Parent=AAEL014101-RA
supercont1.1014	86166	86869	Parent=AAEL014133-RA
supercont1.1014	87304	88049	Parent=AAEL014133-RA
supercont1.1069	131958	132058	Parent=AAEL014322-RA
supercont1.1080	70908	71011	Parent=AAEL014336-RA
supercont1.1104	183352	183438	Parent=AAEL018003-RA
supercont1.1104	183457	183557	Parent=AAEL018003-RA
supercont1.1154	243938	244019	Parent=AAEL014532-RA
supercont1.1159	109790	109890	Parent=AAEL014548-RA
supercont1.1213	4447	4480	Parent=AAEL014668-RA
supercont1.1219	119604	119753	Parent=AAEL014681-RA
supercont1.1244	99708	99915	Parent=AAEL014742-RA
supercont1.1244	100682	100810	Parent=AAEL014742-RA
supercont1.1546	13636	14046	Parent=AAEL015177-RA
supercont1.2271	10186	10294	Parent=AAEL015439-RA
supercont1.2509	9231	9339	Parent=AAEL017523-RA
