# Supplementary material for: Exome-wide association study reveals largely distinct gene sets underlying specific resistance to dengue virus types 1 and 3 in Aedes aegypti
Source: PLoS Genet. 2020 May 28;16(5):e1008794. doi: 10.1371/journal.pgen.1008794 (PMC7282673; doi:10.1371/journal.pgen.1008794)
Supplement: S1 File — (ZIP) [file pgen.1008794.s005.zip › OID42851_AaegL3.3_cds_noMito_design_deliverables/OID42851_AaegL3.3_cds_noMito_primary_targets.bed]

supercont1.1	35524	35644	Parent=AAEL000064-RA
supercont1.1	35699	35901	Parent=AAEL000064-RA
supercont1.1	35993	36098	Parent=AAEL000064-RA
supercont1.1	52193	52851	Parent=AAEL000064-RA
supercont1.1	52973	53275	Parent=AAEL000064-RA
supercont1.1	68071	68188	Parent=AAEL000024-RA
supercont1.1	68248	68492	Parent=AAEL000024-RA
supercont1.1	78190	78879	Parent=AAEL000024-RA
supercont1.1	79217	79317	Parent=AAEL000024-RA
supercont1.1	79389	79541	Parent=AAEL000024-RA
supercont1.1	86389	86703	Parent=AAEL000029-RA
supercont1.1	86765	87532	Parent=AAEL000029-RA
supercont1.1	96341	96487	Parent=AAEL000029-RA
supercont1.1	97831	97931	Parent=AAEL000070-RA
supercont1.1	101028	101162	Parent=AAEL000070-RA
supercont1.1	101228	101386	Parent=AAEL000070-RA
supercont1.1	101455	102687	Parent=AAEL000070-RA
supercont1.1	102745	103029	Parent=AAEL000070-RA
supercont1.1	228831	229407	Parent=AAEL000016-RA
supercont1.1	229997	230247	Parent=AAEL000016-RA
supercont1.1	249251	249604	Parent=AAEL000084-RA
supercont1.1	271428	271528	Parent=AAEL000084-RA
supercont1.1	289225	290079	Parent=AAEL000023-RA
supercont1.1	365695	366979	Parent=AAEL000079-RA
supercont1.1	377341	378002	Parent=AAEL000079-RA
supercont1.1	378174	380180	Parent=AAEL000079-RA
supercont1.1	382693	384202	Parent=AAEL000079-RA
supercont1.1	389888	390981	Parent=AAEL000079-RA
supercont1.1	414317	414541	Parent=AAEL017328-RA
supercont1.1	453025	453215	Parent=AAEL000096-RA
supercont1.1	453294	453507	Parent=AAEL000096-RA
supercont1.1	454115	454215	Parent=AAEL000061-RA
supercont1.1	458284	458609	Parent=AAEL000061-RA
supercont1.1	529205	529329	Parent=AAEL000072-RA
supercont1.1	530742	531069	Parent=AAEL000072-RA
supercont1.1	531590	531690	Parent=AAEL000081-RA
supercont1.1	531735	532310	Parent=AAEL000081-RA
supercont1.1	532372	533109	Parent=AAEL000081-RA
supercont1.1	533438	533538	Parent=AAEL000081-RA
supercont1.1	533624	534126	Parent=AAEL000081-RA
supercont1.1	534191	534596	Parent=AAEL000081-RA
supercont1.1	536848	537308	Parent=AAEL000081-RA
supercont1.1	560028	560183	Parent=AAEL000045-RA
supercont1.1	560246	560494	Parent=AAEL000045-RA
supercont1.1	560556	560897	Parent=AAEL000045-RA
supercont1.1	565821	566515	Parent=AAEL000049-RA
supercont1.1	566572	566839	Parent=AAEL000049-RA
supercont1.1	764426	764830	Parent=AAEL000056-RA
supercont1.1	767985	768085	Parent=AAEL000056-RA
supercont1.1	851120	851486	Parent=AAEL000017-RA
supercont1.1	868254	868354	Parent=AAEL000017-RA
supercont1.1	891822	891922	Parent=AAEL000062-RA
supercont1.1	904767	905176	Parent=AAEL000062-RA
supercont1.1	905578	905904	Parent=AAEL000062-RA
supercont1.1	906205	906397	Parent=AAEL000062-RA
supercont1.1	922140	922528	Parent=AAEL000062-RA
supercont1.1	922598	924631	Parent=AAEL000062-RA
supercont1.1	937862	938158	Parent=AAEL000062-RA
supercont1.1	938215	938440	Parent=AAEL000062-RA
supercont1.1	939441	939586	Parent=AAEL000062-RA
supercont1.1	939652	939771	Parent=AAEL000062-RA
supercont1.1	1037268	1037368	Parent=AAEL000093-RA
supercont1.1	1037406	1037871	Parent=AAEL000093-RA
supercont1.1	1038037	1039291	Parent=AAEL000093-RA
supercont1.1	1052353	1052600	Parent=AAEL000093-RA
supercont1.1	1060974	1061172	Parent=AAEL000093-RA
supercont1.1	1080788	1080939	Parent=AAEL000093-RA
supercont1.1	1099049	1099562	Parent=AAEL000093-RA
supercont1.1	1130757	1130900	Parent=AAEL000100-RA
supercont1.1	1151464	1151564	Parent=AAEL000100-RA
supercont1.1	1151653	1151850	Parent=AAEL000002-RA
supercont1.1	1488082	1488721	Parent=AAEL000053-RA
supercont1.1	1489508	1490439	Parent=AAEL000053-RA
supercont1.1	1513913	1514062	Parent=AAEL000053-RA
supercont1.1	1529581	1529683	Parent=AAEL000013-RA
supercont1.1	1529742	1529989	Parent=AAEL000013-RA
supercont1.1	1543554	1543871	Parent=AAEL000013-RA
supercont1.1	1543934	1544404	Parent=AAEL000013-RA
supercont1.1	1594430	1594530	Parent=AAEL017335-RA
supercont1.1	1666627	1666771	Parent=AAEL017335-RA
supercont1.1	1679080	1679256	Parent=AAEL017335-RA
supercont1.1	1693273	1693563	Parent=AAEL017335-RA
supercont1.1	1752482	1752632	Parent=AAEL017335-RA
supercont1.1	1945169	1945269	Parent=AAEL000087-RA
supercont1.1	1945336	1945489	Parent=AAEL000087-RA
supercont1.1	1959920	1961178	Parent=AAEL000087-RA
supercont1.1	1961239	1961532	Parent=AAEL000087-RA
supercont1.1	1967355	1967768	Parent=AAEL000087-RA
supercont1.1	1967798	1967898	Parent=AAEL000087-RA
supercont1.1	1972772	1972987	Parent=AAEL000087-RA
supercont1.1	1973051	1973306	Parent=AAEL000087-RA
supercont1.1	1973359	1973459	Parent=AAEL000087-RA
supercont1.1	1992942	1993210	Parent=AAEL000087-RA
supercont1.1	1993275	1993611	Parent=AAEL000087-RA
supercont1.1	1996753	1997296	Parent=AAEL000087-RA
supercont1.1	2006150	2006250	Parent=AAEL000087-RA
supercont1.1	2031211	2031811	Parent=AAEL000099-RA
supercont1.1	2031878	2032122	Parent=AAEL000099-RA
supercont1.1	2034734	2034900	Parent=AAEL000099-RA
supercont1.1	2034956	2035056	Parent=AAEL000099-RA
supercont1.1	2095012	2095606	Parent=AAEL000028-RA
supercont1.1	2103843	2104108	Parent=AAEL000028-RA
supercont1.1	2113021	2113187	Parent=AAEL000028-RA
supercont1.1	2113247	2113347	Parent=AAEL000028-RA
supercont1.1	2126420	2126733	Parent=AAEL000059-RA
supercont1.1	2126793	2127085	Parent=AAEL000059-RA
supercont1.1	2127853	2128094	Parent=AAEL000059-RA
supercont1.1	2128642	2128814	Parent=AAEL000059-RA
supercont1.1	2130040	2130140	Parent=AAEL000059-RA
supercont1.1	2151665	2152065	Parent=AAEL018109-RA
supercont1.1	2152822	2153015	Parent=AAEL018109-RA
supercont1.1	2153082	2153340	Parent=AAEL018109-RA
supercont1.1	2166460	2167372	Parent=AAEL018109-RA
supercont1.1	2191296	2191600	Parent=AAEL000037-RA
supercont1.1	2191663	2191958	Parent=AAEL000037-RA
supercont1.1	2192326	2192567	Parent=AAEL000037-RA
supercont1.1	2192632	2192798	Parent=AAEL000037-RA
supercont1.1	2192848	2192948	Parent=AAEL000037-RA
supercont1.1	2206160	2206461	Parent=AAEL000086-RA
supercont1.1	2206523	2206815	Parent=AAEL000086-RA
supercont1.1	2206875	2207064	Parent=AAEL000086-RA
supercont1.1	2207231	2207331	Parent=AAEL000086-RA
supercont1.1	2207362	2207580	Parent=AAEL000086-RA
supercont1.1	2229589	2229689	Parent=AAEL000074-RA
supercont1.1	2229737	2230066	Parent=AAEL000074-RA
supercont1.1	2240868	2240970	Parent=AAEL000074-RA
supercont1.1	2241038	2241653	Parent=AAEL000074-RA
supercont1.1	2242204	2242520	Parent=AAEL000038-RA
supercont1.1	2242586	2242875	Parent=AAEL000038-RA
supercont1.1	2253148	2253248	Parent=AAEL000038-RA
supercont1.1	2253318	2253725	Parent=AAEL000038-RA
supercont1.1	2253776	2253876	Parent=AAEL000038-RA
supercont1.1	2275256	2275553	Parent=AAEL017325-RA
supercont1.1	2275621	2275721	Parent=AAEL017325-RA
supercont1.1	2276102	2276509	Parent=AAEL017325-RA
supercont1.1	2284918	2285018	Parent=AAEL017325-RA
supercont1.1	2297653	2298450	Parent=AAEL000048-RA
supercont1.1	2298504	2298658	Parent=AAEL000048-RA
supercont1.1	2298720	2299068	Parent=AAEL000048-RA
supercont1.1	2321188	2321288	Parent=AAEL000043-RA
supercont1.1	2321339	2321599	Parent=AAEL000043-RA
supercont1.1	2321655	2322276	Parent=AAEL000043-RA
supercont1.1	2322334	2322496	Parent=AAEL000043-RA
supercont1.1	2323347	2323447	Parent=AAEL000043-RA
supercont1.1	2323519	2323619	Parent=AAEL000043-RA
supercont1.1	2334445	2334625	Parent=AAEL000082-RA
supercont1.1	2334684	2335528	Parent=AAEL000082-RA
supercont1.1	2335573	2335755	Parent=AAEL000082-RA
supercont1.1	2335814	2335914	Parent=AAEL000082-RA
supercont1.1	2348640	2348740	Parent=AAEL000082-RA
supercont1.1	2348850	2349168	Parent=AAEL000075-RA
supercont1.1	2349229	2349423	Parent=AAEL000075-RA
supercont1.1	2350007	2350445	Parent=AAEL000075-RA
supercont1.1	2350510	2350672	Parent=AAEL000075-RA
supercont1.1	2350731	2350831	Parent=AAEL000075-RA
supercont1.1	2350882	2350982	Parent=AAEL000075-RA
supercont1.1	2360768	2360868	Parent=AAEL000092-RA
supercont1.1	2360930	2361352	Parent=AAEL000092-RA
supercont1.1	2361413	2361556	Parent=AAEL000092-RA
supercont1.1	2384259	2384372	Parent=AAEL000069-RA
supercont1.1	2384456	2384556	Parent=AAEL000069-RA
supercont1.1	2385629	2385791	Parent=AAEL000069-RA
supercont1.1	2395681	2395964	Parent=AAEL000069-RA
supercont1.1	2396030	2396193	Parent=AAEL000069-RA
supercont1.1	2396254	2396506	Parent=AAEL000069-RA
supercont1.1	2593701	2593806	Parent=AAEL000060-RA
supercont1.1	2593875	2594264	Parent=AAEL000060-RA
supercont1.1	2594341	2594510	Parent=AAEL000060-RA
supercont1.1	2608544	2608830	Parent=AAEL000060-RA
supercont1.1	2608908	2609070	Parent=AAEL000060-RA
supercont1.1	2613073	2613173	Parent=AAEL000060-RA
supercont1.1	2613971	2614090	Parent=AAEL000060-RA
supercont1.1	2681591	2681723	Parent=AAEL000012-RA
supercont1.1	2681781	2682161	Parent=AAEL000012-RA
supercont1.1	2682219	2682382	Parent=AAEL000012-RA
supercont1.1	2682484	2683017	Parent=AAEL000012-RA
supercont1.1	2683080	2683193	Parent=AAEL000012-RA
supercont1.1	2704182	2705612	Parent=AAEL000033-RA
supercont1.1	2706073	2706334	Parent=AAEL000033-RA
supercont1.1	2706401	2706591	Parent=AAEL000033-RA
supercont1.1	2714513	2715086	Parent=AAEL000004-RA
supercont1.1	2715150	2716004	Parent=AAEL000004-RA
supercont1.1	2718145	2718269	Parent=AAEL000004-RA
supercont1.1	2723209	2724115	Parent=AAEL000091-RA
supercont1.1	2724166	2724266	Parent=AAEL000091-RA
supercont1.1	2726884	2727079	Parent=AAEL000026-RA
supercont1.1	2728062	2728318	Parent=AAEL000026-RA
supercont1.1	2728526	2728642	Parent=AAEL000097-RC
supercont1.1	2732749	2733789	Parent=AAEL000097-RC
supercont1.1	2743902	2744836	Parent=AAEL000077-RA
supercont1.1	2750262	2750442	Parent=AAEL000077-RA
supercont1.1	2766817	2766917	Parent=AAEL000068-RA,Parent=AAEL000068-RB
supercont1.1	2767263	2767539	Parent=AAEL000068-RA,Parent=AAEL000068-RB
supercont1.1	2779603	2779703	Parent=AAEL000068-RA,Parent=AAEL000068-RB
supercont1.1	2782369	2783098	Parent=AAEL000046-RA
supercont1.1	2783149	2783249	Parent=AAEL000046-RA
supercont1.1	2797022	2797717	Parent=AAEL000020-RA
supercont1.1	2800456	2801475	Parent=AAEL000020-RA
supercont1.1	2802517	2802617	Parent=AAEL000020-RA
supercont1.1	2802744	2803606	Parent=AAEL000076-RA
supercont1.1	2803653	2803753	Parent=AAEL000076-RA
supercont1.1	2813307	2813675	Parent=AAEL000034-RA
supercont1.1	2813741	2814588	Parent=AAEL000034-RA
supercont1.1	2816216	2816818	Parent=AAEL000034-RA
supercont1.1	2816881	2816986	Parent=AAEL000034-RA
supercont1.1	2835048	2835221	Parent=AAEL000054-RA
supercont1.1	2842220	2842395	Parent=AAEL000054-RA
supercont1.1	2842473	2842606	Parent=AAEL000054-RA
supercont1.1	2845840	2846333	Parent=AAEL000054-RA
supercont1.1	2846403	2846915	Parent=AAEL000054-RA
supercont1.1	2847036	2847806	Parent=AAEL000054-RA
supercont1.1	2848017	2849762	Parent=AAEL000054-RA
supercont1.1	2849829	2850029	Parent=AAEL000054-RA
supercont1.1	2850174	2850832	Parent=AAEL000054-RA
supercont1.1	2850881	2853724	Parent=AAEL000054-RA
supercont1.1	2853854	2854093	Parent=AAEL000054-RA
supercont1.1	2854121	2854969	Parent=AAEL000054-RA
supercont1.1	2855048	2855284	Parent=AAEL000054-RA
supercont1.1	2864906	2865077	Parent=AAEL000054-RA
supercont1.1	2988587	2989168	Parent=AAEL000050-RA
supercont1.1	2999360	2999578	Parent=AAEL000085-RA
supercont1.1	3005569	3005799	Parent=AAEL000085-RA
supercont1.1	3005904	3006004	Parent=AAEL000085-RA
supercont1.1	3074291	3074900	Parent=AAEL000067-RA
supercont1.1	3085298	3089378	Parent=AAEL000067-RA
supercont1.1	3098237	3098357	Parent=AAEL000067-RA
supercont1.1	3098664	3098764	Parent=AAEL000067-RA
supercont1.1	3143035	3143774	Parent=AAEL000094-RA
supercont1.1	3143822	3143962	Parent=AAEL000094-RA
supercont1.1	3144309	3144679	Parent=AAEL000094-RA
supercont1.1	3144752	3145074	Parent=AAEL000094-RA
supercont1.1	3238279	3239933	Parent=AAEL000058-RA
supercont1.1	3239995	3240115	Parent=AAEL000058-RA
supercont1.1	3291372	3292256	Parent=AAEL000098-RA
supercont1.1	3333508	3333729	Parent=AAEL000019-RA
supercont1.1	3466274	3466812	Parent=AAEL000036-RA
supercont1.1	3472770	3473142	Parent=AAEL000036-RA
supercont1.1	3523024	3524208	Parent=AAEL000021-RA
supercont1.1	3553026	3553126	Parent=AAEL000021-RA
supercont1.1	3603961	3604519	Parent=AAEL000057-RA
supercont1.1	3618668	3620114	Parent=AAEL000057-RA
supercont1.1	3620170	3620514	Parent=AAEL000057-RA
supercont1.1	3644561	3644963	Parent=AAEL000003-RA
supercont1.1	3655757	3656837	Parent=AAEL000003-RA
supercont1.1	3667513	3667705	Parent=AAEL000003-RA
supercont1.1	3667772	3668131	Parent=AAEL000003-RA
supercont1.1	3668288	3668674	Parent=AAEL000035-RA
supercont1.1	3668713	3668813	Parent=AAEL000035-RA
supercont1.1	3682190	3682690	Parent=AAEL000063-RA
supercont1.1	3682751	3683162	Parent=AAEL000063-RA
supercont1.1	3683218	3683404	Parent=AAEL000063-RA
supercont1.1	3698904	3699608	Parent=AAEL000063-RA
supercont1.1	3699680	3699780	Parent=AAEL000063-RA
supercont1.1	3722835	3723438	Parent=AAEL000027-RA
supercont1.1	3723493	3723679	Parent=AAEL000027-RA
supercont1.1	3723738	3724149	Parent=AAEL000027-RA
supercont1.1	3724208	3724765	Parent=AAEL000027-RA
supercont1.1	3746419	3746606	Parent=AAEL000095-RA
supercont1.1	3762001	3762412	Parent=AAEL000095-RA
supercont1.1	3762478	3763059	Parent=AAEL000095-RA
supercont1.1	3777347	3778289	Parent=AAEL000011-RA
supercont1.1	3778357	3779042	Parent=AAEL000011-RA
supercont1.1	3788818	3789363	Parent=AAEL018359-RA
supercont1.1	3789432	3789837	Parent=AAEL018359-RA
supercont1.1	3789895	3790750	Parent=AAEL018359-RA
supercont1.1	3790801	3790901	Parent=AAEL018359-RA
supercont1.1	3799508	3800017	Parent=AAEL018358-RA
supercont1.1	3800081	3800486	Parent=AAEL018358-RA
supercont1.1	3800555	3801294	Parent=AAEL018358-RA
supercont1.1	3810868	3811374	Parent=AAEL000031-RA
supercont1.1	3811434	3811727	Parent=AAEL000031-RA
supercont1.1	3811836	3811944	Parent=AAEL000031-RA
supercont1.1	3812008	3812312	Parent=AAEL000031-RA
supercont1.1	3812378	3812785	Parent=AAEL000031-RA
supercont1.1	3812842	3813002	Parent=AAEL000031-RA
supercont1.1	3813051	3813151	Parent=AAEL000031-RA
supercont1.1	3849316	3850197	Parent=AAEL000007-RA
supercont1.1	3865612	3866199	Parent=AAEL000007-RA
supercont1.1	3866279	3866464	Parent=AAEL000007-RA
supercont1.1	3895298	3895398	Parent=AAEL000041-RA
supercont1.1	3910207	3910713	Parent=AAEL000047-RA
supercont1.1	3911484	3911889	Parent=AAEL000047-RA
supercont1.1	3925759	3925945	Parent=AAEL000047-RA
supercont1.1	3926002	3926596	Parent=AAEL000047-RA
supercont1.1	3938897	3939347	Parent=AAEL000041-RA
supercont1.1	3939445	3939634	Parent=AAEL000041-RA
supercont1.1	3943532	3944104	Parent=AAEL000041-RA
supercont1.1	3944161	3944391	Parent=AAEL000041-RA
supercont1.1	3954060	3954353	Parent=AAEL000089-RA
supercont1.1	3954411	3954704	Parent=AAEL000089-RA
supercont1.1	3954767	3955268	Parent=AAEL000089-RA
supercont1.1	3961096	3961204	Parent=AAEL000089-RA
supercont1.1	3961265	3961400	Parent=AAEL000089-RA
supercont1.1	3961458	3961678	Parent=AAEL000089-RA
supercont1.1	3961737	3961968	Parent=AAEL000089-RA
supercont1.1	3976584	3976684	Parent=AAEL000039-RA
supercont1.1	3980385	3980490	Parent=AAEL000039-RA
supercont1.1	3980548	3980841	Parent=AAEL000039-RA
supercont1.1	3980905	3981406	Parent=AAEL000039-RA
supercont1.1	3981465	3981573	Parent=AAEL000039-RA
supercont1.1	3981639	3981774	Parent=AAEL000039-RA
supercont1.1	3981791	3981891	Parent=AAEL000039-RA
supercont1.1	3981948	3982048	Parent=AAEL000039-RA
supercont1.1	3982111	3982459	Parent=AAEL000039-RA
supercont1.1	4007359	4007967	Parent=AAEL000066-RA
supercont1.1	4008025	4008160	Parent=AAEL000066-RA
supercont1.1	4008214	4008322	Parent=AAEL000066-RA
supercont1.1	4015322	4015820	Parent=AAEL000066-RA
supercont1.1	4015883	4016176	Parent=AAEL000066-RA
supercont1.1	4016234	4016467	Parent=AAEL000066-RA
supercont1.1	4048153	4048761	Parent=AAEL000018-RA
supercont1.1	4048838	4048973	Parent=AAEL000018-RA
supercont1.1	4049033	4049141	Parent=AAEL000018-RA
supercont1.1	4049198	4049696	Parent=AAEL000018-RA
supercont1.1	4050087	4050380	Parent=AAEL000018-RA
supercont1.1	4050444	4050704	Parent=AAEL000018-RA
supercont1.1	4056982	4057176	Parent=AAEL000071-RA
supercont1.1	4057217	4057317	Parent=AAEL000071-RA
supercont1.1	4057327	4057427	Parent=AAEL000071-RA
supercont1.1	4057469	4057610	Parent=AAEL000071-RA
supercont1.1	4080621	4080721	Parent=AAEL018060-RA
supercont1.1	4080775	4081479	Parent=AAEL018060-RA
supercont1.1	4081541	4081727	Parent=AAEL018060-RA
supercont1.1	4084942	4085353	Parent=AAEL018060-RA
supercont1.1	4085421	4085927	Parent=AAEL018060-RA
supercont1.1	4124638	4124738	Parent=AAEL000051-RA
supercont1.1	4139719	4139819	Parent=AAEL000051-RA
supercont1.1	4139882	4139993	Parent=AAEL000051-RA
supercont1.1	4140051	4140151	Parent=AAEL000051-RA
supercont1.1	4140438	4140538	Parent=AAEL000073-RA
supercont1.1	4140608	4140719	Parent=AAEL000073-RA
supercont1.1	4154093	4154260	Parent=AAEL000073-RA
supercont1.1	4154331	4154431	Parent=AAEL000073-RA
supercont1.1	4165698	4166372	Parent=AAEL000055-RA
supercont1.1	4168683	4168844	Parent=AAEL000055-RA
supercont1.1	4168917	4169183	Parent=AAEL000055-RA
supercont1.1	4169286	4169405	Parent=AAEL000055-RA
supercont1.1	4178807	4179544	Parent=AAEL000065-RA
supercont1.1	4179609	4179726	Parent=AAEL000065-RA
supercont1.1	4184121	4184319	Parent=AAEL000065-RA
supercont1.1	4184375	4184857	Parent=AAEL000065-RA
supercont1.1	4196366	4196537	Parent=AAEL000065-RA
supercont1.1	4196605	4196907	Parent=AAEL000065-RA
supercont1.1	4197264	4197413	Parent=AAEL000005-RC
supercont1.1	4217129	4217608	Parent=AAEL000005-RB,Parent=AAEL000005-RC
supercont1.1	4220641	4220903	Parent=AAEL000005-RB,Parent=AAEL000005-RC
supercont1.1	4221089	4221377	Parent=AAEL000005-RB,Parent=AAEL000005-RC
supercont1.1	4236762	4236980	Parent=AAEL000010-RA,Parent=AAEL000010-RB
supercont1.1	4237463	4237585	Parent=AAEL000010-RA,Parent=AAEL000010-RB
supercont1.1	4249090	4249190	Parent=AAEL000032-RB,Parent=AAEL000032-RC,Parent=AAEL000032-RD
supercont1.1	4249586	4249790	Parent=AAEL000032-RB,Parent=AAEL000032-RC,Parent=AAEL000032-RD
supercont1.1	4258167	4258996	Parent=AAEL000032-RB,Parent=AAEL000032-RC,Parent=AAEL000032-RD
supercont1.1	4262875	4262975	Parent=AAEL000090-RA
supercont1.1	4271667	4271915	Parent=AAEL000090-RA
supercont1.1	4281470	4281807	Parent=AAEL000090-RA
supercont1.1	4281870	4282125	Parent=AAEL000090-RA
supercont1.1	4282837	4283001	Parent=AAEL000090-RA
supercont1.1	4290841	4291102	Parent=AAEL000001-RA
supercont1.1	4296651	4297451	Parent=AAEL000001-RA
supercont1.1	4298016	4298425	Parent=AAEL000001-RA
supercont1.1	4321657	4322976	Parent=AAEL000006-RA,Parent=AAEL000006-RC
supercont1.1	4323042	4323668	Parent=AAEL000006-RC
supercont1.1	4357341	4358660	Parent=AAEL000006-RA,Parent=AAEL000006-RB,Parent=AAEL000025-RA
supercont1.1	4358722	4359316	Parent=AAEL000006-RA,Parent=AAEL000006-RB,Parent=AAEL000025-RA
supercont1.1	4359340	4359440	Parent=AAEL000006-RA,Parent=AAEL000006-RB,Parent=AAEL000025-RA
supercont1.1	4413610	4413710	Parent=AAEL000080-RA
supercont1.1	4413919	4414519	Parent=AAEL000080-RA
supercont1.1	4414581	4415900	Parent=AAEL000080-RA
supercont1.1	4998173	4998289	Parent=AAEL000014-RA
supercont1.1	5012915	5013220	Parent=AAEL000014-RA
supercont1.1	5013293	5013433	Parent=AAEL000014-RA
supercont1.1	5013515	5013667	Parent=AAEL000014-RA
supercont1.1	5016016	5016146	Parent=AAEL000014-RA
supercont1.1	5029610	5029763	Parent=AAEL000014-RA
supercont1.1	5036855	5037255	Parent=AAEL000014-RA
supercont1.1	5037388	5037729	Parent=AAEL000014-RA
supercont1.1	5037793	5038030	Parent=AAEL000014-RA
supercont1.1	5039539	5039790	Parent=AAEL000014-RA
supercont1.1	5049977	5051600	Parent=AAEL000014-RA
supercont1.1	5068104	5068231	Parent=AAEL000014-RA
supercont1.1	5068787	5068887	Parent=AAEL000083-RA
supercont1.1	5072900	5073848	Parent=AAEL000083-RA
supercont1.1	5118926	5119031	Parent=AAEL000044-RB
supercont1.1	5119073	5119862	Parent=AAEL000044-RA,Parent=AAEL000044-RB
supercont1.1	5119975	5120411	Parent=AAEL000044-RA,Parent=AAEL000044-RB
supercont1.1	5259687	5259820	Parent=AAEL000009-RA
supercont1.1	5263557	5263749	Parent=AAEL000009-RA
supercont1.1	5264278	5264378	Parent=AAEL000009-RA
supercont1.1	5293145	5293439	Parent=AAEL000008-RA
supercont1.1	5293496	5293608	Parent=AAEL000008-RA
supercont1.1	5304306	5304594	Parent=AAEL000008-RA
supercont1.1	5304656	5304906	Parent=AAEL000008-RA
supercont1.1	5304964	5305194	Parent=AAEL000008-RA
supercont1.1	5320773	5321471	Parent=AAEL000008-RA
supercont1.1	5339291	5339391	Parent=AAEL000088-RA
supercont1.1	5339447	5341188	Parent=AAEL000088-RA
supercont1.1	5359781	5360087	Parent=AAEL000088-RA
supercont1.1	5360380	5361204	Parent=AAEL000042-RA
supercont1.1	5361251	5361351	Parent=AAEL000042-RA
supercont1.1	5369948	5370676	Parent=AAEL000022-RA
supercont1.1	5406340	5406588	Parent=AAEL000015-RA
supercont1.1	5406655	5406816	Parent=AAEL000015-RA
supercont1.1	5417648	5417833	Parent=AAEL000015-RA
supercont1.1	5417897	5418528	Parent=AAEL000015-RA
supercont1.1	5418706	5418928	Parent=AAEL000015-RA
supercont1.1	5418990	5421914	Parent=AAEL000015-RA
supercont1.1	5421978	5422180	Parent=AAEL000015-RA
supercont1.1	5422721	5422837	Parent=AAEL000015-RA
supercont1.1	5448170	5448343	Parent=AAEL000015-RA
supercont1.1	5457027	5457363	Parent=AAEL000015-RA
supercont1.1	5465150	5465561	Parent=AAEL000015-RA
supercont1.1	5466130	5466230	Parent=AAEL000015-RA
supercont1.1	5580687	5581862	Parent=AAEL000078-RA
supercont1.2	32516	32630	Parent=AAEL000151-RA
supercont1.2	32696	33192	Parent=AAEL000151-RA
supercont1.2	42025	42135	Parent=AAEL000121-RA
supercont1.2	42199	42400	Parent=AAEL000121-RA
supercont1.2	42696	42930	Parent=AAEL000121-RA
supercont1.2	42952	43052	Parent=AAEL000121-RA
supercont1.2	43101	43365	Parent=AAEL000121-RA
supercont1.2	43402	43568	Parent=AAEL000121-RA
supercont1.2	43602	43702	Parent=AAEL000121-RA
supercont1.2	58513	58623	Parent=AAEL000121-RA
supercont1.2	59133	59235	Parent=AAEL000121-RA
supercont1.2	77259	77359	Parent=AAEL000121-RA
supercont1.2	78127	78275	Parent=AAEL000121-RA
supercont1.2	78558	78760	Parent=AAEL000121-RA
supercont1.2	78855	78955	Parent=AAEL000121-RA
supercont1.2	79020	79124	Parent=AAEL000121-RA
supercont1.2	94290	94390	Parent=AAEL000121-RA
supercont1.2	94446	94546	Parent=AAEL000121-RA
supercont1.2	95509	95609	Parent=AAEL000121-RA
supercont1.2	95905	96005	Parent=AAEL000121-RA
supercont1.2	106953	107093	Parent=AAEL000121-RA
supercont1.2	107156	107997	Parent=AAEL000121-RA
supercont1.2	108064	108331	Parent=AAEL000121-RA
supercont1.2	121402	121506	Parent=AAEL000121-RA
supercont1.2	121637	121737	Parent=AAEL000121-RA
supercont1.2	121794	121912	Parent=AAEL000121-RA
supercont1.2	132625	133230	Parent=AAEL000117-RA
supercont1.2	154036	154174	Parent=AAEL000112-RA
supercont1.2	154233	154732	Parent=AAEL000112-RA
supercont1.2	193230	193439	Parent=AAEL000128-RA
supercont1.2	193507	193995	Parent=AAEL000128-RA
supercont1.2	194412	194521	Parent=AAEL000128-RA
supercont1.2	194586	194789	Parent=AAEL000128-RA
supercont1.2	194863	195046	Parent=AAEL000128-RA
supercont1.2	207230	208550	Parent=AAEL000128-RA
supercont1.2	208618	208757	Parent=AAEL000128-RA
supercont1.2	224681	224815	Parent=AAEL000128-RA
supercont1.2	235014	235640	Parent=AAEL000152-RA
supercont1.2	235789	236435	Parent=AAEL000126-RA
supercont1.2	267639	268224	Parent=AAEL000126-RA
supercont1.2	314905	315117	Parent=AAEL000126-RA
supercont1.2	347190	348596	Parent=AAEL000130-RA
supercont1.2	618534	619102	Parent=AAEL000104-RA
supercont1.2	624318	624524	Parent=AAEL000104-RA
supercont1.2	624589	625601	Parent=AAEL000104-RA
supercont1.2	651524	651835	Parent=AAEL000139-RA
supercont1.2	651912	652172	Parent=AAEL000139-RA
supercont1.2	652673	652909	Parent=AAEL000139-RA
supercont1.2	673110	673210	Parent=AAEL000124-RA
supercont1.2	673223	673323	Parent=AAEL000124-RA
supercont1.2	673358	673462	Parent=AAEL000124-RA
supercont1.2	673648	673927	Parent=AAEL000124-RA
supercont1.2	673971	674071	Parent=AAEL000124-RA
supercont1.2	721402	721502	Parent=AAEL000133-RA
supercont1.2	722555	722749	Parent=AAEL000133-RA
supercont1.2	785708	786727	Parent=AAEL000120-RA
supercont1.2	821661	821887	Parent=AAEL000103-RA
supercont1.2	821971	822071	Parent=AAEL000103-RA
supercont1.2	822163	822263	Parent=AAEL000103-RA
supercont1.2	831661	831772	Parent=AAEL000103-RA
supercont1.2	841447	841657	Parent=AAEL000103-RA
supercont1.2	841910	842014	Parent=AAEL000103-RA
supercont1.2	1087286	1087816	Parent=AAEL000144-RA
supercont1.2	1087874	1087978	Parent=AAEL000144-RA
supercont1.2	1156975	1157075	Parent=AAEL000137-RA
supercont1.2	1157146	1157404	Parent=AAEL000137-RA
supercont1.2	1188837	1189136	Parent=AAEL000137-RA
supercont1.2	1208588	1208770	Parent=AAEL000137-RA
supercont1.2	1220895	1221070	Parent=AAEL000137-RA
supercont1.2	1221602	1221708	Parent=AAEL000137-RA
supercont1.2	1221906	1222211	Parent=AAEL000137-RA
supercont1.2	1223725	1224018	Parent=AAEL000137-RA
supercont1.2	1330218	1330412	Parent=AAEL000123-RA
supercont1.2	1330493	1330666	Parent=AAEL000123-RA
supercont1.2	1330814	1330994	Parent=AAEL000123-RA
supercont1.2	1344662	1344762	Parent=AAEL000123-RA
supercont1.2	1427360	1428526	Parent=AAEL000114-RA
supercont1.2	1449985	1450085	Parent=AAEL000156-RA
supercont1.2	1472687	1472837	Parent=AAEL000156-RA
supercont1.2	1472911	1473030	Parent=AAEL000156-RA
supercont1.2	2340203	2340766	Parent=AAEL000113-RA
supercont1.2	2340835	2341197	Parent=AAEL000113-RA
supercont1.2	2341378	2343528	Parent=AAEL000153-RA
supercont1.2	2343585	2343778	Parent=AAEL000153-RA
supercont1.2	2343836	2344498	Parent=AAEL000153-RA
supercont1.2	2345124	2345224	Parent=AAEL000153-RA
supercont1.2	2361699	2361799	Parent=AAEL000153-RA
supercont1.2	2438591	2438691	Parent=AAEL000102-RA,Parent=AAEL000102-RB
supercont1.2	2458707	2459260	Parent=AAEL000102-RB
supercont1.2	2459321	2459603	Parent=AAEL000102-RB
supercont1.2	2464484	2465037	Parent=AAEL000102-RA
supercont1.2	2465098	2465380	Parent=AAEL000102-RA
supercont1.2	2475010	2475501	Parent=AAEL000111-RA
supercont1.2	2475572	2475910	Parent=AAEL000111-RA
supercont1.2	2492156	2493076	Parent=AAEL000105-RA
supercont1.2	2500611	2501449	Parent=AAEL000143-RA
supercont1.2	2501465	2501565	Parent=AAEL000143-RA
supercont1.2	2517771	2518112	Parent=AAEL000146-RA
supercont1.2	2518170	2518670	Parent=AAEL000146-RA
supercont1.2	2528995	2529336	Parent=AAEL000150-RA
supercont1.2	2529394	2529894	Parent=AAEL000150-RA
supercont1.2	2603110	2603632	Parent=AAEL017375-RA
supercont1.2	2603708	2603966	Parent=AAEL017375-RA
supercont1.2	2605326	2605665	Parent=AAEL017375-RA
supercont1.2	3901578	3901678	Parent=AAEL000145-RA
supercont1.2	3903565	3903735	Parent=AAEL000145-RA
supercont1.2	3952214	3952358	Parent=AAEL000145-RA
supercont1.2	3954273	3954417	Parent=AAEL000145-RA
supercont1.2	4103995	4104105	Parent=AAEL000129-RA
supercont1.2	4104872	4105056	Parent=AAEL000129-RA
supercont1.2	4105118	4105497	Parent=AAEL000129-RA
supercont1.2	4105559	4105701	Parent=AAEL000129-RA
supercont1.2	4105765	4106131	Parent=AAEL000129-RA
supercont1.2	4106179	4106279	Parent=AAEL000129-RA
supercont1.2	4106326	4106554	Parent=AAEL000129-RA
supercont1.2	4106620	4106747	Parent=AAEL000129-RA
supercont1.2	4106830	4106940	Parent=AAEL000129-RA
supercont1.2	4118316	4118570	Parent=AAEL000129-RA
supercont1.2	4203180	4203280	Parent=AAEL017463-RA
supercont1.2	4203328	4204000	Parent=AAEL017463-RA
supercont1.2	4204060	4204261	Parent=AAEL017463-RA
supercont1.2	4204327	4204575	Parent=AAEL017463-RA
supercont1.2	4358987	4359087	Parent=AAEL000155-RA
supercont1.2	4364301	4365844	Parent=AAEL000155-RA
supercont1.2	4758426	4758557	Parent=AAEL000127-RA
supercont1.2	4758620	4758827	Parent=AAEL000127-RA
supercont1.2	4758939	4760230	Parent=AAEL000127-RA
supercont1.2	4857422	4858382	Parent=AAEL000101-RA
supercont1.2	4858439	4858760	Parent=AAEL000101-RA
supercont1.2	4858823	4859168	Parent=AAEL000101-RA
supercont1.2	4897226	4897997	Parent=AAEL017443-RA
supercont1.2	4905003	4905121	Parent=AAEL017443-RA
supercont1.2	4905212	4905419	Parent=AAEL017443-RA
supercont1.2	4905479	4906749	Parent=AAEL017443-RA
supercont1.2	4944457	4944912	Parent=AAEL017533-RA
supercont1.2	4945066	4945959	Parent=AAEL000132-RA
supercont1.2	4946017	4946169	Parent=AAEL000132-RA
supercont1.2	4947202	4947302	Parent=AAEL000132-RA
supercont1.2	4970210	4971712	Parent=AAEL000119-RA
supercont1.2	4971906	4972073	Parent=AAEL000119-RA
supercont1.2	5009026	5009126	Parent=AAEL000106-RA
supercont1.2	5009182	5009486	Parent=AAEL000106-RA
supercont1.2	5018475	5019203	Parent=AAEL000106-RA
supercont1.2	5023941	5024671	Parent=AAEL000115-RA,Parent=AAEL000115-RB
supercont1.2	5024690	5024790	Parent=AAEL000115-RA,Parent=AAEL000115-RB
supercont1.2	5041272	5041448	Parent=AAEL000149-RA
supercont1.2	5041918	5042133	Parent=AAEL000149-RA
supercont1.2	5042205	5042333	Parent=AAEL000149-RA
supercont1.2	5075386	5075514	Parent=AAEL000154-RA
supercont1.2	5075585	5075746	Parent=AAEL000154-RA
supercont1.2	5076265	5076489	Parent=AAEL000108-RA
supercont1.2	5076549	5077955	Parent=AAEL000108-RA
supercont1.2	5083209	5084506	Parent=AAEL000154-RA
supercont1.2	5084572	5085916	Parent=AAEL000154-RA
supercont1.2	5089788	5089888	Parent=AAEL000141-RA
supercont1.2	5094781	5095503	Parent=AAEL000141-RA
supercont1.2	5095961	5096109	Parent=AAEL000118-RA
supercont1.2	5097839	5100029	Parent=AAEL000118-RA
supercont1.2	5102515	5104419	Parent=AAEL000116-RA
supercont1.2	5104462	5104562	Parent=AAEL000116-RA
supercont1.2	5109884	5109984	Parent=AAEL000147-RA
supercont1.2	5110054	5110385	Parent=AAEL000147-RA
supercont1.2	5122299	5122399	Parent=AAEL000109-RA
supercont1.2	5146181	5146336	Parent=AAEL000109-RA
supercont1.2	5150605	5150741	Parent=AAEL000109-RA
supercont1.2	5150877	5151133	Parent=AAEL000109-RA
supercont1.2	5152573	5152895	Parent=AAEL000109-RA
supercont1.2	5155250	5155823	Parent=AAEL000109-RA
supercont1.2	5160974	5162757	Parent=AAEL000109-RA
supercont1.2	5213894	5214008	Parent=AAEL018110-RA
supercont1.2	5239094	5239554	Parent=AAEL018110-RA
supercont1.2	5239618	5239845	Parent=AAEL018110-RA
supercont1.2	5519080	5519208	Parent=AAEL000138-RA
supercont1.2	5523415	5523530	Parent=AAEL000138-RA
supercont1.2	5523643	5523772	Parent=AAEL000138-RA
supercont1.2	5538929	5540296	Parent=AAEL000136-RA
supercont1.2	5540360	5540767	Parent=AAEL000136-RA
supercont1.2	5548176	5548812	Parent=AAEL018111-RA
supercont1.2	5557839	5558417	Parent=AAEL018111-RA
supercont1.2	5563829	5564136	Parent=AAEL018111-RA
supercont1.2	5572251	5572599	Parent=AAEL000157-RA
supercont1.2	5581822	5583069	Parent=AAEL000157-RA
supercont1.2	5590343	5590749	Parent=AAEL000157-RA
supercont1.2	5590805	5591164	Parent=AAEL000157-RA
supercont1.2	5600046	5600420	Parent=AAEL000125-RA
supercont1.2	5600476	5600835	Parent=AAEL000125-RA
supercont1.2	5609310	5610990	Parent=AAEL000107-RA
supercont1.2	5613721	5614016	Parent=AAEL000107-RA
supercont1.2	5615964	5617763	Parent=AAEL000134-RA
supercont1.2	5617826	5617926	Parent=AAEL000134-RA
supercont1.2	5622855	5623059	Parent=AAEL000134-RA
supercont1.2	5660013	5660372	Parent=AAEL000148-RA
supercont1.2	5660680	5661266	Parent=AAEL000148-RA
supercont1.2	5663737	5663837	Parent=AAEL000148-RA
supercont1.2	5664023	5664476	Parent=AAEL000140-RA
supercont1.2	5669487	5670997	Parent=AAEL000140-RA
supercont1.2	5689935	5690072	Parent=AAEL000122-RA
supercont1.2	5697429	5697631	Parent=AAEL000122-RA
supercont1.2	5697688	5699071	Parent=AAEL000122-RA
supercont1.3	733247	733363	Parent=AAEL000181-RA
supercont1.3	733569	734484	Parent=AAEL000181-RA
supercont1.3	734733	734959	Parent=AAEL000181-RA
supercont1.3	754253	754851	Parent=AAEL000181-RA
supercont1.3	754915	755047	Parent=AAEL000181-RA
supercont1.3	765317	765690	Parent=AAEL000181-RA
supercont1.3	765753	766087	Parent=AAEL000181-RA
supercont1.3	766710	766810	Parent=AAEL000181-RA
supercont1.3	766860	767490	Parent=AAEL000181-RA
supercont1.3	773603	773775	Parent=AAEL000181-RA
supercont1.3	773839	774005	Parent=AAEL000181-RA
supercont1.3	774169	774269	Parent=AAEL000181-RA
supercont1.3	775324	775725	Parent=AAEL000181-RA
supercont1.3	775894	776416	Parent=AAEL000181-RA
supercont1.3	783668	783969	Parent=AAEL000181-RA
supercont1.3	784247	784383	Parent=AAEL000213-RA
supercont1.3	807231	807430	Parent=AAEL000213-RA
supercont1.3	807638	808147	Parent=AAEL000213-RA
supercont1.3	818316	818506	Parent=AAEL000213-RA
supercont1.3	818979	819127	Parent=AAEL000164-RA
supercont1.3	819332	819828	Parent=AAEL000164-RA
supercont1.3	822354	822563	Parent=AAEL000164-RA
supercont1.3	822621	822817	Parent=AAEL000164-RA
supercont1.3	1073567	1074044	Parent=AAEL000166-RA
supercont1.3	1084215	1084384	Parent=AAEL000166-RA
supercont1.3	1096003	1096182	Parent=AAEL000188-RA
supercont1.3	1105135	1105271	Parent=AAEL000188-RA
supercont1.3	1116011	1116116	Parent=AAEL000188-RA
supercont1.3	1116185	1116516	Parent=AAEL000188-RA
supercont1.3	1116583	1116683	Parent=AAEL000188-RA
supercont1.3	1137203	1137513	Parent=AAEL000216-RA
supercont1.3	1138733	1138976	Parent=AAEL000216-RA
supercont1.3	1139058	1139251	Parent=AAEL000216-RA
supercont1.3	1139289	1139389	Parent=AAEL000216-RA
supercont1.3	1147929	1148193	Parent=AAEL000161-RA
supercont1.3	1148239	1148426	Parent=AAEL000161-RA
supercont1.3	1157827	1157968	Parent=AAEL000161-RA
supercont1.3	1158184	1158974	Parent=AAEL000161-RA
supercont1.3	1159034	1159193	Parent=AAEL000161-RA
supercont1.3	1159250	1159389	Parent=AAEL000161-RA
supercont1.3	1159453	1159638	Parent=AAEL000161-RA
supercont1.3	1172509	1172818	Parent=AAEL000161-RA
supercont1.3	1172882	1173103	Parent=AAEL000161-RA
supercont1.3	1173169	1173413	Parent=AAEL000161-RA
supercont1.3	1173438	1173618	Parent=AAEL000161-RA
supercont1.3	1174178	1174339	Parent=AAEL000161-RA
supercont1.3	1218071	1218171	Parent=AAEL000163-RA
supercont1.3	1218211	1218311	Parent=AAEL000163-RA
supercont1.3	1218355	1218673	Parent=AAEL000163-RA
supercont1.3	1218728	1218861	Parent=AAEL000163-RA
supercont1.3	1223434	1223535	Parent=AAEL000214-RA
supercont1.3	1223600	1223813	Parent=AAEL000214-RA
supercont1.3	1223881	1224052	Parent=AAEL000214-RA
supercont1.3	1226715	1228026	Parent=AAEL000214-RA
supercont1.3	1246053	1246229	Parent=AAEL017073-RA
supercont1.3	1255037	1255160	Parent=AAEL000217-RA
supercont1.3	1255239	1255357	Parent=AAEL000217-RA
supercont1.3	1263470	1263691	Parent=AAEL000217-RA
supercont1.3	1263757	1263930	Parent=AAEL000217-RA
supercont1.3	1266541	1266657	Parent=AAEL000217-RA
supercont1.3	1266721	1266843	Parent=AAEL000217-RA
supercont1.3	1266905	1267055	Parent=AAEL000217-RA
supercont1.3	1267119	1267330	Parent=AAEL000217-RA
supercont1.3	1267390	1267563	Parent=AAEL000217-RA
supercont1.3	1268450	1269032	Parent=AAEL000217-RA
supercont1.3	1269093	1269241	Parent=AAEL000217-RA
supercont1.3	1269321	1269609	Parent=AAEL000217-RA
supercont1.3	1284906	1285351	Parent=AAEL000217-RA
supercont1.3	1314748	1314896	Parent=AAEL000159-RA
supercont1.3	1315110	1315377	Parent=AAEL000159-RA
supercont1.3	1315442	1315607	Parent=AAEL000159-RA
supercont1.3	1330924	1331109	Parent=AAEL000159-RA
supercont1.3	1331156	1331256	Parent=AAEL000159-RA
supercont1.3	1332700	1332933	Parent=AAEL000183-RA
supercont1.3	1360625	1360725	Parent=AAEL000175-RA
supercont1.3	1367139	1369181	Parent=AAEL000175-RA
supercont1.3	1418782	1418882	Parent=AAEL000176-RA
supercont1.3	1431974	1432074	Parent=AAEL000176-RA
supercont1.3	1432118	1432218	Parent=AAEL000176-RA
supercont1.3	1432274	1432596	Parent=AAEL000176-RA
supercont1.3	1432657	1432940	Parent=AAEL000176-RA
supercont1.3	1443093	1444002	Parent=AAEL000176-RA
supercont1.3	1653660	1653761	Parent=AAEL000162-RA
supercont1.3	1653815	1653915	Parent=AAEL000162-RA
supercont1.3	1653993	1654093	Parent=AAEL000162-RA
supercont1.3	1654159	1654259	Parent=AAEL000162-RA
supercont1.3	1654317	1654417	Parent=AAEL000162-RA
supercont1.3	1654495	1654595	Parent=AAEL000162-RA
supercont1.3	1663243	1663353	Parent=AAEL000162-RA
supercont1.3	1663440	1663583	Parent=AAEL000162-RA
supercont1.3	1663909	1664009	Parent=AAEL000162-RA
supercont1.3	1664113	1664221	Parent=AAEL000162-RA
supercont1.3	1665155	1665287	Parent=AAEL000162-RA
supercont1.3	1696498	1696598	Parent=AAEL000162-RA
supercont1.3	1696676	1696832	Parent=AAEL000162-RA
supercont1.3	1717489	1717694	Parent=AAEL000195-RB
supercont1.3	1717757	1718306	Parent=AAEL000195-RB
supercont1.3	1719023	1719936	Parent=AAEL000195-RB
supercont1.3	1720058	1720160	Parent=AAEL000195-RB
supercont1.3	1740249	1740383	Parent=AAEL000195-RB
supercont1.3	1740457	1740597	Parent=AAEL000195-RB
supercont1.3	1740681	1740970	Parent=AAEL000195-RB
supercont1.3	1747695	1748000	Parent=AAEL000195-RB
supercont1.3	1748071	1748209	Parent=AAEL000195-RB
supercont1.3	1769926	1770026	Parent=AAEL000170-RA
supercont1.3	1770070	1770210	Parent=AAEL000170-RA,Parent=AAEL000170-RB
supercont1.3	1770273	1770373	Parent=AAEL000170-RA,Parent=AAEL000170-RB
supercont1.3	1780825	1780925	Parent=AAEL000170-RA,Parent=AAEL000170-RB
supercont1.3	1780978	1781105	Parent=AAEL000170-RA,Parent=AAEL000170-RB
supercont1.3	1781163	1781585	Parent=AAEL000170-RA,Parent=AAEL000170-RB
supercont1.3	1781737	1782094	Parent=AAEL000170-RA,Parent=AAEL000170-RB
supercont1.3	1782659	1782883	Parent=AAEL000170-RA,Parent=AAEL000170-RB
supercont1.3	1782944	1783075	Parent=AAEL000170-RA,Parent=AAEL000170-RB
supercont1.3	1786781	1787023	Parent=AAEL000201-RA
supercont1.3	1788511	1788858	Parent=AAEL000201-RA
supercont1.3	1788927	1789136	Parent=AAEL000201-RA
supercont1.3	1804380	1804995	Parent=AAEL000201-RA
supercont1.3	1805051	1805242	Parent=AAEL000201-RA
supercont1.3	1817611	1818254	Parent=AAEL000201-RA
supercont1.3	1825152	1825345	Parent=AAEL000201-RA
supercont1.3	1825402	1825829	Parent=AAEL000201-RA
supercont1.3	1825850	1825958	Parent=AAEL000201-RA
supercont1.3	1825977	1826077	Parent=AAEL000201-RA
supercont1.3	1847222	1847518	Parent=AAEL000201-RA
supercont1.3	1847570	1847861	Parent=AAEL000173-RA
supercont1.3	1848474	1848706	Parent=AAEL000173-RA
supercont1.3	1848923	1849023	Parent=AAEL000179-RA
supercont1.3	1849242	1849342	Parent=AAEL000179-RA
supercont1.3	1857475	1857661	Parent=AAEL000179-RA
supercont1.3	1857727	1857878	Parent=AAEL000179-RA
supercont1.3	1885789	1885889	Parent=AAEL000211-RA
supercont1.3	1885938	1886120	Parent=AAEL000211-RA
supercont1.3	1886165	1886265	Parent=AAEL000211-RA
supercont1.3	1902733	1902943	Parent=AAEL000193-RA
supercont1.3	1912877	1913067	Parent=AAEL000193-RA
supercont1.3	1913137	1913497	Parent=AAEL000193-RA
supercont1.3	1930223	1931072	Parent=AAEL000193-RA
supercont1.3	1954246	1954346	Parent=AAEL000193-RA
supercont1.3	1992212	1992347	Parent=AAEL000208-RA
supercont1.3	1992427	1992608	Parent=AAEL000208-RA
supercont1.3	1992669	1992821	Parent=AAEL000208-RA
supercont1.3	1992886	1993035	Parent=AAEL000208-RA
supercont1.3	2022416	2022525	Parent=AAEL000199-RA
supercont1.3	2022595	2022901	Parent=AAEL000199-RA
supercont1.3	2033237	2034652	Parent=AAEL000199-RA
supercont1.3	2034821	2034958	Parent=AAEL000199-RA
supercont1.3	2035003	2035103	Parent=AAEL000199-RA
supercont1.3	2041793	2041959	Parent=AAEL000180-RA
supercont1.3	2042013	2042163	Parent=AAEL000180-RA
supercont1.3	2042223	2042420	Parent=AAEL000180-RA
supercont1.3	2042478	2042578	Parent=AAEL000182-RA
supercont1.3	2042630	2042761	Parent=AAEL000182-RA
supercont1.3	2051393	2051493	Parent=AAEL000215-RA
supercont1.3	2051514	2051826	Parent=AAEL000215-RA
supercont1.3	2054780	2054925	Parent=AAEL000215-RA
supercont1.3	2054989	2055128	Parent=AAEL000215-RA
supercont1.3	2112460	2112642	Parent=AAEL000206-RA
supercont1.3	2112709	2112894	Parent=AAEL000206-RA
supercont1.3	2112937	2113037	Parent=AAEL000206-RA
supercont1.3	2117627	2117727	Parent=AAEL000206-RA
supercont1.3	2434360	2435171	Parent=AAEL018223-RA
supercont1.3	2435245	2435459	Parent=AAEL018223-RA
supercont1.3	2472541	2472641	Parent=AAEL018223-RA
supercont1.3	2485320	2485420	Parent=AAEL018223-RA
supercont1.3	2485492	2485638	Parent=AAEL018223-RA
supercont1.3	2575943	2576043	Parent=AAEL018223-RA
supercont1.3	2703418	2703571	Parent=AAEL018223-RA
supercont1.3	2703645	2703758	Parent=AAEL018223-RA
supercont1.3	2831051	2831598	Parent=AAEL018223-RA
supercont1.3	3456475	3458644	Parent=AAEL000187-RA
supercont1.3	3459597	3460545	Parent=AAEL000187-RA
supercont1.3	3464989	3465380	Parent=AAEL000187-RA
supercont1.3	3465486	3465586	Parent=AAEL000187-RA
supercont1.3	3465695	3465931	Parent=AAEL000187-RA
supercont1.3	3481943	3482073	Parent=AAEL000187-RA
supercont1.3	3482134	3482248	Parent=AAEL000187-RA
supercont1.3	3483490	3483590	Parent=AAEL000187-RA
supercont1.3	3497808	3497908	Parent=AAEL000187-RA
supercont1.3	3507432	3507901	Parent=AAEL000174-RA
supercont1.3	3507975	3508147	Parent=AAEL000174-RA
supercont1.3	3522673	3522785	Parent=AAEL000174-RA
supercont1.3	3540822	3541207	Parent=AAEL000194-RA,Parent=AAEL000194-RB
supercont1.3	3541264	3541510	Parent=AAEL000194-RA,Parent=AAEL000194-RB
supercont1.3	3541574	3542025	Parent=AAEL000194-RA,Parent=AAEL000194-RB
supercont1.3	3554563	3554673	Parent=AAEL000194-RA,Parent=AAEL000194-RB
supercont1.3	3554744	3554864	Parent=AAEL000194-RA,Parent=AAEL000194-RB
supercont1.3	3554920	3557562	Parent=AAEL000194-RA,Parent=AAEL000194-RB
supercont1.3	3557621	3557849	Parent=AAEL000194-RA,Parent=AAEL000194-RB
supercont1.3	3559548	3560037	Parent=AAEL000194-RA,Parent=AAEL000194-RB
supercont1.3	3566350	3566490	Parent=AAEL018000-RA
supercont1.3	3566553	3567926	Parent=AAEL018000-RA
supercont1.3	3569659	3569821	Parent=AAEL000194-RA,Parent=AAEL000194-RB
supercont1.3	3569891	3569991	Parent=AAEL000194-RA,Parent=AAEL000194-RB
supercont1.3	3571334	3571543	Parent=AAEL000194-RA,Parent=AAEL000194-RB
supercont1.3	3571604	3572365	Parent=AAEL000194-RA,Parent=AAEL000194-RB
supercont1.3	3578486	3578699	Parent=AAEL000194-RA,Parent=AAEL000194-RB
supercont1.3	3578770	3578870	Parent=AAEL000194-RA,Parent=AAEL000194-RB
supercont1.3	3599468	3600368	Parent=AAEL018035-RA,Parent=AAEL018035-RB,Parent=AAEL018035-RC
supercont1.3	3602026	3602729	Parent=AAEL018035-RA,Parent=AAEL018035-RB,Parent=AAEL018035-RC
supercont1.3	3609357	3609858	Parent=AAEL018035-RA,Parent=AAEL018035-RB,Parent=AAEL018035-RC
supercont1.3	3609975	3610075	Parent=AAEL018035-RA,Parent=AAEL018035-RB,Parent=AAEL018035-RC
supercont1.3	3610145	3610340	Parent=AAEL018035-RA,Parent=AAEL018035-RB,Parent=AAEL018035-RC
supercont1.3	3610398	3610588	Parent=AAEL018035-RA,Parent=AAEL018035-RB,Parent=AAEL018035-RC
supercont1.3	3627699	3627890	Parent=AAEL018001-RA
supercont1.3	3651684	3651784	Parent=AAEL018001-RA
supercont1.3	3663772	3663888	Parent=AAEL000190-RA
supercont1.3	3665363	3665526	Parent=AAEL000190-RA
supercont1.3	3666123	3666519	Parent=AAEL000190-RA
supercont1.3	3666573	3666719	Parent=AAEL000190-RA
supercont1.3	3676215	3676372	Parent=AAEL000203-RA
supercont1.3	3681260	3681861	Parent=AAEL000203-RA
supercont1.3	3743434	3743800	Parent=AAEL018036-RC
supercont1.3	3749576	3749696	Parent=AAEL018036-RC
supercont1.3	3759022	3759216	Parent=AAEL018036-RC
supercont1.3	3881490	3881730	Parent=AAEL018036-RC
supercont1.3	4059752	4060196	Parent=AAEL000192-RA
supercont1.3	4287304	4287404	Parent=AAEL000209-RA
supercont1.3	4288010	4288253	Parent=AAEL000209-RA
supercont1.3	4483686	4483786	Parent=AAEL000165-RA,Parent=AAEL000165-RB
supercont1.3	4483839	4483962	Parent=AAEL000165-RA,Parent=AAEL000165-RB
supercont1.3	4493660	4493786	Parent=AAEL000165-RB
supercont1.3	4498680	4498803	Parent=AAEL000200-RA
supercont1.3	4498865	4498988	Parent=AAEL000200-RA
supercont1.3	4499055	4499155	Parent=AAEL000200-RA
supercont1.3	4525482	4525605	Parent=AAEL000165-RA
supercont1.3	4541750	4546445	Parent=AAEL000172-RA
supercont1.3	4546520	4546698	Parent=AAEL000172-RA
supercont1.3	4546921	4547021	Parent=AAEL000172-RA
supercont1.3	4631926	4634610	Parent=AAEL000167-RA,Parent=AAEL018224-RA
supercont1.3	4634701	4635237	Parent=AAEL018224-RA
supercont1.3	4635301	4635575	Parent=AAEL018224-RA
supercont1.3	4645236	4651251	Parent=AAEL018224-RA
supercont1.3	4651289	4651389	Parent=AAEL018224-RA
supercont1.3	4651562	4651734	Parent=AAEL018224-RA
supercont1.3	4712691	4712904	Parent=AAEL000178-RA
supercont1.3	4712964	4713064	Parent=AAEL000178-RA
supercont1.3	4713120	4713252	Parent=AAEL000178-RA
supercont1.3	4723832	4724277	Parent=AAEL000178-RA
supercont1.3	4746022	4746122	Parent=AAEL000184-RA
supercont1.3	4746137	4746299	Parent=AAEL000184-RA
supercont1.3	4746364	4746487	Parent=AAEL000184-RA
supercont1.3	4746556	4746743	Parent=AAEL000184-RA
supercont1.3	4746802	4746908	Parent=AAEL000184-RA
supercont1.3	4752841	4752941	Parent=AAEL000184-RA
supercont1.3	4753634	4753879	Parent=AAEL018225-RA
supercont1.3	4753945	4754293	Parent=AAEL018225-RA
supercont1.3	4759356	4759494	Parent=AAEL018225-RA
supercont1.3	4759555	4760999	Parent=AAEL018225-RA
supercont1.3	4762245	4762525	Parent=AAEL018225-RA
supercont1.3	4762594	4762747	Parent=AAEL018225-RA
supercont1.3	4762805	4763211	Parent=AAEL018225-RA
supercont1.3	4763271	4763656	Parent=AAEL018225-RA
supercont1.3	4763707	4763807	Parent=AAEL018225-RA
supercont1.3	4785964	4786169	Parent=AAEL018225-RA
supercont1.3	4787540	4787749	Parent=AAEL018225-RA
supercont1.3	4788027	4788236	Parent=AAEL018225-RA
supercont1.3	4800887	4800992	Parent=AAEL018225-RA
supercont1.3	4813193	4813293	Parent=AAEL018225-RA
supercont1.3	4834138	4834415	Parent=AAEL000191-RA
supercont1.3	4849221	4849671	Parent=AAEL000191-RA
supercont1.3	4849742	4849972	Parent=AAEL000191-RA
supercont1.3	4850179	4850279	Parent=AAEL000191-RA
supercont1.3	4850346	4850465	Parent=AAEL000191-RA
supercont1.3	4856870	4857128	Parent=AAEL000196-RA
supercont1.3	4864940	4865822	Parent=AAEL000196-RA
supercont1.3	4866182	4866288	Parent=AAEL000196-RA
supercont1.3	4866354	4866481	Parent=AAEL000196-RA
supercont1.3	4873580	4874722	Parent=AAEL000185-RA
supercont1.3	4883771	4883983	Parent=AAEL000185-RA
supercont1.3	4885080	4885180	Parent=AAEL000160-RA
supercont1.3	4885229	4885329	Parent=AAEL000160-RA
supercont1.3	4900518	4900618	Parent=AAEL000160-RA
supercont1.3	4922018	4922174	Parent=AAEL000204-RA
supercont1.3	4922991	4923122	Parent=AAEL000204-RA
supercont1.3	4923177	4923419	Parent=AAEL000204-RA,Parent=AAEL000204-RB
supercont1.3	4945078	4945581	Parent=AAEL000204-RA,Parent=AAEL000204-RB
supercont1.3	4946659	4946805	Parent=AAEL000204-RA,Parent=AAEL000204-RB
supercont1.3	5102094	5102512	Parent=AAEL000210-RA
supercont1.3	5108001	5108475	Parent=AAEL000210-RA
supercont1.3	5115253	5115375	Parent=AAEL000186-RA
supercont1.3	5115435	5115875	Parent=AAEL000186-RA
supercont1.4	421166	421309	Parent=AAEL000224-RA
supercont1.4	421550	422066	Parent=AAEL000224-RA
supercont1.4	422135	422242	Parent=AAEL000224-RA
supercont1.4	442228	442391	Parent=AAEL000224-RA
supercont1.4	580915	581248	Parent=AAEL000238-RA
supercont1.4	592914	593096	Parent=AAEL000238-RA
supercont1.4	631655	632191	Parent=AAEL000238-RA
supercont1.4	632504	632681	Parent=AAEL000238-RA
supercont1.4	632747	632894	Parent=AAEL000238-RA
supercont1.4	640705	640854	Parent=AAEL000238-RA
supercont1.4	640929	641225	Parent=AAEL000238-RA
supercont1.4	885593	885810	Parent=AAEL000253-RA
supercont1.4	885893	886045	Parent=AAEL000253-RA
supercont1.4	886145	886340	Parent=AAEL000253-RA
supercont1.4	912523	912704	Parent=AAEL000225-RA
supercont1.4	912779	912934	Parent=AAEL000225-RA
supercont1.4	913033	913148	Parent=AAEL000225-RA
supercont1.4	913205	913345	Parent=AAEL000225-RA
supercont1.4	913404	913584	Parent=AAEL000225-RA
supercont1.4	913804	913980	Parent=AAEL000225-RA
supercont1.4	914058	914172	Parent=AAEL000225-RA
supercont1.4	1116511	1116986	Parent=AAEL000252-RA
supercont1.4	1117064	1117164	Parent=AAEL000252-RA
supercont1.4	1272490	1273152	Parent=AAEL000243-RA
supercont1.4	1273425	1275732	Parent=AAEL000243-RA
supercont1.4	1275761	1275861	Parent=AAEL000243-RA
supercont1.4	1585853	1585953	Parent=AAEL000218-RA
supercont1.4	1585968	1586245	Parent=AAEL000218-RA
supercont1.4	2317250	2317421	Parent=AAEL000229-RA
supercont1.4	2318215	2318315	Parent=AAEL000229-RA
supercont1.4	2318320	2318420	Parent=AAEL000229-RA
supercont1.4	2795212	2795350	Parent=AAEL000239-RA
supercont1.4	2795421	2795813	Parent=AAEL000239-RA
supercont1.4	2795871	2796291	Parent=AAEL000239-RA
supercont1.4	2796347	2797108	Parent=AAEL000239-RA
supercont1.4	2797168	2797350	Parent=AAEL000239-RA
supercont1.4	2797438	2797699	Parent=AAEL000239-RA
supercont1.4	2797748	2798278	Parent=AAEL000239-RA
supercont1.4	2798318	2799045	Parent=AAEL000239-RA
supercont1.4	2799184	2799426	Parent=AAEL000239-RA
supercont1.4	2799428	2800846	Parent=AAEL000239-RA;Parent=AAEL000251-RA
supercont1.4	2800901	2801942	Parent=AAEL000251-RA
supercont1.4	2831167	2831930	Parent=AAEL000244-RA
supercont1.4	2849651	2850092	Parent=AAEL000244-RA
supercont1.4	2850180	2850897	Parent=AAEL000219-RA
supercont1.4	2850936	2851036	Parent=AAEL000219-RA
supercont1.4	2851177	2851277	Parent=AAEL000219-RA
supercont1.4	2867707	2867807	Parent=AAEL000231-RA
supercont1.4	2867866	2868288	Parent=AAEL000231-RA
supercont1.4	2881264	2882965	Parent=AAEL000231-RA
supercont1.4	2883065	2883301	Parent=AAEL000247-RA
supercont1.4	2895994	2896908	Parent=AAEL000247-RA
supercont1.4	2897299	2897489	Parent=AAEL000249-RA
supercont1.4	2905609	2906365	Parent=AAEL000249-RA
supercont1.4	2906840	2906940	Parent=AAEL000249-RA
supercont1.4	3139710	3140590	Parent=AAEL000237-RA
supercont1.4	3171101	3171323	Parent=AAEL000237-RA
supercont1.4	3588768	3588896	Parent=AAEL000242-RA
supercont1.4	3598670	3598841	Parent=AAEL000242-RA
supercont1.4	3599625	3599725	Parent=AAEL000242-RA
supercont1.4	3620243	3620438	Parent=AAEL000242-RA
supercont1.4	3620510	3620631	Parent=AAEL000242-RA
supercont1.4	3620699	3620852	Parent=AAEL000242-RA
supercont1.4	3620925	3621096	Parent=AAEL000242-RA
supercont1.4	3643725	3643854	Parent=AAEL000242-RA
supercont1.4	3645675	3645865	Parent=AAEL000242-RA
supercont1.4	3660911	3661068	Parent=AAEL000242-RA
supercont1.4	3717507	3717613	Parent=AAEL016988-RA
supercont1.4	3723202	3723302	Parent=AAEL016988-RA
supercont1.4	3723374	3723656	Parent=AAEL016988-RA
supercont1.4	3723718	3723864	Parent=AAEL016988-RA
supercont1.4	3736170	3736270	Parent=AAEL016988-RA
supercont1.4	3736733	3736835	Parent=AAEL016988-RA
supercont1.4	3736899	3737148	Parent=AAEL016988-RA
supercont1.4	3737210	3737358	Parent=AAEL016988-RA
supercont1.4	3737424	3737561	Parent=AAEL016988-RA
supercont1.4	3737631	3737758	Parent=AAEL016988-RA
supercont1.4	3748091	3748720	Parent=AAEL016988-RA
supercont1.4	3755345	3756041	Parent=AAEL016988-RA
supercont1.4	3765832	3765932	Parent=AAEL016988-RA
supercont1.4	3806581	3806739	Parent=AAEL000233-RA,Parent=AAEL000233-RB
supercont1.4	3817598	3817747	Parent=AAEL000233-RB
supercont1.4	3817933	3818054	Parent=AAEL000233-RA,Parent=AAEL000233-RB
supercont1.4	3828695	3828911	Parent=AAEL000241-RA
supercont1.4	3829160	3830127	Parent=AAEL000241-RA
supercont1.4	3845501	3847232	Parent=AAEL000223-RA
supercont1.4	3847298	3847497	Parent=AAEL000223-RA
supercont1.4	3869396	3869527	Parent=AAEL000233-RA,Parent=AAEL000233-RB
supercont1.4	3882199	3882299	Parent=AAEL000233-RA,Parent=AAEL000233-RB
supercont1.4	3897471	3897589	Parent=AAEL000230-RA
supercont1.4	3897652	3897952	Parent=AAEL000230-RA
supercont1.4	3898016	3898243	Parent=AAEL000230-RA
supercont1.4	3942152	3942252	Parent=AAEL000254-RA
supercont1.4	3942649	3942810	Parent=AAEL000254-RA
supercont1.4	3972240	3972431	Parent=AAEL000254-RA
supercont1.4	3972528	3972705	Parent=AAEL000254-RA
supercont1.4	3980399	3980499	Parent=AAEL000254-RA
supercont1.4	4047113	4048093	Parent=AAEL000232-RA,Parent=AAEL000236-RA
supercont1.4	4184204	4184627	Parent=AAEL000250-RA
supercont1.4	4184687	4184787	Parent=AAEL000250-RA
supercont1.4	4184836	4184937	Parent=AAEL000250-RA
supercont1.4	4185425	4185525	Parent=AAEL000250-RA
supercont1.4	4185574	4185948	Parent=AAEL000250-RA
supercont1.4	4507225	4507325	Parent=AAEL000222-RA
supercont1.4	4511167	4511267	Parent=AAEL000222-RA
supercont1.4	4511310	4511410	Parent=AAEL000222-RA
supercont1.4	4511465	4511645	Parent=AAEL000222-RA
supercont1.4	4511705	4511836	Parent=AAEL000222-RA
supercont1.4	4528938	4529300	Parent=AAEL000248-RA
supercont1.4	4529382	4529600	Parent=AAEL000248-RA
supercont1.4	4534774	4535016	Parent=AAEL000248-RA
supercont1.4	4537862	4538245	Parent=AAEL000248-RA
supercont1.4	4538305	4538828	Parent=AAEL000248-RA
supercont1.4	4540268	4540493	Parent=AAEL000248-RA
supercont1.4	4566791	4566955	Parent=AAEL000221-RA
supercont1.4	4575174	4575274	Parent=AAEL000221-RA
supercont1.4	4575365	4575504	Parent=AAEL000221-RA
supercont1.4	4599206	4601073	Parent=AAEL000246-RA
supercont1.4	4608168	4614771	Parent=AAEL000246-RA
supercont1.4	4614830	4615050	Parent=AAEL000246-RA
supercont1.4	4615113	4615649	Parent=AAEL000246-RA
supercont1.4	4615709	4616075	Parent=AAEL000246-RA
supercont1.4	4627444	4627544	Parent=AAEL000246-RA
supercont1.4	4628492	4629231	Parent=AAEL000246-RA
supercont1.4	4650772	4651550	Parent=AAEL000226-RA
supercont1.4	4655597	4655697	Parent=AAEL000226-RA
supercont1.4	4673130	4674284	Parent=AAEL000235-RA
supercont1.4	4700678	4700881	Parent=AAEL000235-RA
supercont1.4	4701327	4701557	Parent=AAEL000234-RA
supercont1.4	4712646	4712893	Parent=AAEL000234-RA
supercont1.4	4712951	4713350	Parent=AAEL000234-RA
supercont1.4	4718887	4719087	Parent=AAEL000234-RA
supercont1.4	4720293	4720544	Parent=AAEL000234-RA
supercont1.4	4734438	4734601	Parent=AAEL000234-RA
supercont1.4	4741320	4741420	Parent=AAEL000234-RA
supercont1.4	4757245	4757628	Parent=AAEL000256-RA
supercont1.4	4772385	4772506	Parent=AAEL000256-RA
supercont1.4	4773761	4774136	Parent=AAEL000256-RA
supercont1.4	4774193	4774385	Parent=AAEL000256-RA
supercont1.4	4781468	4781641	Parent=AAEL000256-RA
supercont1.4	4808532	4808784	Parent=AAEL000256-RA
supercont1.4	4823392	4823492	Parent=AAEL000256-RA
supercont1.4	4904819	4905108	Parent=AAEL000227-RA
supercont1.4	4905171	4905765	Parent=AAEL000227-RA
supercont1.4	4905824	4906111	Parent=AAEL000227-RA
supercont1.4	4919389	4919610	Parent=AAEL000227-RA
supercont1.4	4919660	4919760	Parent=AAEL000227-RA
supercont1.4	4935595	4935826	Parent=AAEL000227-RA
supercont1.4	4951041	4951141	Parent=AAEL018274-RA
supercont1.4	4970618	4970718	Parent=AAEL018274-RA
supercont1.4	4976705	4977448	Parent=AAEL018274-RA
supercont1.4	4979281	4979527	Parent=AAEL018274-RA
supercont1.4	4979545	4979645	Parent=AAEL018274-RA
supercont1.4	5009386	5009486	Parent=AAEL018274-RA
supercont1.4	5009862	5010024	Parent=AAEL018274-RA
supercont1.4	5010083	5010258	Parent=AAEL018274-RA
supercont1.4	5010318	5010567	Parent=AAEL018274-RA
supercont1.4	5029501	5030387	Parent=AAEL018274-RA
supercont1.4	5031641	5031741	Parent=AAEL018274-RA
supercont1.4	5032030	5032217	Parent=AAEL018274-RA
supercont1.4	5043191	5043291	Parent=AAEL018274-RA
supercont1.4	5043353	5043741	Parent=AAEL018274-RA
supercont1.4	5045514	5045614	Parent=AAEL018274-RA
supercont1.4	5048336	5048464	Parent=AAEL018274-RA
supercont1.4	5048497	5048597	Parent=AAEL018274-RA
supercont1.4	5048638	5048738	Parent=AAEL018274-RA
supercont1.4	5067268	5067368	Parent=AAEL018274-RA
supercont1.4	5090156	5090257	Parent=AAEL000245-RA
supercont1.4	5094270	5094373	Parent=AAEL000245-RA
supercont1.4	5094431	5094626	Parent=AAEL000245-RA
supercont1.4	5118486	5119138	Parent=AAEL000255-RA
supercont1.4	5129280	5129565	Parent=AAEL000255-RA
supercont1.4	5142312	5142412	Parent=AAEL000240-RA
supercont1.4	5142439	5142648	Parent=AAEL000240-RA
supercont1.4	5150869	5151509	Parent=AAEL000240-RA
supercont1.4	5168755	5168855	Parent=AAEL000240-RA
supercont1.5	86740	86840	Parent=AAEL000300-RA
supercont1.5	86852	87248	Parent=AAEL000300-RA
supercont1.5	87764	87980	Parent=AAEL000300-RA
supercont1.5	88042	88240	Parent=AAEL000300-RA
supercont1.5	120403	120607	Parent=AAEL000291-RA
supercont1.5	128030	128219	Parent=AAEL000291-RA
supercont1.5	142712	142812	Parent=AAEL000291-RA
supercont1.5	186681	186855	Parent=AAEL000301-RA
supercont1.5	186912	188724	Parent=AAEL000301-RA
supercont1.5	188805	188928	Parent=AAEL000301-RA
supercont1.5	204390	204764	Parent=AAEL000279-RA
supercont1.5	204817	205131	Parent=AAEL000279-RA
supercont1.5	249356	249833	Parent=AAEL000263-RA
supercont1.5	258988	259165	Parent=AAEL000263-RA
supercont1.5	259237	259378	Parent=AAEL000263-RA
supercont1.5	259446	262678	Parent=AAEL000263-RA
supercont1.5	262748	263534	Parent=AAEL000263-RA
supercont1.5	880962	881402	Parent=AAEL000264-RA
supercont1.5	881463	881703	Parent=AAEL000264-RA
supercont1.5	881763	882333	Parent=AAEL000264-RA
supercont1.5	882397	883264	Parent=AAEL000264-RA
supercont1.5	883400	884068	Parent=AAEL000264-RA
supercont1.5	890545	890727	Parent=AAEL000264-RA
supercont1.5	890787	890976	Parent=AAEL000264-RA
supercont1.5	891038	891429	Parent=AAEL000264-RA
supercont1.5	983265	985927	Parent=AAEL018284-RA
supercont1.5	1005264	1008159	Parent=AAEL018284-RA
supercont1.5	1015835	1017222	Parent=AAEL018284-RA
supercont1.5	1019696	1019819	Parent=AAEL018284-RA
supercont1.5	1019883	1020062	Parent=AAEL018284-RA
supercont1.5	1020122	1020430	Parent=AAEL018284-RA
supercont1.5	1026378	1026662	Parent=AAEL000292-RA
supercont1.5	1026721	1027497	Parent=AAEL000292-RA
supercont1.5	1028080	1028343	Parent=AAEL000292-RA
supercont1.5	1028404	1028619	Parent=AAEL000292-RA
supercont1.5	1037385	1037612	Parent=AAEL000261-RA
supercont1.5	1045010	1046152	Parent=AAEL000261-RA
supercont1.5	1063316	1063432	Parent=AAEL000258-RA,Parent=AAEL000258-RB
supercont1.5	1063502	1063928	Parent=AAEL000258-RA,Parent=AAEL000258-RB
supercont1.5	1079252	1079616	Parent=AAEL000258-RA,Parent=AAEL000258-RB
supercont1.5	1092428	1092629	Parent=AAEL000287-RA
supercont1.5	1092688	1093334	Parent=AAEL000287-RA
supercont1.5	1099164	1099616	Parent=AAEL000287-RA
supercont1.5	1099804	1099956	Parent=AAEL000299-RA
supercont1.5	1109899	1111019	Parent=AAEL000299-RA
supercont1.5	1111078	1111270	Parent=AAEL000299-RA
supercont1.5	1118830	1119807	Parent=AAEL000290-RA
supercont1.5	1120268	1120462	Parent=AAEL000290-RA
supercont1.5	1294561	1294661	Parent=AAEL000285-RA
supercont1.5	1329675	1330102	Parent=AAEL000285-RA
supercont1.5	1330168	1330323	Parent=AAEL000285-RA
supercont1.5	1331114	1331417	Parent=AAEL000285-RA
supercont1.5	1331487	1331653	Parent=AAEL000285-RA
supercont1.5	1342636	1342736	Parent=AAEL000274-RA
supercont1.5	1363519	1363914	Parent=AAEL000274-RA
supercont1.5	1364112	1364212	Parent=AAEL000259-RA
supercont1.5	1364214	1364648	Parent=AAEL000259-RA
supercont1.5	1393895	1395268	Parent=AAEL000260-RA
supercont1.5	1406772	1406872	Parent=AAEL000260-RA
supercont1.5	1412544	1412644	Parent=AAEL000289-RA
supercont1.5	1413176	1414137	Parent=AAEL000289-RA
supercont1.5	1433173	1433518	Parent=AAEL000289-RA
supercont1.5	1434378	1434478	Parent=AAEL000298-RA
supercont1.5	1434497	1434740	Parent=AAEL000298-RA
supercont1.5	1445856	1446273	Parent=AAEL000298-RA
supercont1.5	1446332	1447070	Parent=AAEL000298-RA
supercont1.5	1460281	1460490	Parent=AAEL000298-RA
supercont1.5	1460852	1461025	Parent=AAEL000298-RA
supercont1.5	1461091	1461191	Parent=AAEL000298-RA
supercont1.5	1484649	1484969	Parent=AAEL000273-RA
supercont1.5	1485189	1485903	Parent=AAEL000273-RA
supercont1.5	1495495	1495876	Parent=AAEL000273-RA
supercont1.5	1496874	1496974	Parent=AAEL000273-RA
supercont1.5	1497663	1497783	Parent=AAEL000273-RA
supercont1.5	1551172	1551298	Parent=AAEL000273-RA
supercont1.5	1581969	1582952	Parent=AAEL000273-RA,Parent=AAEL000275-RA
supercont1.5	1594633	1594733	Parent=AAEL000275-RA
supercont1.5	1728350	1728460	Parent=AAEL000294-RA
supercont1.5	1728523	1728798	Parent=AAEL000294-RA
supercont1.5	1728875	1729177	Parent=AAEL000294-RA
supercont1.5	1746156	1746320	Parent=AAEL000294-RA
supercont1.5	1746381	1746734	Parent=AAEL000294-RA
supercont1.5	1746962	1747417	Parent=AAEL000265-RA
supercont1.5	1756568	1756671	Parent=AAEL000265-RA
supercont1.5	1756715	1756815	Parent=AAEL000265-RA
supercont1.5	1756857	1756957	Parent=AAEL000265-RA
supercont1.5	1757417	1757588	Parent=AAEL000270-RA
supercont1.5	1760361	1761199	Parent=AAEL000270-RA
supercont1.5	1766761	1766861	Parent=AAEL000272-RA
supercont1.5	1767334	1767738	Parent=AAEL000272-RA
supercont1.5	1767958	1768132	Parent=AAEL000297-RA
supercont1.5	1776015	1776115	Parent=AAEL000297-RA
supercont1.5	1776173	1776279	Parent=AAEL000297-RA
supercont1.5	1776371	1776507	Parent=AAEL000297-RA
supercont1.5	1783322	1783440	Parent=AAEL000276-RA
supercont1.5	1802048	1803718	Parent=AAEL000276-RA
supercont1.5	1816037	1816527	Parent=AAEL000276-RA
supercont1.5	1821217	1822316	Parent=AAEL000276-RA
supercont1.5	1837691	1837981	Parent=AAEL000276-RA
supercont1.5	1838295	1838940	Parent=AAEL000276-RA
supercont1.5	1854101	1854384	Parent=AAEL000276-RA
supercont1.5	2057785	2057885	Parent=AAEL000278-RA
supercont1.5	2057947	2058180	Parent=AAEL000278-RA
supercont1.5	2062290	2062599	Parent=AAEL000278-RA
supercont1.5	2062662	2062919	Parent=AAEL000278-RA
supercont1.5	2062970	2063070	Parent=AAEL000278-RA
supercont1.5	2069203	2069413	Parent=AAEL000278-RA
supercont1.5	2208151	2208599	Parent=AAEL000268-RA
supercont1.5	2213200	2213454	Parent=AAEL000268-RA
supercont1.5	2213534	2213691	Parent=AAEL000268-RA
supercont1.5	2236923	2237023	Parent=AAEL000268-RA
supercont1.5	2237269	2237369	Parent=AAEL000268-RA
supercont1.5	2485364	2485506	Parent=AAEL000277-RA
supercont1.5	2491967	2492143	Parent=AAEL000277-RA
supercont1.5	2524126	2524226	Parent=AAEL000277-RA
supercont1.5	3104707	3104807	Parent=AAEL000283-RA
supercont1.5	3110427	3110807	Parent=AAEL000283-RA
supercont1.5	3388231	3388662	Parent=AAEL000280-RA
supercont1.5	3388729	3388905	Parent=AAEL000280-RA
supercont1.5	3665956	3666126	Parent=AAEL000269-RA
supercont1.5	3668174	3668470	Parent=AAEL000269-RA
supercont1.5	3677346	3677962	Parent=AAEL000282-RA
supercont1.5	3680691	3681006	Parent=AAEL000282-RA
supercont1.5	3690180	3690358	Parent=AAEL000257-RA,Parent=AAEL000257-RB
supercont1.5	3698137	3699286	Parent=AAEL000257-RA,Parent=AAEL000257-RB
supercont1.5	3713741	3713841	Parent=AAEL018011-RA
supercont1.5	3714414	3714524	Parent=AAEL018011-RA
supercont1.5	3714802	3714902	Parent=AAEL018011-RA
supercont1.5	3714970	3715191	Parent=AAEL018011-RA
supercont1.5	3715271	3715371	Parent=AAEL018011-RA
supercont1.5	3722849	3722955	Parent=AAEL018011-RA
supercont1.5	3889782	3889914	Parent=AAEL000266-RA
supercont1.5	3896011	3896269	Parent=AAEL000266-RA
supercont1.5	3916220	3916796	Parent=AAEL000266-RA
supercont1.5	4009315	4009415	Parent=AAEL000262-RA
supercont1.5	4014357	4014457	Parent=AAEL000262-RA
supercont1.5	4014570	4015038	Parent=AAEL000262-RA
supercont1.5	4034917	4035017	Parent=AAEL000262-RA
supercont1.5	4035110	4035210	Parent=AAEL000262-RA
supercont1.5	4035250	4035460	Parent=AAEL000262-RA
supercont1.5	4035520	4035663	Parent=AAEL000262-RA
supercont1.5	4035729	4035845	Parent=AAEL000262-RA
supercont1.5	4035907	4036030	Parent=AAEL000262-RA
supercont1.5	4036090	4036212	Parent=AAEL000262-RA
supercont1.5	4036272	4036401	Parent=AAEL000262-RA
supercont1.5	4036466	4036602	Parent=AAEL000262-RA
supercont1.5	4046169	4046360	Parent=AAEL000262-RA
supercont1.5	4046426	4046588	Parent=AAEL000262-RA
supercont1.5	4046643	4046753	Parent=AAEL000262-RA
supercont1.5	4065714	4065854	Parent=AAEL000281-RA
supercont1.5	4084601	4084701	Parent=AAEL000281-RA
supercont1.5	4085757	4085946	Parent=AAEL000281-RA
supercont1.5	4606152	4606389	Parent=AAEL000288-RA
supercont1.5	4608471	4608608	Parent=AAEL000288-RA
supercont1.5	4618266	4618451	Parent=AAEL000288-RA
supercont1.5	4626371	4626471	Parent=AAEL000288-RA
supercont1.5	4646255	4646718	Parent=AAEL000284-RA
supercont1.5	4646789	4646996	Parent=AAEL000284-RA
supercont1.5	4654743	4654843	Parent=AAEL000293-RA
supercont1.5	4673338	4673462	Parent=AAEL000293-RA
supercont1.5	4673531	4674676	Parent=AAEL000293-RA
supercont1.5	4680842	4681750	Parent=AAEL000293-RA
supercont1.5	4681816	4681916	Parent=AAEL000293-RA
supercont1.5	4682357	4682538	Parent=AAEL000293-RA
supercont1.5	4683027	4683153	Parent=AAEL000293-RA
supercont1.5	4691385	4691495	Parent=AAEL000293-RA
supercont1.5	4707526	4707721	Parent=AAEL000267-RA,Parent=AAEL000267-RB;Parent=AAEL000267-RB
supercont1.5	4711119	4711573	Parent=AAEL000267-RA,Parent=AAEL000267-RB
supercont1.5	4718413	4718672	Parent=AAEL000271-RB
supercont1.5	4723966	4724451	Parent=AAEL000271-RB
supercont1.5	4724509	4724896	Parent=AAEL000271-RB
supercont1.5	4970081	4970365	Parent=AAEL000286-RA
supercont1.5	4970431	4970553	Parent=AAEL000286-RA
supercont1.5	4979169	4979348	Parent=AAEL000286-RA
supercont1.6	8937	9037	Parent=AAEL018292-RA
supercont1.6	22310	22693	Parent=AAEL018292-RA
supercont1.6	23227	23412	Parent=AAEL018292-RA
supercont1.6	42445	42615	Parent=AAEL018292-RA
supercont1.6	136367	136570	Parent=AAEL018292-RA
supercont1.6	145143	145318	Parent=AAEL018292-RA
supercont1.6	171900	172069	Parent=AAEL018292-RA
supercont1.6	194722	197371	Parent=AAEL018292-RA
supercont1.6	232459	232559	Parent=AAEL000342-RA
supercont1.6	232970	235619	Parent=AAEL000342-RA
supercont1.6	254234	254955	Parent=AAEL017492-RA
supercont1.6	258206	258981	Parent=AAEL017492-RA
supercont1.6	263137	263699	Parent=AAEL017492-RA
supercont1.6	265339	266335	Parent=AAEL000322-RA
supercont1.6	276322	277370	Parent=AAEL000322-RA
supercont1.6	321554	321876	Parent=AAEL000379-RA
supercont1.6	321927	322027	Parent=AAEL000379-RA
supercont1.6	335958	336286	Parent=AAEL000356-RA
supercont1.6	336342	336442	Parent=AAEL000356-RA
supercont1.6	363500	363750	Parent=AAEL000375-RA
supercont1.6	363826	363964	Parent=AAEL000375-RA
supercont1.6	364133	364350	Parent=AAEL000302-RA
supercont1.6	364405	364505	Parent=AAEL000302-RA
supercont1.6	374375	374595	Parent=AAEL000361-RA
supercont1.6	374648	374748	Parent=AAEL000361-RA
supercont1.6	381388	381488	Parent=AAEL000333-RA
supercont1.6	381539	381735	Parent=AAEL000333-RA
supercont1.6	387567	387763	Parent=AAEL000317-RA
supercont1.6	387811	387911	Parent=AAEL000317-RA
supercont1.6	394403	394538	Parent=AAEL000369-RA
supercont1.6	394602	394798	Parent=AAEL000369-RA
supercont1.6	402108	402325	Parent=AAEL000363-RA
supercont1.6	402373	402473	Parent=AAEL000363-RA
supercont1.6	418784	419006	Parent=AAEL000353-RA
supercont1.6	419055	419155	Parent=AAEL000353-RA
supercont1.6	542775	542944	Parent=AAEL000374-RA
supercont1.6	543003	543103	Parent=AAEL000374-RA
supercont1.6	563508	563713	Parent=AAEL000323-RA
supercont1.6	563770	563870	Parent=AAEL000323-RA
supercont1.6	621599	621699	Parent=AAEL000360-RA
supercont1.6	621743	621867	Parent=AAEL000360-RA
supercont1.6	621924	622047	Parent=AAEL000360-RA
supercont1.6	622107	622693	Parent=AAEL000360-RA
supercont1.6	628959	629059	Parent=AAEL000360-RA
supercont1.6	629116	629265	Parent=AAEL000348-RA
supercont1.6	629326	629619	Parent=AAEL000348-RA
supercont1.6	677273	677630	Parent=AAEL000314-RA
supercont1.6	677976	678205	Parent=AAEL000314-RA
supercont1.6	692015	692148	Parent=AAEL000343-RA
supercont1.6	697979	698079	Parent=AAEL000343-RB
supercont1.6	698427	699341	Parent=AAEL000343-RA,Parent=AAEL000343-RB
supercont1.6	703988	705306	Parent=AAEL000343-RA,Parent=AAEL000343-RB
supercont1.6	707287	708226	Parent=AAEL000343-RA,Parent=AAEL000343-RB
supercont1.6	729622	729777	Parent=AAEL000343-RA,Parent=AAEL000343-RB
supercont1.6	729853	730048	Parent=AAEL000343-RA,Parent=AAEL000343-RB
supercont1.6	772244	772344	Parent=AAEL000330-RA
supercont1.6	772416	772517	Parent=AAEL000330-RA
supercont1.6	772693	772881	Parent=AAEL000330-RA
supercont1.6	778783	778999	Parent=AAEL000362-RA
supercont1.6	779065	779226	Parent=AAEL000362-RA
supercont1.6	783985	784377	Parent=AAEL000362-RA
supercont1.6	784746	784959	Parent=AAEL000362-RA
supercont1.6	790044	790303	Parent=AAEL000362-RA
supercont1.6	790641	790967	Parent=AAEL000362-RA
supercont1.6	806113	806294	Parent=AAEL000362-RA
supercont1.6	806435	806593	Parent=AAEL000362-RA
supercont1.6	806838	806952	Parent=AAEL000362-RA
supercont1.6	807199	807299	Parent=AAEL000362-RA
supercont1.6	826005	826105	Parent=AAEL000378-RA
supercont1.6	828363	828528	Parent=AAEL000378-RA
supercont1.6	839170	839354	Parent=AAEL000378-RA
supercont1.6	839420	839948	Parent=AAEL000378-RA
supercont1.6	840097	840474	Parent=AAEL000378-RA
supercont1.6	855759	856136	Parent=AAEL000327-RA
supercont1.6	856204	856479	Parent=AAEL000327-RA
supercont1.6	869384	869592	Parent=AAEL000327-RA
supercont1.6	869708	869857	Parent=AAEL000327-RA
supercont1.6	901315	901581	Parent=AAEL000327-RA
supercont1.6	904569	904669	Parent=AAEL000327-RA
supercont1.6	911718	912026	Parent=AAEL000351-RA
supercont1.6	913195	913295	Parent=AAEL000351-RA
supercont1.6	1019006	1019267	Parent=AAEL000372-RA
supercont1.6	1019387	1019604	Parent=AAEL000372-RA
supercont1.6	1019665	1019812	Parent=AAEL000372-RA
supercont1.6	1019872	1020005	Parent=AAEL000372-RA
supercont1.6	1020123	1020223	Parent=AAEL000372-RA
supercont1.6	1033992	1034434	Parent=AAEL000321-RA
supercont1.6	1034497	1034686	Parent=AAEL000321-RA
supercont1.6	1034752	1034920	Parent=AAEL000321-RA
supercont1.6	1034976	1035439	Parent=AAEL000321-RA
supercont1.6	1035498	1035731	Parent=AAEL000321-RA
supercont1.6	1035804	1035999	Parent=AAEL000321-RA
supercont1.6	1064649	1064959	Parent=AAEL000321-RA
supercont1.6	1133250	1133350	Parent=AAEL000364-RA
supercont1.6	1133418	1133613	Parent=AAEL000364-RA
supercont1.6	1133686	1133786	Parent=AAEL000364-RA
supercont1.6	1142389	1142489	Parent=AAEL000364-RA
supercont1.6	1161567	1161689	Parent=AAEL000303-RA
supercont1.6	1161692	1161865	Parent=AAEL000303-RA
supercont1.6	1169523	1170063	Parent=AAEL000313-RA
supercont1.6	1170109	1170209	Parent=AAEL000313-RA
supercont1.6	1184154	1184348	Parent=AAEL000313-RA
supercont1.6	1184404	1184531	Parent=AAEL000313-RA
supercont1.6	1184600	1184714	Parent=AAEL000313-RA
supercont1.6	1224208	1224308	Parent=AAEL000310-RA
supercont1.6	1224342	1225158	Parent=AAEL000310-RA
supercont1.6	1225215	1225351	Parent=AAEL000310-RA
supercont1.6	1225413	1225583	Parent=AAEL000310-RA
supercont1.6	1225622	1225722	Parent=AAEL000310-RA
supercont1.6	1261247	1261447	Parent=AAEL000332-RA
supercont1.6	1261796	1262102	Parent=AAEL000332-RA
supercont1.6	1263189	1263460	Parent=AAEL000332-RA
supercont1.6	1307813	1307913	Parent=AAEL000334-RA
supercont1.6	1327976	1328185	Parent=AAEL000334-RA
supercont1.6	1328246	1328454	Parent=AAEL000334-RA
supercont1.6	1328517	1329108	Parent=AAEL000334-RA
supercont1.6	1329168	1330397	Parent=AAEL000334-RA
supercont1.6	1330462	1330767	Parent=AAEL000334-RA
supercont1.6	1330933	1331145	Parent=AAEL000307-RA
supercont1.6	1331210	1331740	Parent=AAEL000307-RA
supercont1.6	1331799	1331933	Parent=AAEL000307-RA
supercont1.6	1332284	1332384	Parent=AAEL000307-RA
supercont1.6	1332551	1333545	Parent=AAEL000307-RA
supercont1.6	1333602	1334466	Parent=AAEL000307-RA
supercont1.6	1334523	1334628	Parent=AAEL000307-RA
supercont1.6	1334689	1334997	Parent=AAEL000307-RA
supercont1.6	1335039	1336244	Parent=AAEL000307-RA
supercont1.6	1336312	1336658	Parent=AAEL000307-RA
supercont1.6	1336717	1337013	Parent=AAEL000307-RA
supercont1.6	1337079	1337600	Parent=AAEL000307-RA
supercont1.6	1337661	1341339	Parent=AAEL000307-RA
supercont1.6	1341404	1341816	Parent=AAEL000307-RA
supercont1.6	1341879	1342567	Parent=AAEL000307-RA
supercont1.6	1342616	1342973	Parent=AAEL000307-RA
supercont1.6	1343137	1343328	Parent=AAEL000307-RA
supercont1.6	1343387	1343623	Parent=AAEL000307-RA
supercont1.6	1343684	1344056	Parent=AAEL000307-RA
supercont1.6	1344116	1344326	Parent=AAEL000307-RA
supercont1.6	1344400	1344592	Parent=AAEL000307-RA
supercont1.6	1356404	1356504	Parent=AAEL000352-RA
supercont1.6	1356553	1356710	Parent=AAEL000352-RA
supercont1.6	1358042	1358818	Parent=AAEL000380-RA
supercont1.6	1374159	1375082	Parent=AAEL000331-RA
supercont1.6	1388515	1388847	Parent=AAEL000329-RA
supercont1.6	1388909	1389481	Parent=AAEL000329-RA
supercont1.6	1405662	1406132	Parent=AAEL000373-RA
supercont1.6	1406207	1406332	Parent=AAEL000373-RA
supercont1.6	1436713	1437078	Parent=AAEL000308-RA
supercont1.6	1438705	1438848	Parent=AAEL000308-RA
supercont1.6	1439096	1439404	Parent=AAEL000306-RA
supercont1.6	1441398	1441541	Parent=AAEL000306-RA
supercont1.6	1443079	1444242	Parent=AAEL000382-RA
supercont1.6	1444299	1444455	Parent=AAEL000382-RA
supercont1.6	1446225	1447252	Parent=AAEL000382-RA
supercont1.6	1948308	1948433	Parent=AAEL000341-RA
supercont1.6	1951333	1951466	Parent=AAEL000341-RA
supercont1.6	1965786	1966109	Parent=AAEL000341-RA
supercont1.6	1966353	1966471	Parent=AAEL000341-RA
supercont1.6	1973569	1973785	Parent=AAEL000341-RA
supercont1.6	1973849	1974103	Parent=AAEL000341-RA
supercont1.6	1974163	1974397	Parent=AAEL000341-RA
supercont1.6	2024465	2024565	Parent=AAEL018293-RA
supercont1.6	2032404	2033210	Parent=AAEL018293-RA
supercont1.6	2151320	2152886	Parent=AAEL018293-RA
supercont1.6	2184705	2184909	Parent=AAEL000354-RA
supercont1.6	2186581	2187119	Parent=AAEL000354-RA
supercont1.6	2187185	2187472	Parent=AAEL000354-RA
supercont1.6	2223206	2223322	Parent=AAEL000328-RA
supercont1.6	2223392	2223692	Parent=AAEL000328-RA
supercont1.6	2228440	2229294	Parent=AAEL000328-RA
supercont1.6	2250724	2250824	Parent=AAEL000328-RA
supercont1.6	2324575	2324889	Parent=AAEL000309-RA,Parent=AAEL000309-RB
supercont1.6	2324952	2325145	Parent=AAEL000309-RA,Parent=AAEL000309-RB
supercont1.6	2325216	2325367	Parent=AAEL000309-RA,Parent=AAEL000309-RB
supercont1.6	2325426	2325716	Parent=AAEL000309-RA,Parent=AAEL000309-RB
supercont1.6	2326146	2327067	Parent=AAEL000309-RA,Parent=AAEL000309-RB
supercont1.6	2335246	2335401	Parent=AAEL000309-RA,Parent=AAEL000309-RB
supercont1.6	2363786	2365732	Parent=AAEL000305-RA
supercont1.6	2372096	2372940	Parent=AAEL000337-RA
supercont1.6	2381204	2381304	Parent=AAEL000337-RA
supercont1.6	2381352	2381538	Parent=AAEL000337-RA
supercont1.6	2382014	2382114	Parent=AAEL000315-RA
supercont1.6	2382163	2383550	Parent=AAEL000315-RA
supercont1.6	2405187	2405968	Parent=AAEL000315-RA
supercont1.6	2406372	2406799	Parent=AAEL000315-RA
supercont1.6	2412036	2412187	Parent=AAEL000315-RA
supercont1.6	2412288	2412664	Parent=AAEL000359-RA
supercont1.6	2412717	2412969	Parent=AAEL000359-RA
supercont1.6	2425386	2425497	Parent=AAEL000324-RA
supercont1.6	2434721	2434821	Parent=AAEL000324-RA
supercont1.6	2434882	2435101	Parent=AAEL000324-RA
supercont1.6	2435169	2435924	Parent=AAEL000324-RA
supercont1.6	2435982	2436348	Parent=AAEL000324-RA
supercont1.6	2437755	2437855	Parent=AAEL000324-RA
supercont1.6	3005767	3006427	Parent=AAEL000312-RA
supercont1.6	3021628	3021842	Parent=AAEL000312-RA
supercont1.6	3040746	3040877	Parent=AAEL000316-RA
supercont1.6	3040945	3041161	Parent=AAEL000316-RA
supercont1.6	3041201	3041301	Parent=AAEL000316-RA
supercont1.6	3041322	3041422	Parent=AAEL000316-RA
supercont1.6	3052765	3053703	Parent=AAEL000344-RA
supercont1.6	3059019	3059966	Parent=AAEL000377-RA
supercont1.6	3084700	3084855	Parent=AAEL000311-RA
supercont1.6	3084918	3086451	Parent=AAEL000311-RA
supercont1.6	3086507	3086632	Parent=AAEL000311-RA
supercont1.6	3086881	3086981	Parent=AAEL000311-RA
supercont1.6	3087173	3087366	Parent=AAEL000319-RA
supercont1.6	3087469	3088138	Parent=AAEL000319-RA
supercont1.6	3110479	3111363	Parent=AAEL000318-RA
supercont1.6	3114188	3115072	Parent=AAEL000350-RA
supercont1.6	3119075	3119677	Parent=AAEL000358-RA
supercont1.6	3130900	3131000	Parent=AAEL000311-RA
supercont1.6	3155072	3155190	Parent=AAEL000304-RA,Parent=AAEL000304-RB,Parent=AAEL000304-RC,Parent=AAEL000304-RD,Parent=AAEL000304-RE
supercont1.6	3155590	3155870	Parent=AAEL000304-RA,Parent=AAEL000304-RB,Parent=AAEL000304-RC,Parent=AAEL000304-RD,Parent=AAEL000304-RE
supercont1.6	3161994	3162212	Parent=AAEL000304-RE
supercont1.6	3168778	3169054	Parent=AAEL000304-RA,Parent=AAEL000304-RB,Parent=AAEL000304-RC,Parent=AAEL000304-RD,Parent=AAEL000304-RE
supercont1.6	3169095	3169195	Parent=AAEL000304-RA,Parent=AAEL000304-RB,Parent=AAEL000304-RC,Parent=AAEL000304-RD,Parent=AAEL000304-RE
supercont1.6	3209501	3211183	Parent=AAEL000335-RA
supercont1.6	3222952	3223095	Parent=AAEL017203-RA
supercont1.6	3223929	3224301	Parent=AAEL000370-RA
supercont1.6	3224368	3224545	Parent=AAEL000370-RA
supercont1.6	3233068	3233542	Parent=AAEL000370-RA
supercont1.6	3233608	3234531	Parent=AAEL000370-RA
supercont1.6	3234599	3234733	Parent=AAEL000370-RA
supercont1.6	3279212	3279478	Parent=AAEL000339-RA
supercont1.6	3305833	3306063	Parent=AAEL000339-RA
supercont1.6	3306248	3306655	Parent=AAEL000339-RA
supercont1.6	3347253	3347353	Parent=AAEL000339-RA
supercont1.6	3362123	3362235	Parent=AAEL000339-RA
supercont1.6	3362301	3362433	Parent=AAEL000339-RA
supercont1.6	3362524	3362716	Parent=AAEL000339-RA
supercont1.6	3364317	3364417	Parent=AAEL000339-RA
supercont1.6	3364701	3364801	Parent=AAEL000345-RA
supercont1.6	3368723	3368823	Parent=AAEL000345-RA
supercont1.6	3369887	3370005	Parent=AAEL000345-RA
supercont1.6	3372029	3372129	Parent=AAEL000345-RA
supercont1.6	3431046	3433530	Parent=AAEL000345-RA
supercont1.6	3443221	3443762	Parent=AAEL000345-RA
supercont1.6	3557211	3558101	Parent=AAEL000346-RB,Parent=AAEL000367-RA
supercont1.6	3558719	3558889	Parent=AAEL000346-RB
supercont1.6	3957227	3957587	Parent=AAEL000326-RA
supercont1.6	3957649	3957901	Parent=AAEL000326-RA
supercont1.6	3957957	3958083	Parent=AAEL000326-RA
supercont1.6	3958523	3958696	Parent=AAEL000326-RA
supercont1.6	3958764	3959366	Parent=AAEL000326-RA
supercont1.6	3965717	3966068	Parent=AAEL000357-RA
supercont1.6	3966134	3966386	Parent=AAEL000357-RA
supercont1.6	3966450	3966576	Parent=AAEL000357-RA
supercont1.6	3974507	3974695	Parent=AAEL000357-RA
supercont1.6	3974757	3975177	Parent=AAEL000357-RA
supercont1.6	3975246	3975409	Parent=AAEL000357-RA
supercont1.6	3997728	3998079	Parent=AAEL000325-RA
supercont1.6	3998612	3998864	Parent=AAEL000325-RA
supercont1.6	3998919	3999045	Parent=AAEL000325-RA
supercont1.6	4013069	4013257	Parent=AAEL000325-RA
supercont1.6	4013317	4013737	Parent=AAEL000325-RA
supercont1.6	4013939	4014099	Parent=AAEL000325-RA
supercont1.6	4030592	4031185	Parent=AAEL000320-RA
supercont1.6	4031245	4031403	Parent=AAEL000320-RA
supercont1.6	4031794	4031920	Parent=AAEL000320-RA
supercont1.6	4031977	4032229	Parent=AAEL000320-RA
supercont1.6	4041271	4041637	Parent=AAEL000320-RA
supercont1.6	4043203	4043841	Parent=AAEL017215-RA
supercont1.6	4050703	4050882	Parent=AAEL017215-RA
supercont1.6	4050936	4051318	Parent=AAEL017215-RA
supercont1.6	4051381	4051729	Parent=AAEL017215-RA
supercont1.6	4061946	4062130	Parent=AAEL017136-RA
supercont1.6	4062191	4062608	Parent=AAEL017136-RA
supercont1.6	4062675	4062854	Parent=AAEL017136-RA
supercont1.6	4075298	4075424	Parent=AAEL017136-RA
supercont1.6	4075491	4075743	Parent=AAEL017136-RA
supercont1.6	4075808	4076156	Parent=AAEL017136-RA
supercont1.6	4121636	4121987	Parent=AAEL000338-RA
supercont1.6	4163967	4164222	Parent=AAEL000338-RA
supercont1.6	4164286	4164412	Parent=AAEL000338-RA
supercont1.6	4164464	4165118	Parent=AAEL000338-RA
supercont1.6	4165179	4165348	Parent=AAEL000338-RA
supercont1.6	4205817	4205921	Parent=AAEL000347-RA
supercont1.6	4205977	4207065	Parent=AAEL000347-RA
supercont1.6	4207130	4207321	Parent=AAEL000347-RA
supercont1.6	4219541	4220225	Parent=AAEL000336-RA
supercont1.6	4275606	4276666	Parent=AAEL000336-RA
supercont1.6	4541766	4542500	Parent=AAEL000340-RA
supercont1.6	4562473	4562599	Parent=AAEL000340-RA
supercont1.6	4562662	4563278	Parent=AAEL000340-RA
supercont1.6	4678773	4679249	Parent=AAEL000371-RA
supercont1.6	4679707	4679941	Parent=AAEL000371-RA
supercont1.6	4679972	4680072	Parent=AAEL000371-RA
supercont1.6	4827070	4827522	Parent=AAEL000366-RA
supercont1.6	5027660	5027944	Parent=AAEL000381-RA
supercont1.6	5036221	5036321	Parent=AAEL000381-RA
supercont1.6	5059337	5059454	Parent=AAEL000381-RA
supercont1.6	5059847	5060011	Parent=AAEL000381-RA
supercont1.6	5074576	5074676	Parent=AAEL000381-RA
supercont1.7	32008	32430	Parent=AAEL000384-RA
supercont1.7	32470	32893	Parent=AAEL000384-RA
supercont1.7	32979	33151	Parent=AAEL000384-RA
supercont1.7	187195	188087	Parent=AAEL000389-RA
supercont1.7	188146	188313	Parent=AAEL000389-RA
supercont1.7	212457	212557	Parent=AAEL000389-RA
supercont1.7	213202	213323	Parent=AAEL000389-RA
supercont1.7	213370	213849	Parent=AAEL000389-RA
supercont1.7	224953	225440	Parent=AAEL000389-RA
supercont1.7	225503	225704	Parent=AAEL000389-RA
supercont1.7	427514	427627	Parent=AAEL000387-RA
supercont1.7	427803	428876	Parent=AAEL000387-RA
supercont1.7	1231995	1232410	Parent=AAEL017539-RA
supercont1.7	1232463	1233519	Parent=AAEL017539-RA
supercont1.7	1900330	1900594	Parent=AAEL000405-RA
supercont1.7	1902212	1902544	Parent=AAEL000405-RA
supercont1.7	1902645	1902745	Parent=AAEL000405-RA
supercont1.7	1905365	1905642	Parent=AAEL000405-RA
supercont1.7	1916150	1916366	Parent=AAEL000405-RA
supercont1.7	1916447	1916641	Parent=AAEL000405-RA
supercont1.7	1917489	1917900	Parent=AAEL000405-RA
supercont1.7	1917991	1918124	Parent=AAEL000405-RA
supercont1.7	1922622	1922829	Parent=AAEL000405-RA
supercont1.7	1944581	1949417	Parent=AAEL000405-RA
supercont1.7	1949480	1950235	Parent=AAEL000405-RA
supercont1.7	1973912	1974061	Parent=AAEL000390-RA
supercont1.7	1975817	1977238	Parent=AAEL000390-RA
supercont1.7	1982439	1983491	Parent=AAEL000396-RA
supercont1.7	1983557	1984816	Parent=AAEL000396-RA
supercont1.7	2003156	2003917	Parent=AAEL000394-RA
supercont1.7	2017427	2017851	Parent=AAEL000397-RA
supercont1.7	2018163	2018837	Parent=AAEL000397-RA
supercont1.7	2025306	2025406	Parent=AAEL000397-RA
supercont1.7	2040955	2041379	Parent=AAEL000386-RA
supercont1.7	2041440	2042305	Parent=AAEL000386-RA
supercont1.7	2050273	2050704	Parent=AAEL000386-RA
supercont1.7	2050771	2050962	Parent=AAEL000386-RA
supercont1.7	2051020	2053663	Parent=AAEL000386-RA
supercont1.7	2064958	2065350	Parent=AAEL000386-RA
supercont1.7	2065410	2065610	Parent=AAEL000386-RA
supercont1.7	2065684	2066546	Parent=AAEL000406-RA
supercont1.7	2066603	2067043	Parent=AAEL000406-RA
supercont1.7	2067120	2067237	Parent=AAEL000406-RA
supercont1.7	2067302	2067402	Parent=AAEL000406-RA
supercont1.7	2073813	2074009	Parent=AAEL000386-RA
supercont1.7	2074079	2074317	Parent=AAEL000386-RA
supercont1.7	2074380	2074559	Parent=AAEL000386-RA
supercont1.7	2396486	2396837	Parent=AAEL000402-RA
supercont1.7	2396877	2396983	Parent=AAEL000402-RA
supercont1.7	2397041	2397250	Parent=AAEL000402-RA
supercont1.7	2397286	2397386	Parent=AAEL000402-RA
supercont1.7	2397600	2397760	Parent=AAEL000402-RA
supercont1.7	2405027	2405127	Parent=AAEL000402-RA
supercont1.7	2405213	2405356	Parent=AAEL000402-RA
supercont1.7	2405424	2405621	Parent=AAEL000402-RA
supercont1.7	2664696	2664979	Parent=AAEL000385-RA,Parent=AAEL000385-RB
supercont1.7	2665098	2665582	Parent=AAEL000385-RA,Parent=AAEL000385-RB
supercont1.7	2665647	2666116	Parent=AAEL000385-RA,Parent=AAEL000385-RB
supercont1.7	3240457	3240723	Parent=AAEL000400-RA
supercont1.7	3240745	3241045	Parent=AAEL000393-RA
supercont1.7	3252590	3252885	Parent=AAEL000393-RA
supercont1.7	3402619	3402759	Parent=AAEL000398-RA
supercont1.7	3419031	3419279	Parent=AAEL000398-RA
supercont1.7	3427351	3427485	Parent=AAEL000398-RA
supercont1.7	3428161	3428516	Parent=AAEL000398-RA
supercont1.7	3440157	3440435	Parent=AAEL000398-RA
supercont1.7	3452321	3452457	Parent=AAEL000398-RA
supercont1.7	3452528	3452687	Parent=AAEL000398-RA
supercont1.7	3452740	3452840	Parent=AAEL000398-RA
supercont1.7	3496260	3496474	Parent=AAEL000398-RA
supercont1.7	3523915	3524074	Parent=AAEL000398-RA
supercont1.7	3552931	3553064	Parent=AAEL000398-RA
supercont1.7	3569351	3569495	Parent=AAEL000398-RA
supercont1.7	3606758	3606909	Parent=AAEL000398-RA
supercont1.7	3659646	3659849	Parent=AAEL000398-RA
supercont1.7	3700528	3700641	Parent=AAEL000398-RA
supercont1.7	3753743	3753948	Parent=AAEL000398-RA
supercont1.7	3772134	3772266	Parent=AAEL000398-RA
supercont1.7	3795916	3796016	Parent=AAEL000398-RA
supercont1.7	4371398	4371498	Parent=AAEL000392-RA,Parent=AAEL000392-RB
supercont1.7	4371556	4373062	Parent=AAEL000392-RA,Parent=AAEL000392-RB
supercont1.7	4373118	4373259	Parent=AAEL000392-RB
supercont1.7	4387043	4388780	Parent=AAEL000388-RA
supercont1.7	4405986	4407253	Parent=AAEL000388-RA
supercont1.7	4407545	4408079	Parent=AAEL000388-RA
supercont1.7	4416172	4416311	Parent=AAEL000388-RA
supercont1.7	4601128	4601243	Parent=AAEL000403-RA
supercont1.7	4601757	4602105	Parent=AAEL000403-RA
supercont1.7	4620635	4620744	Parent=AAEL000403-RA
supercont1.7	4625241	4625341	Parent=AAEL000403-RA
supercont1.7	4625472	4626501	Parent=AAEL000403-RA
supercont1.7	4632503	4633317	Parent=AAEL000403-RA
supercont1.7	4639886	4639986	Parent=AAEL000399-RA
supercont1.7	4640115	4640623	Parent=AAEL000399-RA
supercont1.7	4640928	4641885	Parent=AAEL000399-RA
supercont1.7	4646819	4646956	Parent=AAEL000404-RA
supercont1.7	4647028	4647166	Parent=AAEL000404-RA
supercont1.7	4647357	4647883	Parent=AAEL000404-RA
supercont1.7	4661771	4662434	Parent=AAEL000404-RA
supercont1.7	4662973	4663073	Parent=AAEL000404-RA
supercont1.7	4663131	4663254	Parent=AAEL000404-RA
supercont1.7	4663316	4663904	Parent=AAEL000404-RA
supercont1.7	4663942	4664042	Parent=AAEL000404-RA
supercont1.7	4669018	4670024	Parent=AAEL000383-RA
supercont1.7	4672219	4672414	Parent=AAEL000383-RA
supercont1.7	4673287	4673637	Parent=AAEL000401-RA
supercont1.7	4679866	4679966	Parent=AAEL000395-RB
supercont1.7	4706387	4707352	Parent=AAEL000391-RA
supercont1.7	4707411	4707566	Parent=AAEL000391-RA
supercont1.7	4707619	4707719	Parent=AAEL000391-RA
supercont1.7	4756007	4756107	Parent=AAEL000395-RA
supercont1.7	4853670	4854036	Parent=AAEL000395-RA,Parent=AAEL000395-RB
supercont1.7	4855264	4855465	Parent=AAEL000395-RA,Parent=AAEL000395-RB
supercont1.7	4855529	4855678	Parent=AAEL000395-RA,Parent=AAEL000395-RB
supercont1.7	4870802	4870972	Parent=AAEL000395-RA,Parent=AAEL000395-RB
supercont1.7	4871034	4871259	Parent=AAEL000395-RA,Parent=AAEL000395-RB
supercont1.7	4871327	4871571	Parent=AAEL000395-RA,Parent=AAEL000395-RB
supercont1.8	17445	17567	Parent=AAEL000439-RA
supercont1.8	17629	18464	Parent=AAEL000439-RA
supercont1.8	43041	43481	Parent=AAEL000439-RA
supercont1.8	43548	43736	Parent=AAEL000439-RA
supercont1.8	43798	44048	Parent=AAEL000439-RA
supercont1.8	44110	44210	Parent=AAEL000439-RA
supercont1.8	54314	54511	Parent=AAEL000439-RA
supercont1.8	80442	81413	Parent=AAEL000432-RA
supercont1.8	93390	93775	Parent=AAEL000433-RA
supercont1.8	95643	95812	Parent=AAEL000433-RA
supercont1.8	95880	96439	Parent=AAEL000433-RA
supercont1.8	97322	97588	Parent=AAEL000433-RA
supercont1.8	97797	97953	Parent=AAEL000433-RA
supercont1.8	98034	98268	Parent=AAEL000433-RA
supercont1.8	133001	133165	Parent=AAEL000433-RA
supercont1.8	140438	140538	Parent=AAEL000433-RA
supercont1.8	144286	144386	Parent=AAEL000433-RA
supercont1.8	250780	250880	Parent=AAEL000444-RA
supercont1.8	250918	252298	Parent=AAEL000444-RA
supercont1.8	252358	252478	Parent=AAEL000444-RA
supercont1.8	257494	258227	Parent=AAEL000444-RA
supercont1.8	258290	258928	Parent=AAEL000444-RA
supercont1.8	266100	267541	Parent=AAEL000444-RA
supercont1.8	287659	287881	Parent=AAEL000444-RA
supercont1.8	316753	324654	Parent=AAEL000416-RA
supercont1.8	324889	325185	Parent=AAEL000416-RA
supercont1.8	325474	325797	Parent=AAEL000416-RA
supercont1.8	329789	330223	Parent=AAEL000416-RA
supercont1.8	330287	330631	Parent=AAEL000416-RA
supercont1.8	330690	331224	Parent=AAEL000416-RA
supercont1.8	331342	331527	Parent=AAEL000416-RA
supercont1.8	331591	331691	Parent=AAEL000416-RA
supercont1.8	361614	361817	Parent=AAEL000416-RA
supercont1.8	361880	363785	Parent=AAEL000416-RA
supercont1.8	367621	367721	Parent=AAEL000416-RA
supercont1.8	367780	368159	Parent=AAEL000416-RA
supercont1.8	372303	372482	Parent=AAEL000416-RA
supercont1.8	379857	380416	Parent=AAEL000451-RA
supercont1.8	388990	389541	Parent=AAEL000451-RA
supercont1.8	389606	389822	Parent=AAEL000451-RA
supercont1.8	394942	395042	Parent=AAEL000436-RA
supercont1.8	395066	395442	Parent=AAEL000436-RA
supercont1.8	407151	407916	Parent=AAEL000436-RA
supercont1.8	413731	413880	Parent=AAEL000410-RA
supercont1.8	413943	414178	Parent=AAEL000410-RA
supercont1.8	414524	414655	Parent=AAEL000410-RA
supercont1.8	414738	414870	Parent=AAEL000410-RA
supercont1.8	429405	429819	Parent=AAEL000453-RA
supercont1.8	461264	461445	Parent=AAEL000472-RA
supercont1.8	463215	463356	Parent=AAEL000472-RA
supercont1.8	472678	472834	Parent=AAEL000456-RA
supercont1.8	472903	473096	Parent=AAEL000456-RA
supercont1.8	493177	493277	Parent=AAEL000459-RA
supercont1.8	493344	493491	Parent=AAEL000459-RA
supercont1.8	494995	495148	Parent=AAEL000459-RA
supercont1.8	496598	496885	Parent=AAEL000459-RA
supercont1.8	496946	497421	Parent=AAEL000459-RA
supercont1.8	506696	506849	Parent=AAEL000470-RA
supercont1.8	506917	507242	Parent=AAEL000470-RA
supercont1.8	524715	525239	Parent=AAEL000463-RA
supercont1.8	540495	540595	Parent=AAEL000440-RA
supercont1.8	540653	541386	Parent=AAEL000440-RA
supercont1.8	566154	567839	Parent=AAEL000440-RA
supercont1.8	594568	594735	Parent=AAEL000440-RA
supercont1.8	594803	595006	Parent=AAEL000440-RA
supercont1.8	595195	595462	Parent=AAEL000457-RA
supercont1.8	596172	596272	Parent=AAEL000457-RA
supercont1.8	605004	605189	Parent=AAEL000457-RA
supercont1.8	637668	637891	Parent=AAEL018313-RA
supercont1.8	644653	646613	Parent=AAEL018313-RA
supercont1.8	655377	655509	Parent=AAEL018313-RA
supercont1.8	656794	657022	Parent=AAEL018313-RA
supercont1.8	661115	661325	Parent=AAEL018313-RA
supercont1.8	661865	661970	Parent=AAEL018313-RA
supercont1.8	662065	662198	Parent=AAEL018313-RA
supercont1.8	662321	662777	Parent=AAEL018313-RA
supercont1.8	662841	663015	Parent=AAEL018313-RA
supercont1.8	675004	676782	Parent=AAEL018313-RA
supercont1.8	677254	677617	Parent=AAEL018313-RA
supercont1.8	683141	683310	Parent=AAEL018313-RA
supercont1.8	810566	811112	Parent=AAEL018313-RA
supercont1.8	812051	812400	Parent=AAEL018313-RA
supercont1.8	895165	895549	Parent=AAEL000442-RA
supercont1.8	895733	896199	Parent=AAEL000442-RA
supercont1.8	896292	896392	Parent=AAEL000442-RA
supercont1.8	908577	909058	Parent=AAEL000442-RA
supercont1.8	909226	909417	Parent=AAEL017491-RA
supercont1.8	922538	922638	Parent=AAEL000429-RA
supercont1.8	922695	923802	Parent=AAEL000429-RA
supercont1.8	924375	924475	Parent=AAEL000429-RA
supercont1.8	924515	924860	Parent=AAEL000429-RA
supercont1.8	924878	924978	Parent=AAEL000429-RA
supercont1.8	925568	925668	Parent=AAEL000411-RA
supercont1.8	937717	938689	Parent=AAEL000411-RA
supercont1.8	938732	939044	Parent=AAEL000408-RA
supercont1.8	939108	939248	Parent=AAEL000408-RA
supercont1.8	939305	939405	Parent=AAEL000408-RA
supercont1.8	939425	939525	Parent=AAEL000408-RA
supercont1.8	967024	967549	Parent=AAEL000469-RA
supercont1.8	980243	980598	Parent=AAEL000469-RA
supercont1.8	993847	996249	Parent=AAEL000473-RA
supercont1.8	1017364	1017633	Parent=AAEL000469-RA
supercont1.8	1018050	1018474	Parent=AAEL000469-RA
supercont1.8	1042322	1042422	Parent=AAEL000469-RA
supercont1.8	1052641	1052798	Parent=AAEL000425-RA
supercont1.8	1053955	1054897	Parent=AAEL000425-RA
supercont1.8	1056633	1057766	Parent=AAEL000425-RA
supercont1.8	1060780	1061518	Parent=AAEL000431-RA
supercont1.8	1061638	1061804	Parent=AAEL000431-RA
supercont1.8	1086921	1087654	Parent=AAEL000412-RA
supercont1.8	1087726	1087924	Parent=AAEL000412-RA
supercont1.8	1089745	1090224	Parent=AAEL000452-RA
supercont1.8	1106761	1107674	Parent=AAEL000452-RA
supercont1.8	1123289	1123569	Parent=AAEL000452-RA
supercont1.8	1123632	1123810	Parent=AAEL000452-RA
supercont1.8	1123871	1124142	Parent=AAEL000452-RA
supercont1.8	1124206	1124306	Parent=AAEL000452-RA
supercont1.8	1129465	1129565	Parent=AAEL000452-RA
supercont1.8	1152817	1153062	Parent=AAEL000438-RA
supercont1.8	1159709	1159809	Parent=AAEL000438-RA
supercont1.8	1160025	1160345	Parent=AAEL000438-RA
supercont1.8	1161601	1162009	Parent=AAEL000438-RA
supercont1.8	1162071	1162258	Parent=AAEL000438-RA
supercont1.8	1347353	1347667	Parent=AAEL000449-RA
supercont1.8	1668235	1668488	Parent=AAEL000414-RA
supercont1.8	1676302	1676420	Parent=AAEL000414-RA
supercont1.8	1696390	1696676	Parent=AAEL000414-RA
supercont1.8	1756958	1757058	Parent=AAEL000465-RA
supercont1.8	1757080	1757730	Parent=AAEL000465-RA
supercont1.8	1764395	1764926	Parent=AAEL000435-RA
supercont1.8	1767805	1767925	Parent=AAEL000435-RA
supercont1.8	1767940	1768040	Parent=AAEL000435-RA
supercont1.8	1778265	1778365	Parent=AAEL000424-RA
supercont1.8	1778650	1778768	Parent=AAEL000424-RA
supercont1.8	1845328	1845711	Parent=AAEL000424-RA
supercont1.8	1845775	1846151	Parent=AAEL000424-RA
supercont1.8	1846208	1846358	Parent=AAEL000424-RA
supercont1.8	1853829	1854246	Parent=AAEL000424-RA
supercont1.8	1855426	1855572	Parent=AAEL000468-RA
supercont1.8	1855632	1855877	Parent=AAEL000468-RA
supercont1.8	1886544	1886774	Parent=AAEL000458-RA,Parent=AAEL000458-RB
supercont1.8	2004046	2004146	Parent=AAEL000417-RA
supercont1.8	2018077	2018201	Parent=AAEL000417-RA
supercont1.8	2037054	2037599	Parent=AAEL000417-RA
supercont1.8	2037664	2038088	Parent=AAEL000417-RA
supercont1.8	2038152	2038305	Parent=AAEL000417-RA
supercont1.8	2044052	2044275	Parent=AAEL000417-RA
supercont1.8	2044347	2044525	Parent=AAEL000417-RA
supercont1.8	2044593	2044815	Parent=AAEL000417-RA
supercont1.8	2044881	2045112	Parent=AAEL000417-RA
supercont1.8	2050466	2050613	Parent=AAEL000417-RA
supercont1.8	2179439	2179705	Parent=AAEL000471-RA
supercont1.8	2192057	2193401	Parent=AAEL000471-RA
supercont1.8	2193472	2193651	Parent=AAEL000471-RA
supercont1.8	2199581	2199706	Parent=AAEL000471-RA
supercont1.8	2199769	2199920	Parent=AAEL000471-RA
supercont1.8	2205967	2206109	Parent=AAEL000474-RA
supercont1.8	2206227	2206490	Parent=AAEL000474-RA
supercont1.8	2216112	2216345	Parent=AAEL000474-RA
supercont1.8	2216393	2216552	Parent=AAEL000474-RA
supercont1.8	2216612	2216947	Parent=AAEL000474-RA
supercont1.8	2217016	2217174	Parent=AAEL000474-RA
supercont1.8	2217233	2217502	Parent=AAEL000474-RA
supercont1.8	2224010	2224110	Parent=AAEL000474-RA
supercont1.8	2224165	2224265	Parent=AAEL000474-RA
supercont1.8	2224319	2224527	Parent=AAEL000474-RA
supercont1.8	2224584	2224811	Parent=AAEL000474-RA
supercont1.8	2239331	2239483	Parent=AAEL000427-RA
supercont1.8	2263374	2263697	Parent=AAEL000427-RA
supercont1.8	2263753	2264001	Parent=AAEL000427-RA
supercont1.8	2281243	2281476	Parent=AAEL000427-RA
supercont1.8	2281641	2281756	Parent=AAEL000427-RA
supercont1.8	2281823	2281963	Parent=AAEL000427-RA
supercont1.8	2288413	2288710	Parent=AAEL000427-RA
supercont1.8	2307688	2307883	Parent=AAEL000445-RA,Parent=AAEL000445-RB
supercont1.8	2308103	2308223	Parent=AAEL000445-RA,Parent=AAEL000445-RB
supercont1.8	2334872	2335013	Parent=AAEL000445-RA,Parent=AAEL000445-RB
supercont1.8	2411818	2411918	Parent=AAEL000460-RA
supercont1.8	2411947	2412122	Parent=AAEL000460-RA
supercont1.8	2412185	2412366	Parent=AAEL000460-RA
supercont1.8	2412427	2412565	Parent=AAEL000460-RA
supercont1.8	2416009	2416549	Parent=AAEL000460-RA
supercont1.8	2416607	2416733	Parent=AAEL000460-RA
supercont1.8	2417292	2417443	Parent=AAEL000460-RA
supercont1.8	2441822	2441971	Parent=AAEL000448-RA,Parent=AAEL000448-RB
supercont1.8	2442033	2442133	Parent=AAEL000448-RA,Parent=AAEL000448-RB
supercont1.8	2452641	2453130	Parent=AAEL000448-RA,Parent=AAEL000448-RB
supercont1.8	2453910	2454066	Parent=AAEL000448-RA,Parent=AAEL000448-RB
supercont1.8	2454551	2455223	Parent=AAEL000448-RA,Parent=AAEL000448-RB
supercont1.8	2458707	2458894	Parent=AAEL000448-RA,Parent=AAEL000448-RB
supercont1.8	2458969	2459117	Parent=AAEL000448-RA,Parent=AAEL000448-RB
supercont1.8	2460703	2461956	Parent=AAEL000422-RA
supercont1.8	2470379	2470479	Parent=AAEL000407-RA
supercont1.8	2470509	2470618	Parent=AAEL000407-RA
supercont1.8	2470688	2470793	Parent=AAEL000407-RA
supercont1.8	2476684	2476835	Parent=AAEL000450-RA
supercont1.8	2491049	2491205	Parent=AAEL000450-RA
supercont1.8	2491270	2492182	Parent=AAEL000450-RA
supercont1.8	2492249	2492595	Parent=AAEL000450-RA
supercont1.8	2497671	2498656	Parent=AAEL000450-RA
supercont1.8	2518730	2518843	Parent=AAEL000450-RA
supercont1.8	2518915	2519080	Parent=AAEL000450-RA
supercont1.8	2523731	2523834	Parent=AAEL000418-RA
supercont1.8	2523883	2523983	Parent=AAEL000418-RA
supercont1.8	2544608	2544708	Parent=AAEL000418-RA
supercont1.8	2544742	2544842	Parent=AAEL000418-RA
supercont1.8	2544883	2544983	Parent=AAEL000418-RA
supercont1.8	2547138	2547238	Parent=AAEL000421-RA
supercont1.8	2565848	2566284	Parent=AAEL000421-RA
supercont1.8	2577787	2578496	Parent=AAEL000421-RA
supercont1.8	2703958	2704058	Parent=AAEL000461-RA,Parent=AAEL000461-RB,Parent=AAEL000461-RC
supercont1.8	2714187	2714330	Parent=AAEL000461-RA,Parent=AAEL000461-RC
supercont1.8	2754273	2754484	Parent=AAEL000461-RA,Parent=AAEL000461-RB,Parent=AAEL000461-RC
supercont1.8	2764385	2764488	Parent=AAEL000461-RA,Parent=AAEL000461-RB,Parent=AAEL000461-RC
supercont1.8	2764571	2764943	Parent=AAEL000461-RA,Parent=AAEL000461-RB,Parent=AAEL000461-RC
supercont1.8	2765210	2765553	Parent=AAEL000461-RA,Parent=AAEL000461-RB,Parent=AAEL000461-RC
supercont1.8	2765622	2765819	Parent=AAEL000461-RA,Parent=AAEL000461-RB,Parent=AAEL000461-RC
supercont1.8	2775095	2775235	Parent=AAEL000461-RC
supercont1.8	2789239	2789580	Parent=AAEL000454-RA,Parent=AAEL000454-RB
supercont1.8	2802121	2802651	Parent=AAEL000454-RA,Parent=AAEL000454-RB
supercont1.8	2802718	2802882	Parent=AAEL000454-RA,Parent=AAEL000454-RB
supercont1.8	2803121	2803246	Parent=AAEL000454-RA
supercont1.8	2803418	2803518	Parent=AAEL000454-RA,Parent=AAEL000454-RB
supercont1.8	2818874	2820282	Parent=AAEL000413-RA
supercont1.8	2838271	2838727	Parent=AAEL000413-RA
supercont1.8	2862907	2863394	Parent=AAEL000462-RA
supercont1.8	2863452	2864833	Parent=AAEL000462-RA
supercont1.8	2911886	2913228	Parent=AAEL018099-RA
supercont1.8	2913288	2913469	Parent=AAEL018099-RA
supercont1.8	2917055	2917317	Parent=AAEL018099-RA
supercont1.8	2961158	2962509	Parent=AAEL018100-RA
supercont1.8	2962572	2963013	Parent=AAEL018100-RA
supercont1.8	3028541	3029898	Parent=AAEL018101-RA
supercont1.8	3029917	3030017	Parent=AAEL018101-RA
supercont1.8	3065733	3065894	Parent=AAEL000419-RA
supercont1.8	3065976	3066371	Parent=AAEL000419-RA
supercont1.8	3066412	3066512	Parent=AAEL000419-RA
supercont1.8	3226252	3226352	Parent=AAEL000426-RA
supercont1.8	3242035	3242388	Parent=AAEL000426-RA
supercont1.8	3242465	3242844	Parent=AAEL000426-RA
supercont1.8	3242981	3243588	Parent=AAEL000426-RA
supercont1.8	3321536	3321636	Parent=AAEL000464-RA
supercont1.8	3323117	3323250	Parent=AAEL000464-RA
supercont1.8	3323308	3324830	Parent=AAEL000464-RA
supercont1.8	3348310	3348615	Parent=AAEL000455-RA
supercont1.8	3364325	3364426	Parent=AAEL000455-RA
supercont1.8	3364505	3364645	Parent=AAEL000455-RA
supercont1.8	3367390	3367998	Parent=AAEL000441-RA
supercont1.8	3380163	3380339	Parent=AAEL000441-RA
supercont1.8	3404861	3404961	Parent=AAEL000428-RA
supercont1.8	3410732	3410886	Parent=AAEL000428-RA
supercont1.8	3410955	3411088	Parent=AAEL000428-RA
supercont1.8	3429007	3429366	Parent=AAEL000428-RA
supercont1.8	3429430	3429679	Parent=AAEL000428-RA
supercont1.8	3429742	3429842	Parent=AAEL000428-RA
supercont1.8	3429900	3430059	Parent=AAEL000428-RA
supercont1.8	3460787	3461262	Parent=AAEL000420-RA
supercont1.8	3461332	3461676	Parent=AAEL000420-RA
supercont1.8	3465602	3465702	Parent=AAEL000420-RA
supercont1.8	3484244	3484698	Parent=AAEL000466-RA
supercont1.8	3484738	3484951	Parent=AAEL000466-RA
supercont1.8	3485811	3486015	Parent=AAEL000466-RA
supercont1.8	3497159	3497468	Parent=AAEL000466-RA
supercont1.8	3497562	3497715	Parent=AAEL000466-RA
supercont1.8	3504885	3505084	Parent=AAEL000466-RA
supercont1.8	3515419	3515519	Parent=AAEL000466-RA
supercont1.8	3522168	3522326	Parent=AAEL000466-RA
supercont1.8	3522430	3522621	Parent=AAEL000466-RA
supercont1.8	3523336	3523490	Parent=AAEL000466-RA
supercont1.8	3523879	3523979	Parent=AAEL000466-RA
supercont1.8	3543822	3543965	Parent=AAEL000466-RA
supercont1.8	3544740	3544846	Parent=AAEL000466-RA
supercont1.8	3550096	3550225	Parent=AAEL000466-RA
supercont1.8	3572665	3572765	Parent=AAEL000466-RA
supercont1.8	3572766	3572885	Parent=AAEL000466-RA
supercont1.8	3572966	3573086	Parent=AAEL000466-RA
supercont1.8	3586981	3587081	Parent=AAEL000466-RA
supercont1.8	3686991	3687245	Parent=AAEL000415-RA
supercont1.8	3694579	3694789	Parent=AAEL000415-RA
supercont1.8	3699159	3699347	Parent=AAEL000415-RA
supercont1.8	3699416	3699784	Parent=AAEL000415-RA
supercont1.8	3699855	3700612	Parent=AAEL000415-RA
supercont1.8	3711414	3711789	Parent=AAEL000434-RA
supercont1.8	3711853	3712059	Parent=AAEL000434-RA
supercont1.8	3728670	3729154	Parent=AAEL000434-RA
supercont1.8	3729214	3729632	Parent=AAEL000434-RA
supercont1.8	3729948	3730048	Parent=AAEL000434-RA
supercont1.8	3730106	3730330	Parent=AAEL000434-RA
supercont1.8	3730393	3730662	Parent=AAEL000434-RA
supercont1.8	3749077	3751360	Parent=AAEL018314-RA
supercont1.8	3753144	3753310	Parent=AAEL018314-RA
supercont1.8	3754836	3755356	Parent=AAEL018314-RA
supercont1.8	3767061	3767285	Parent=AAEL018314-RA
supercont1.8	3783957	3784057	Parent=AAEL018314-RA
supercont1.8	3784243	3784817	Parent=AAEL018314-RA
supercont1.8	3785331	3787278	Parent=AAEL018314-RA
supercont1.8	4270296	4270396	Parent=AAEL000467-RA
supercont1.8	4270450	4270917	Parent=AAEL000467-RA
supercont1.8	4531210	4532214	Parent=AAEL000447-RA
supercont1.8	4549782	4549897	Parent=AAEL000443-RA
supercont1.8	4549961	4550073	Parent=AAEL000443-RA
supercont1.8	4550179	4550314	Parent=AAEL000443-RA
supercont1.8	4550405	4550505	Parent=AAEL000443-RA
supercont1.8	4550560	4550660	Parent=AAEL000443-RA
supercont1.8	4559406	4559509	Parent=AAEL000443-RA
supercont1.8	4559706	4559811	Parent=AAEL000443-RA
supercont1.8	4559871	4560212	Parent=AAEL000443-RA
supercont1.8	4562579	4562679	Parent=AAEL017169-RA
supercont1.8	4562729	4562829	Parent=AAEL017169-RA
supercont1.8	4562857	4562957	Parent=AAEL017169-RA
supercont1.8	4563002	4564006	Parent=AAEL017169-RA
supercont1.8	4564979	4565148	Parent=AAEL000443-RA
supercont1.8	4741092	4741307	Parent=AAEL000437-RA
supercont1.8	4750557	4750723	Parent=AAEL000437-RA
supercont1.8	4750808	4750947	Parent=AAEL000437-RA
supercont1.8	4760910	4761010	Parent=AAEL000437-RA
supercont1.9	71850	72535	Parent=AAEL000514-RA
supercont1.9	86514	86614	Parent=AAEL000514-RA
supercont1.9	177074	177400	Parent=AAEL017501-RA
supercont1.9	651511	652155	Parent=AAEL000522-RA
supercont1.9	653703	654464	Parent=AAEL000522-RA
supercont1.9	730732	731040	Parent=AAEL017090-RA
supercont1.9	751832	752074	Parent=AAEL000516-RA
supercont1.9	779341	779462	Parent=AAEL000516-RA
supercont1.9	779529	779650	Parent=AAEL000516-RA
supercont1.9	779716	780065	Parent=AAEL000516-RA
supercont1.9	785830	786047	Parent=AAEL000516-RA
supercont1.9	786619	786859	Parent=AAEL000516-RA
supercont1.9	791729	792369	Parent=AAEL000520-RA
supercont1.9	792436	792688	Parent=AAEL000520-RA
supercont1.9	800431	801577	Parent=AAEL000505-RA
supercont1.9	801634	801791	Parent=AAEL000505-RA
supercont1.9	802239	803385	Parent=AAEL000515-RA
supercont1.9	803439	803617	Parent=AAEL000515-RA
supercont1.9	925448	925730	Parent=AAEL000498-RA
supercont1.9	926263	926464	Parent=AAEL000498-RA
supercont1.9	937070	937198	Parent=AAEL000498-RA
supercont1.9	989841	990014	Parent=AAEL000498-RA
supercont1.9	1054737	1055072	Parent=AAEL000498-RA
supercont1.9	1064828	1064928	Parent=AAEL000498-RA
supercont1.9	1512458	1513204	Parent=AAEL000499-RA
supercont1.9	1579249	1579443	Parent=AAEL000480-RA
supercont1.9	1579511	1579611	Parent=AAEL000480-RA
supercont1.9	1713888	1714054	Parent=AAEL017467-RA
supercont1.9	1714115	1714304	Parent=AAEL017467-RA
supercont1.9	1714366	1714554	Parent=AAEL017467-RA
[truncated: 58,853 more rows]
